# Supplementary material for: Unveiling the Influence of Copy Number Variations on Genetic Diversity and Adaptive Evolution in China’s Native Pig Breeds via Whole-Genome Resequencing
Source: Int J Mol Sci. 2024 May 27;25(11):5843. doi: 10.3390/ijms25115843 (PMC11172908; doi:10.3390/ijms25115843)
Supplement: Supplementary file 1 [file ijms-25-05843-s001.zip]

Archive with 3 entries (3 files):
- CNV supplementary documents.xlsx
- Supplementary Figure 1.pdf
- Supplementary Figure 2.pdf
