# Supplementary material for: Unveiling the Influence of Copy Number Variations on Genetic Diversity and Adaptive Evolution in China’s Native Pig Breeds via Whole-Genome Resequencing
Source: Int J Mol Sci. 2024 May 27;25(11):5843. doi: 10.3390/ijms25115843 (PMC11172908; doi:10.3390/ijms25115843)
Supplement: Supplementary file 1 [file ijms-25-05843-s001.zip › CNV supplementary documents.xlsx]

## Sheet: Table S1
Table S1. Sample profiles of three Chinese local and two introduced commercial pig breeds
Species	Breed	Code	Sample Site	Originally sampled	Altitude(m)	Latitude(0N)	Longitude(0E)
Sus scrofa	Rongchang pigs	RC	Chongqing	Chongqing	509	29.35	106.33
	Tibetan pig	T	Gansu	Gansu	3700	34.32	101.54
	Wuzhishan pig	WZS	Hainan	Hainan	95	18.1	108.37
	Yorkshire	YL	Laboratory Animal Center, Harbin Veterinary Research Institute, Chinese Academy of Agricultural Sciences	CANADIAN SWINE BREEDERS ASSOCIATION - L'ASSOCIATON CANADIENNE DES ELEVEURS DE PORC	151	44.04	125.42
	Landrace	LR	Laboratory Animal Center, Harbin Veterinary Research Institute, Chinese Academy of Agricultural Sciences	CANADIAN SWINE BREEDERS ASSOCIATION - L'ASSOCIATON CANADIENNE DES ELEVEURS DE PORC	151	44.04	125.42

## Sheet: Table S2
Table S2. Overview of sample sequencing statistics.
Sample	Total Read	Total UnMapped	Total Mapped	Duplicate	4X(%)	10X(%)	depth (%)
YL-1	166311692	5617156-3.38%	160694536-96.62%	20199066-12.57%	91.81	43.28	9.0285
YL-2	159176122	5249626-3.30%	153926496-96.70%	17710136-11.51%	90.83	39.61	8.63561
YL-3	165867304	6015662-3.63%	159851642-96.37%	20966976-13.12%	91.69	42.67	8.9967
YL-4	188354912	6625973-3.52%	181728939-96.48%	24027648-13.22%	94.19	54.29	10.2174
YL-5	170712592	6505651-3.81%	164206941-96.19%	20203816-12.30%	92.26	45.31	9.25816
YL-6	159144236	5625034-3.53%	153519202-96.47%	19240942-12.53%	89.79	39.27	8.62808
YL-7	165542822	5989720-3.62%	159553102-96.38%	20561236-12.89%	90.58	42.78	8.96495
YL-8	153784572	5783346-3.76%	148001226-96.24%	18774754-12.69%	88.7	36.36	8.33883
YL-9	155698420	5681278-3.65%	150017142-96.35%	19216832-12.81%	89.17	37.91	8.44761
YL-10	163809994	5977582-3.65%	157832412-96.35%	20499014-12.99%	90.51	41.95	8.88126
LR-1	175390526	5811004-3.31%	169579522-96.69%	24813556-14.63%	91.73	47.15	9.51314
LR-2	155552266	5386323-3.46%	150165943-96.54%	19048744-12.69%	89.01	37.04	8.46864
LR-3	159985400	5793442-3.62%	154191958-96.38%	20412838-13.24%	89.45	39.08	8.68368
LR-4	158127584	5661396-3.58%	152466188-96.42%	21253272-13.94%	89.07	38.65	8.57997
LR-5	152901754	5528020-3.62%	147373734-96.38%	18750286-12.72%	88.16	36.07	8.2876
LR-6	151557202	5131377-3.39%	146425825-96.61%	18690616-12.76%	88.84	35.48	8.22103
LR-7	178556328	5867197-3.29%	172689131-96.71%	24015564-13.91%	93	49.34	9.67811
LR-8	175379450	5699741-3.25%	169679709-96.75%	23324984-13.75%	92.76	48.27	9.51634
LR-9	184966804	6521682-3.53%	178445122-96.47%	24113562-13.51%	93.5	51.85	10.0318
LR-10	149039912	5283393-3.54%	143756519-96.46%	15315360-10.65%	88.94	35.67	8.24258
RC-1	156331660	5522061-3.53%	150809599-96.47%	22354192-14.82%	89.11	37.83	8.46159
RC-2	161489580	5901657-3.65%	155587923-96.35%	25357492-16.30%	89.45	40.34	8.74116
RC-3	156074926	5489056-3.52%	150585870-96.48%	23212326-15.41%	88.8	37.4	8.48441
RC-4	153695990	5371218-3.49%	148324772-96.51%	23442474-15.80%	88.38	36.57	8.32233
RC-5	161784132	5793661-3.58%	155990471-96.42%	23515220-15.07%	89.67	40	8.76907
RC-6	154218966	5617734-3.64%	148601232-96.36%	21245696-14.30%	87.47	36.48	8.34933
RC-7	152756760	5518510-3.61%	147238250-96.39%	21279650-14.45%	87.28	35.6	8.28167
RC-8	162238134	5828398-3.59%	156409736-96.41%	19344274-12.37%	89.41	40.43	8.79413
RC-9	157668966	5916123-3.75%	151752843-96.25%	17604418-11.60%	88.89	38.15	8.54673
RC-10	158975064	5872043-3.69%	153103021-96.31%	18336978-11.98%	88.94	38.94	8.61264
T3	202340852	7159983-3.54%	195180869-96.46%	37201030-19.06%	92.47	57.02	10.9345
T4	200441308	7865247-3.92%	192576061-96.08%	34266164-17.79%	91.06	53.81	10.8259
T5	182896432	6765089-3.70%	176131343-96.30%	32225470-18.30%	90.16	48.81	9.91513
T6	169439732	5865757-3.46%	163573975-96.54%	29776664-18.20%	87.27	43.06	9.16177
T7	163698608	6598444-4.03%	157100164-95.97%	26618346-16.94%	86.04	39.28	8.858
T10	155429388	5738429-3.69%	149690959-96.31%	28008798-18.71%	85.45	36.21	8.43829
T11	183746244	7271728-3.96%	176474516-96.04%	28317364-16.05%	89.99	48.92	10.0833
T12	152832768	7474273-4.89%	145358495-95.11%	26950914-18.54%	80.5	33.48	8.31547
T13	168981180	5899224-3.49%	163081956-96.51%	28809000-17.67%	88.26	42.96	9.1394
T14	171370324	6992624-4.08%	164377700-95.92%	26363140-16.04%	89.07	42.84	9.33657
WZS-2	268418644	11777882-4.39%	256640762-95.61%	53350594-20.79%	93.88	69.36	14.5992
WZS-3	251199544	10157661-4.04%	241041883-95.96%	51090824-21.20%	94.38	68.68	13.7426
WZS-5	193279858	9327746-4.83%	183952112-95.17%	36862558-20.04%	88.2	48.27	10.5666
WZS-7	185406826	7619045-4.11%	177787781-95.89%	35116188-19.75%	88.19	46.52	10.1363
WZS-8	210495748	8092721-3.84%	202403027-96.16%	51845048-25.61%	90.06	54.61	11.5032
WZS-9	197528010	8152428-4.13%	189375582-95.87%	45917622-24.25%	88.08	50.16	10.8017
WZS-10	191415908	10262226-5.36%	181153682-94.64%	42435518-23.43%	87.55	47.27	10.4624
WZS-11	216826200	10758829-4.96%	206067371-95.04%	51539162-25.01%	88.4	53.84	11.8215
WZS-12	192638992	8410957-4.37%	184228035-95.63%	46807870-25.41%	85.32	46.74	10.5283
WZS-13	221918182	9710196-4.38%	212207986-95.62%	55470356-26.14%	89.03	55.56	12.1294

## Sheet: Table S3
Table S3. List of CNVs identified in each individual
Sample	Number	Length	Duplication	Deletion
LR-1	1656	30238100	766	890
LR-10	1661	29160700	708	953
LR-2	1716	29019200	856	860
LR-3	1649	29121400	807	842
LR-4	1555	28090000	745	810
LR-5	1575	29045700	729	846
LR-6	1596	30066800	782	814
LR-7	1729	29407200	773	956
LR-8	1601	28089700	742	859
LR-9	1700	28572600	772	928
YL-1	1808	31703800	929	879
YL-10	1626	29012200	760	866
YL-2	1600	30490500	824	776
YL-3	1809	31430400	947	862
YL-4	1549	28173700	679	870
YL-5	1617	28750700	690	927
YL-6	1627	30203300	815	812
YL-7	1632	30030300	741	891
YL-8	1522	28842200	732	790
YL-9	1566	29321100	734	832
RC-1	1795	32477300	838	957
RC-10	1767	30576500	705	1062
RC-2	1704	29728400	706	998
RC-3	1815	31264900	800	1015
RC-4	1701	30707000	759	942
RC-5	1732	29301900	703	1029
RC-6	1832	31126000	794	1038
RC-7	1800	32404300	794	1006
RC-8	1731	29727100	684	1047
RC-9	1893	31737400	831	1062
T10	1756	36172200	1026	730
T11	2377	53023100	1445	932
T12	5709	331045100	5092	617
T13	1755	40856400	1029	726
T14	2060	59916600	1236	824
T3	1705	35923100	1019	686
T4	1559	79748900	833	726
T5	1612	34582200	788	824
T6	1709	37589800	957	752
T7	2616	186644800	1966	650
WZS-10	2013	41769900	1312	701
WZS-11	2754	64274700	2016	738
WZS-12	3379	95220200	2774	605
WZS-13	2403	53648800	1681	722
WZS-2	2213	39317700	1291	922
WZS-3	2149	36347500	1214	935
WZS-5	2303	49799400	1636	667
WZS-7	2249	47270400	1557	692
WZS-8	1775	36106400	1072	703
WZS-9	1806	38683700	1129	677

## Sheet: Table S4
Table S4. Detailed information of the detected CNVRs
#CHROM	POS	ID	REF	ALT	QUAL	CNVTYPE	LR-10_type	LR-1_type	LR-2_type	LR-3_type	LR-4_type	LR-5_type	LR-6_type	LR-7_type	LR-8_type	LR-9_type	YL-10_type	YL-1_type	YL-2_type	YL-3_type	YL-4_type	YL-5_type	YL-6_type	YL-7_type	YL-8_type	YL-9_type	RC-10_type	RC-1_type	RC-2_type	RC-3_type	RC-4_type	RC-5_type	RC-6_type	RC-7_type	RC-8_type	RC-9_type	T10_type	T11_type	T12_type	T13_type	T14_type	T3_type	T4_type	T5_type	T6_type	T7_type	WZS-10_type	WZS-11_type	WZS-12_type
1	439601	1:439601-442000	A	CN0	.	DEL	0|1	1|1	1|1	1|1	1|1	1|1	1|1	0|1	1|1	0|1	0|1	0|1	0|0	0|1	0|1	0|1	0|1	0|1	0|1	0|0	0|1	1|1	1|1	0|1	1|1	1|1	0|1	1|1	1|1	1|1	1|1	1|1	1|1	1|1	0|1	1|1	1|1	1|1	1|1	1|1	1|1	1|1	0|1
1	480401	1:480401-485200	A	CN0	.	DEL	0|0	0|1	1|1	0|1	1|1	0|1	0|1	1|1	1|1	0|1	0|0	0|0	0|0	0|0	0|1	0|1	0|1	0|1	1|1	0|1	0|0	0|0	0|0	0|0	0|0	0|0	0|0	0|0	0|0	0|0	0|0	0|0	0|1	0|0	0|1	0|1	0|1	0|1	0|0	0|1	1|1	0|1	0|1
1	878801	1:878801-880800	A	CN2,CNH	.	DUP	0|0	1|1	1|2	1|1	1|1	1|1	1|2	1|2	1|2	0|1	1|1	1|2	2|2	1|2	1|2	1|2	1|1	1|1	1|1	1|1	1|2	1|2	1|2	2|2	1|1	1|2	1|1	1|2	1|2	1|2	1|1	0|1	0|0	1|1	1|1	2|2	1|2	1|1	1|1	2|2	1|1	0|0	0|1
1	1001601	1:1001601-1005600	A	CN0,CN2,CNH	.	Both	0|1	0|0	0|1	0|0	0|1	2|3	3|3	0|1	0|1	0|0	2|3	2|3	0|2	2|3	0|1	0|2	0|0	0|0	0|1	0|1	0|1	0|0	0|0	0|1	0|0	0|1	0|1	0|1	0|1	0|1	0|1	0|1	0|0	0|1	0|2	0|0	2|2	0|2	0|0	2|2	0|0	0|0	0|1
1	1243601	1:1243601-1247200	A	CN0,CN2	.	Both	1|1	0|1	0|0	0|1	0|2	0|0	0|0	0|0	0|0	0|1	1|1	1|1	0|1	1|1	0|0	0|1	0|0	0|1	0|0	0|1	0|1	1|1	0|1	0|0	0|1	0|1	0|1	0|1	0|2	0|0	1|1	1|1	0|1	0|1	0|1	0|0	0|1	0|1	1|1	0|1	0|1	0|1	0|1
1	1350001	1:1350001-1352000	A	CN0,CN2	.	Both	0|0	0|0	0|0	0|1	0|0	0|0	0|0	0|0	0|1	0|0	0|0	0|0	0|0	0|0	0|2	0|0	0|0	0|0	0|0	0|0	0|0	0|0	0|2	0|2	0|0	0|0	0|0	0|0	0|0	0|0	0|0	0|0	0|1	0|0	0|0	0|0	0|0	0|0	0|0	0|2	0|1	0|0	0|0
1	1547601	1:1547601-1550000	A	CN2	.	DUP	0|1	0|0	0|0	0|1	0|0	0|0	0|0	0|0	0|0	0|0	0|1	0|0	0|0	0|0	0|0	0|1	0|0	0|0	0|0	0|0	0|0	0|0	0|0	0|0	0|0	0|0	0|0	0|0	0|0	0|1	0|1	0|0	0|0	0|0	0|0	0|0	0|0	0|0	0|0	0|1	0|0	0|0	0|0
1	1654801	1:1654801-1657600	A	CN0,CN2	.	Both	0|0	0|2	0|0	0|0	0|0	0|2	0|0	0|0	0|0	0|0	0|1	0|1	0|0	0|1	0|0	0|1	0|1	0|1	0|1	0|0	0|1	0|0	1|1	0|0	0|1	0|1	0|1	0|1	0|1	0|1	0|0	0|0	0|1	0|0	0|2	0|0	0|0	0|0	0|0	0|0	0|1	0|0	0|1
1	2423601	1:2423601-2425600	A	CN0,CN2,CNH	.	DUP	0|0	0|0	0|2	0|0	0|0	0|0	0|0	0|0	0|0	0|0	0|0	0|0	0|0	0|2	0|0	0|1	0|0	0|0	0|0	0|1	0|0	0|0	0|1	0|2	0|0	0|0	0|0	0|2	0|0	0|0	0|2	2|2	2|2	0|0	0|2	0|2	0|0	0|0	0|0	0|2	0|2	2|2	2|3
1	2885201	1:2885201-2895600	A	CNH	.	DUP	1|1	1|1	1|1	1|1	1|1	1|1	1|1	1|1	1|1	1|1	1|1	1|1	1|1	1|1	1|1	1|1	1|1	1|1	1|1	1|1	1|1	1|1	1|1	1|1	1|1	1|1	1|1	1|1	1|1	1|1	1|1	1|1	1|1	1|1	1|1	1|1	1|1	1|1	1|1	1|1	1|1	1|1	1|1
1	3166401	1:3166401-3168800	A	CN0,CN2,CNH	.	DEL	1|1	1|1	0|1	0|1	0|1	0|1	0|1	1|1	0|1	1|1	1|1	1|1	0|1	1|1	0|0	0|1	0|1	0|1	0|0	0|0	1|1	1|1	1|1	1|1	1|1	1|1	1|1	1|1	1|1	1|1	1|1	1|1	1|1	1|1	1|1	1|1	1|1	1|1	1|1	1|1	1|1	2|3	1|1
1	4002801	1:4002801-4004800	A	CN0,CN2	.	DEL	0|0	0|0	0|0	0|0	0|0	0|1	0|1	0|1	0|2	0|0	0|0	0|0	0|1	0|0	0|1	0|1	0|1	0|1	0|1	1|1	0|2	0|0	0|0	0|2	0|0	0|0	0|0	0|2	0|0	0|0	0|0	0|0	0|2	0|0	0|0	0|0	0|0	0|1	0|0	0|0	0|1	0|1	0|0
1	4238801	1:4238801-4240800	A	CN0,CN2	.	DUP	0|2	0|2	0|2	0|0	0|2	0|0	0|0	0|2	0|2	0|2	0|0	0|0	0|0	0|0	0|0	0|0	0|0	0|0	0|0	0|1	0|2	0|2	0|2	0|2	2|2	2|2	0|0	0|0	0|2	0|0	2|2	2|2	0|0	0|2	0|2	0|2	0|2	0|0	2|2	0|0	2|2	0|2	2|2
1	4545601	1:4545601-4548800	A	CN0,CN2	.	DEL	0|1	0|1	0|0	0|0	0|1	0|1	0|1	0|1	0|0	0|0	0|2	2|2	0|0	0|0	0|1	0|2	0|0	0|0	0|0	0|0	0|1	0|1	0|0	0|1	0|1	0|1	0|1	0|1	0|1	0|1	0|1	0|1	0|1	0|1	0|1	0|1	0|1	0|0	0|1	0|1	0|1	0|1	0|1
1	4549201	1:4549201-4551200	A	CN0,CN2	.	DEL	0|0	0|0	0|1	0|0	0|0	0|1	0|1	0|0	0|0	0|0	0|2	0|0	0|0	0|0	0|1	0|0	0|0	0|2	0|0	0|0	0|0	0|0	0|0	0|0	0|2	0|0	0|0	0|0	0|0	0|1	0|1	0|1	0|1	0|0	0|0	0|1	0|0	0|0	0|1	0|0	0|1	0|1	0|1
1	4676801	1:4676801-4679200	A	CN0,CN2	.	DEL	0|1	0|1	1|1	0|1	1|1	1|1	1|1	1|1	1|1	0|1	1|1	1|1	1|1	0|1	1|1	1|1	0|1	0|1	1|1	1|1	0|0	0|1	0|1	0|0	0|1	0|1	0|2	0|1	0|0	0|0	0|0	0|1	1|1	0|0	0|1	0|0	0|1	0|1	0|0	0|1	0|1	0|1	0|1
1	5325201	1:5325201-5332000	A	CN0,CN2	.	Both	0|0	0|0	0|0	0|0	0|0	0|0	0|0	0|0	0|0	0|0	0|0	0|0	0|0	0|0	0|0	0|0	0|0	0|0	0|0	0|0	0|1	0|1	0|0	1|1	0|1	0|1	0|1	0|1	0|1	0|1	0|0	0|0	0|2	0|0	0|0	0|0	0|0	0|0	0|0	0|0	0|0	0|0	0|0
1	5333201	1:5333201-5336400	A	CN0,CN2	.	DUP	0|0	0|0	0|0	0|0	0|0	0|2	0|0	0|0	0|0	0|0	0|0	0|0	0|0	0|0	0|0	0|0	0|0	0|0	0|0	0|0	0|1	0|1	0|0	1|1	0|1	0|1	0|1	0|1	0|1	0|1	0|0	0|0	0|0	0|2	0|0	0|0	0|0	0|2	0|0	0|0	0|0	0|2	0|2
1	5514001	1:5514001-5516800	A	CN2,CNH	.	DUP	0|0	0|0	0|0	0|0	0|0	0|0	0|0	0|0	0|0	0|0	2|2	1|2	1|2	0|1	0|0	1|1	0|0	0|1	0|1	0|1	0|0	0|0	0|0	0|0	0|0	0|0	0|0	0|0	0|0	0|0	0|0	0|0	0|0	0|0	0|0	0|0	0|0	0|0	0|0	0|0	0|0	0|0	0|0
1	6479201	1:6479201-6480800	A	CN0,CN2	.	DEL	0|0	0|0	0|0	0|0	0|1	0|0	0|2	0|2	0|1	0|0	1|1	1|1	1|1	1|1	0|1	1|1	1|1	0|1	1|1	1|1	0|1	0|1	0|0	0|0	0|1	0|0	0|1	0|0	0|2	0|0	0|0	0|0	1|1	0|0	0|0	0|0	0|1	0|0	0|0	0|0	0|2	1|1	0|2
1	6752001	1:6752001-6754800	A	CN0,CN2	.	DEL	0|0	0|0	0|0	0|0	0|0	0|0	0|0	0|0	0|0	0|0	0|0	0|0	0|0	0|0	0|0	0|0	0|0	0|2	0|0	0|0	0|0	0|0	0|0	0|0	0|0	0|0	0|0	0|0	0|0	0|0	0|1	0|0	0|1	0|0	1|1	0|1	1|1	0|1	0|0	1|1	0|0	0|0	0|1
1	7303601	1:7303601-7305600	A	CN0,CN2	.	DEL	0|0	0|1	0|2	0|2	0|0	0|2	0|0	0|0	0|0	0|0	0|1	1|1	0|1	0|1	0|1	1|1	0|1	0|0	0|1	0|1	0|1	0|1	0|1	0|1	0|1	0|1	0|1	0|1	0|1	0|1	0|1	0|1	0|0	0|0	0|1	0|1	0|1	0|1	0|1	0|1	0|0	0|1	0|1
1	7617201	1:7617201-7619600	A	CN0,CN2	.	DEL	0|0	0|2	0|2	0|0	0|0	0|0	0|0	0|0	0|0	0|0	0|1	1|1	0|1	0|1	0|1	0|1	0|0	0|0	0|0	0|0	0|0	0|0	0|0	0|0	0|0	0|0	0|0	0|0	0|0	0|0	0|0	0|1	0|0	0|0	0|0	0|0	0|0	0|0	0|0	0|0	0|0	0|0	0|0
1	8314801	1:8314801-8316800	A	CN0,CN2	.	DEL	0|1	0|1	0|1	0|1	0|1	0|1	0|1	0|1	0|1	0|1	0|0	0|1	0|1	0|0	0|1	0|0	0|0	0|1	0|1	0|1	0|1	0|1	0|1	0|1	0|1	0|1	0|1	0|1	0|1	0|1	0|2	0|0	0|1	0|0	0|2	0|0	0|0	0|0	0|2	0|2	0|1	0|1	0|1
1	8529601	1:8529601-8531600	A	CN0,CN2	.	Both	0|0	0|0	0|0	0|2	0|0	0|0	0|0	0|0	0|0	0|0	0|1	1|1	1|1	0|1	0|1	0|1	0|0	0|0	0|0	0|2	0|0	0|0	0|0	0|0	0|0	0|0	0|0	0|0	0|0	0|0	0|2	0|0	0|0	0|0	0|2	0|0	0|2	0|0	0|0	0|0	0|0	0|0	0|0
1	8547201	1:8547201-8549200	A	CN0,CN2	.	Both	0|1	1|1	0|1	1|1	1|1	0|1	1|1	0|1	0|1	1|1	0|2	0|0	0|2	0|0	0|1	0|2	0|0	1|1	0|1	1|1	0|0	0|0	0|0	0|0	0|2	0|0	0|0	0|0	0|0	0|0	0|2	0|1	0|2	0|0	0|2	0|0	0|0	0|0	0|0	0|0	0|0	0|0	0|0
1	8630001	1:8630001-8633200	A	CN0,CN2	.	Both	1|1	1|1	1|1	1|1	1|1	1|1	1|1	1|1	1|1	1|1	0|0	0|0	0|0	0|0	0|1	0|0	0|1	1|1	1|1	1|1	0|0	0|0	0|0	0|0	0|0	0|0	0|0	0|0	0|0	0|2	0|0	0|1	0|0	0|0	0|0	0|0	0|1	0|1	0|0	0|0	0|1	0|1	0|1
1	9162001	1:9162001-9166800	A	CN0	.	DEL	0|0	0|0	0|0	0|0	0|0	0|0	0|0	0|0	0|0	0|0	0|0	0|0	0|0	0|0	0|0	0|0	0|0	0|0	0|0	0|0	0|1	0|1	0|0	0|0	0|1	0|0	0|1	0|0	0|1	0|0	0|1	1|1	0|0	0|1	0|0	0|1	0|0	0|0	0|1	0|1	0|0	0|1	0|0
1	9726401	1:9726401-9728800	A	CN0	.	DEL	1|1	0|0	1|1	1|1	1|1	1|1	1|1	1|1	1|1	1|1	0|0	0|0	0|0	0|0	0|1	0|0	0|0	0|0	0|1	0|1	0|0	0|0	0|0	0|0	0|0	0|0	0|0	0|0	0|0	0|0	0|1	0|0	0|0	0|0	0|0	0|1	0|0	0|0	0|0	0|0	0|1	0|0	0|0
1	9932001	1:9932001-9934800	A	CN0	.	DEL	1|1	1|1	0|1	0|1	0|1	0|1	0|1	0|1	0|1	0|1	0|1	0|0	0|0	0|1	0|1	0|1	0|1	1|1	0|1	1|1	0|1	1|1	1|1	1|1	1|1	1|1	0|1	1|1	0|1	1|1	0|1	0|1	1|1	0|1	0|1	0|1	0|1	0|1	0|1	0|1	0|1	0|1	1|1
1	10714001	1:10714001-10716400	A	CN0,CN2	.	DEL	0|0	0|0	0|0	0|0	0|0	0|0	0|0	0|0	0|2	0|0	0|0	0|0	0|0	0|0	0|0	0|0	0|0	0|0	0|0	0|0	0|0	1|1	1|1	1|1	1|1	1|1	0|1	1|1	0|1	1|1	0|0	0|0	0|0	0|0	0|2	0|0	0|0	0|2	0|0	0|0	0|0	0|0	0|1
1	11366001	1:11366001-11368000	A	CNH	.	DUP	1|1	1|1	1|1	1|1	1|1	1|1	1|1	1|1	1|1	1|1	1|1	1|1	1|1	1|1	1|1	1|1	1|1	1|1	1|1	1|1	1|1	1|1	1|1	1|1	1|1	1|1	1|1	1|1	1|1	1|1	1|1	1|1	1|1	1|1	1|1	1|1	1|1	1|1	1|1	1|1	1|1	1|1	1|1
1	11369201	1:11369201-11372800	A	CNH	.	DUP	1|1	1|1	1|1	1|1	1|1	1|1	1|1	1|1	1|1	1|1	1|1	1|1	1|1	1|1	1|1	1|1	1|1	1|1	1|1	1|1	1|1	1|1	1|1	1|1	1|1	1|1	1|1	1|1	1|1	1|1	1|1	1|1	1|1	1|1	1|1	1|1	1|1	1|1	1|1	1|1	1|1	1|1	1|1
1	11375601	1:11375601-11377200	A	CN0,CN2	.	DUP	0|0	0|1	0|1	0|2	0|0	0|1	0|0	1|1	1|1	0|0	0|2	0|2	0|0	0|0	0|1	0|0	0|2	0|0	0|0	0|0	0|0	0|2	0|0	0|0	0|2	0|0	0|1	0|0	0|0	0|0	0|2	0|2	0|0	0|0	0|0	0|2	0|0	0|2	0|2	0|2	0|0	0|2	0|2
1	12215601	1:12215601-12219600	A	CN0,CN2	.	Both	0|0	0|1	0|0	0|1	0|0	0|0	0|0	0|0	0|1	0|0	0|0	0|0	0|0	0|0	0|1	0|0	0|0	0|1	0|1	0|0	0|0	0|0	0|0	0|0	0|0	0|0	0|0	0|0	0|0	0|0	0|2	0|2	0|0	0|0	0|1	0|0	0|0	0|1	0|0	0|1	0|1	0|1	0|1
1	12440801	1:12440801-12442800	A	CN0	.	DEL	0|1	1|1	0|1	0|1	0|1	0|1	1|1	0|1	0|1	1|1	0|1	1|1	1|1	1|1	0|1	0|0	0|0	0|1	0|0	0|1	0|1	1|1	1|1	1|1	1|1	1|1	1|1	1|1	1|1	1|1	1|1	1|1	0|1	1|1	1|1	1|1	1|1	1|1	1|1	1|1	1|1	1|1	1|1
1	12924001	1:12924001-12926400	A	CN0,CN2	.	DEL	0|0	0|0	0|0	0|0	0|0	0|0	0|2	0|0	0|0	0|0	0|0	0|0	0|0	0|0	0|0	0|0	0|0	0|0	0|0	0|0	0|1	0|1	0|1	0|1	0|1	0|1	0|1	0|1	0|1	0|1	0|0	0|0	0|0	0|0	0|0	0|0	0|1	0|0	0|0	0|0	0|0	0|0	0|1
1	13011601	1:13011601-13016000	A	CN0	.	DEL	1|1	1|1	0|1	0|1	0|1	0|1	0|1	1|1	0|1	1|1	1|1	1|1	1|1	1|1	0|1	1|1	1|1	1|1	0|1	1|1	0|1	0|1	0|1	0|1	0|1	0|1	0|1	0|1	0|1	0|1	0|0	0|1	0|1	0|0	0|0	0|0	0|1	0|1	0|0	0|0	0|1	0|0	1|1
1	13308801	1:13308801-13314800	A	CN0,CN2	.	DEL	0|1	0|1	0|1	1|1	0|1	0|1	1|1	0|1	0|1	0|1	0|0	0|0	0|1	0|0	0|1	0|0	0|0	0|1	0|1	0|1	0|2	0|0	0|0	0|0	0|0	0|0	0|0	0|0	0|0	0|0	0|0	0|0	0|0	0|0	0|0	0|0	0|0	0|0	0|0	0|0	0|0	0|0	0|0
1	14174801	1:14174801-14176800	A	CN2,CNH	.	DUP	0|0	0|0	0|0	0|0	0|0	0|0	0|0	0|0	0|1	0|0	0|1	0|1	0|0	0|0	0|0	0|0	0|0	0|0	0|0	0|0	0|0	0|1	0|1	1|2	0|1	0|1	0|0	0|1	0|0	0|1	0|0	0|0	0|0	0|0	0|0	0|0	0|0	0|1	0|0	0|0	0|1	0|0	0|1
1	14180001	1:14180001-14182400	A	CN2	.	DUP	0|0	0|0	0|0	0|0	0|0	0|0	0|0	0|0	0|0	0|0	0|0	0|0	0|0	0|0	0|0	0|0	0|0	0|0	0|0	0|0	0|0	0|0	0|1	1|1	0|1	0|1	0|0	0|1	0|0	0|1	0|0	0|0	0|0	0|0	0|0	0|0	0|0	0|0	0|0	0|0	0|0	0|0	0|0
1	14183601	1:14183601-14193200	A	CN2	.	DUP	0|0	0|0	0|0	0|0	0|0	0|0	0|0	0|0	0|0	0|0	0|0	0|0	0|0	0|0	0|0	0|0	0|0	0|0	0|0	0|0	0|0	0|0	0|1	1|1	0|1	1|1	0|0	0|1	0|0	0|1	0|0	0|0	0|0	0|0	0|0	0|0	0|0	0|0	0|0	0|0	0|0	0|0	0|0
1	14195201	1:14195201-14197200	A	CN0,CN2	.	DUP	0|0	0|0	0|2	0|1	0|0	0|1	0|0	0|0	0|0	0|0	0|0	0|0	0|0	0|0	0|0	0|0	0|0	0|0	0|0	0|0	0|0	0|0	0|2	2|2	2|2	0|2	0|0	2|2	0|0	2|2	0|0	0|2	0|0	0|0	0|0	0|0	0|2	0|0	0|0	0|0	0|0	0|0	0|0
1	14202801	1:14202801-14206400	A	CN2	.	DUP	0|0	0|0	0|0	0|0	0|0	0|0	0|0	0|0	0|0	0|0	0|0	0|0	0|0	0|0	0|0	0|0	0|0	0|0	0|0	0|0	0|0	0|0	0|1	1|1	0|1	0|1	0|0	0|1	0|0	0|1	0|0	0|0	0|0	0|0	0|0	0|0	0|0	0|0	0|0	0|0	0|0	0|0	0|1
1	14208801	1:14208801-14216800	A	CN2	.	DUP	0|0	0|0	0|0	0|0	0|0	0|0	0|0	0|0	0|0	0|0	0|0	0|0	0|0	0|0	0|0	0|0	0|0	0|0	0|0	0|0	0|0	0|0	0|1	1|1	0|1	0|1	0|0	0|1	0|0	0|1	0|0	0|0	0|0	0|0	0|0	0|0	0|0	0|0	0|0	0|0	0|0	0|0	0|0
1	14218801	1:14218801-14221200	A	CN0,CN2	.	DUP	0|0	0|0	0|0	0|0	0|0	0|2	0|0	0|0	0|0	0|0	0|0	0|0	0|0	0|0	0|0	0|0	0|1	0|0	0|1	0|0	0|0	0|0	0|2	2|2	0|2	0|2	0|0	0|2	0|0	0|2	0|0	0|0	0|0	0|0	0|0	0|0	0|0	0|0	0|0	0|0	0|0	0|0	0|0
1	14223601	1:14223601-14227200	A	CN2	.	DUP	0|0	0|0	0|0	0|0	0|0	0|0	0|0	0|0	0|0	0|0	0|0	0|0	0|0	0|0	0|0	0|0	0|0	0|0	0|0	0|0	0|0	0|0	0|1	1|1	0|1	0|1	0|1	0|1	0|0	0|1	0|0	0|0	0|0	0|0	0|0	0|0	0|0	0|0	0|0	0|0	0|1	0|0	0|0
1	14228401	1:14228401-14234000	A	CN2	.	DUP	0|0	0|0	0|1	0|0	0|0	0|0	0|0	0|0	0|0	0|0	0|0	0|0	0|0	0|0	0|0	0|0	0|0	0|0	0|0	0|0	0|0	0|0	0|1	1|1	0|1	1|1	0|0	0|1	0|0	1|1	0|0	0|0	0|0	0|0	0|0	0|0	0|0	0|0	0|0	0|0	0|0	0|0	0|0
1	14239601	1:14239601-14248800	A	CN2	.	DUP	0|0	0|0	0|0	0|0	0|0	0|0	0|0	0|0	0|0	0|0	0|0	0|0	0|0	0|0	0|0	0|0	0|0	0|0	0|0	0|0	0|0	0|0	0|1	1|1	0|1	0|1	0|0	0|1	0|0	0|1	0|0	0|0	0|0	0|0	0|0	0|0	0|0	0|0	0|0	0|0	0|0	0|0	0|0
1	16048801	1:16048801-16050400	A	CN0,CN2	.	DUP	0|2	0|0	0|2	0|1	0|0	0|2	0|0	0|0	0|0	0|0	0|0	0|2	0|0	0|0	0|0	0|2	0|0	0|1	0|0	0|0	2|2	0|2	0|1	0|1	0|2	0|1	0|2	0|0	0|0	0|0	0|2	0|0	0|2	0|0	0|0	0|0	0|2	0|0	0|0	0|0	0|0	0|2	0|2
1	16051601	1:16051601-16055200	A	CN0,CN2,CNH	.	DUP	0|0	0|0	0|2	0|0	0|0	0|0	0|0	0|0	0|0	0|0	0|0	0|2	0|0	0|0	0|0	0|0	0|0	0|0	0|0	0|0	0|2	0|2	0|0	0|0	0|2	0|0	0|0	0|0	0|0	0|1	0|2	0|0	0|0	2|2	0|2	0|2	0|2	0|2	0|0	2|3	0|0	0|2	0|2
1	16058801	1:16058801-16060800	A	CN2	.	Both	0|1	0|0	0|0	0|0	0|1	0|1	0|0	0|1	0|0	0|0	0|0	0|1	0|0	0|1	0|0	0|0	0|0	0|0	0|0	0|0	0|1	1|1	0|0	0|0	0|1	0|0	0|0	0|0	0|0	0|0	1|1	0|1	0|0	0|0	0|0	0|1	0|0	0|0	0|0	0|1	0|0	0|0	0|1
1	16060401	1:16060401-16062800	A	CN0	.	DEL	0|0	0|0	0|0	0|0	0|0	0|0	0|0	0|0	0|0	0|1	0|0	0|0	0|0	0|0	0|0	0|0	0|0	0|0	0|0	0|0	0|0	0|0	0|0	0|0	0|0	0|0	0|0	0|0	0|0	0|0	0|0	0|0	0|1	0|1	0|1	0|0	0|1	0|1	0|0	0|1	0|0	0|0	0|0
1	16066801	1:16066801-16074800	A	CN0	.	DEL	0|0	0|0	0|0	0|0	0|0	0|0	0|0	0|0	0|0	0|0	0|0	0|0	0|0	0|0	0|0	0|0	0|0	0|0	0|0	0|0	0|0	0|0	0|0	0|0	0|0	0|0	0|0	0|0	0|0	0|0	0|0	0|0	0|0	0|1	0|1	0|0	0|1	0|1	0|0	0|1	0|0	0|0	0|0
1	16076001	1:16076001-16078400	A	CN0,CN2	.	DEL	0|0	0|2	0|0	0|0	0|0	0|0	0|0	0|0	0|0	0|0	0|0	0|0	0|0	0|0	0|0	0|0	0|0	0|0	0|0	0|0	0|0	0|0	0|0	0|0	0|0	0|0	0|0	0|0	0|0	0|0	0|0	0|1	0|0	0|1	0|1	0|0	0|1	0|1	0|0	0|1	0|0	0|1	0|0
1	16080001	1:16080001-16084000	A	CN0,CN2	.	DEL	0|0	0|0	0|0	0|0	0|0	0|0	0|0	0|0	0|0	0|0	0|0	0|0	0|0	0|0	0|0	0|0	0|0	0|0	0|0	0|0	0|0	0|0	0|0	0|0	0|0	0|0	0|0	0|0	0|0	0|0	0|0	0|0	0|2	0|1	0|1	0|0	0|1	0|1	0|0	0|1	0|0	0|0	0|0
1	16827201	1:16827201-16830000	A	CNH	.	DUP	1|1	1|1	1|1	1|1	1|1	1|1	1|1	1|1	1|1	1|1	1|1	1|1	1|1	1|1	1|1	1|1	1|1	1|1	1|1	1|1	1|1	1|1	1|1	1|1	1|1	1|1	1|1	1|1	1|1	1|1	1|1	1|1	1|1	1|1	1|1	1|1	1|1	1|1	1|1	1|1	1|1	1|1	1|1
1	17618401	1:17618401-17620800	A	CN0,CN2	.	DEL	0|0	0|0	0|0	0|0	0|0	0|0	0|0	0|0	0|0	0|0	0|0	0|0	0|0	0|0	0|0	0|0	0|0	0|0	0|0	0|0	0|1	0|0	0|0	0|1	0|0	0|0	0|0	0|0	0|0	0|0	0|1	0|1	0|1	0|0	0|1	0|0	1|1	1|1	0|0	0|0	0|1	0|2	0|1
1	18980401	1:18980401-18983600	A	CN0,CN2	.	DEL	0|0	0|0	0|2	0|0	0|0	0|0	0|0	0|0	0|0	0|0	0|1	0|0	0|0	0|0	0|0	0|1	0|2	0|0	0|0	0|0	0|1	0|1	0|1	1|1	0|0	0|0	0|1	0|1	0|1	0|1	0|1	0|1	0|1	0|1	0|1	0|1	0|1	0|1	0|1	0|0	0|1	0|1	0|0
1	19053201	1:19053201-19062000	A	CNH	.	Both	1|1	1|1	1|1	1|1	1|1	1|1	1|1	1|1	1|1	1|1	1|1	1|1	1|1	1|1	1|1	1|1	1|1	1|1	1|1	1|1	1|1	1|1	1|1	1|1	1|1	1|1	1|1	1|1	1|1	1|1	1|1	1|1	1|1	1|1	1|1	1|1	1|1	1|1	1|1	1|1	1|1	1|1	1|1
1	22681201	1:22681201-22683200	A	CN2	.	DUP	0|0	0|0	0|0	0|0	0|0	0|0	0|0	0|0	0|0	0|0	0|0	0|0	0|0	0|0	0|0	0|0	0|0	0|0	0|0	0|0	0|0	0|0	0|1	0|1	0|0	0|0	0|0	0|0	0|1	0|0	0|0	0|1	1|1	0|0	0|1	0|0	0|0	0|0	0|1	0|0	0|1	0|1	0|1
1	22846401	1:22846401-22849600	A	CN0	.	DEL	0|0	0|1	0|1	0|1	0|1	0|1	0|0	0|0	0|1	0|1	0|0	0|0	0|0	0|0	0|1	0|0	0|0	0|0	0|1	0|0	0|1	0|1	0|1	1|1	0|0	0|0	0|1	0|1	0|1	0|1	0|1	0|1	0|0	0|0	0|1	0|0	0|1	0|1	0|1	0|1	0|1	0|0	0|0
1	23326401	1:23326401-23328000	A	CN0	.	DEL	0|0	0|1	0|1	0|1	0|1	0|0	0|0	0|0	0|1	0|1	1|1	0|1	0|0	0|0	0|1	0|1	1|1	0|1	1|1	1|1	0|0	1|1	0|1	0|1	0|1	0|1	1|1	0|1	0|1	0|1	0|1	1|1	0|0	0|0	0|0	0|0	0|1	0|1	1|1	0|1	0|1	1|1	1|1
1	23356801	1:23356801-23358800	A	CN0,CN2	.	DEL	0|0	0|0	0|0	0|0	0|0	0|0	0|0	0|0	0|0	0|0	0|0	0|0	0|0	0|0	0|0	0|0	0|1	0|0	0|0	0|2	0|0	0|1	0|1	0|0	0|1	1|1	0|0	0|1	0|0	0|1	0|1	0|0	0|0	0|0	0|0	0|0	0|0	0|1	0|0	0|0	0|0	0|0	0|0
1	23359201	1:23359201-23362400	A	CN0,CN2	.	DEL	0|0	0|0	0|0	0|0	0|0	0|0	0|0	0|0	0|0	0|0	0|0	0|0	0|0	0|0	0|0	0|0	0|0	0|0	0|0	0|0	0|0	0|1	0|1	0|0	0|1	1|1	0|0	0|1	0|0	0|1	0|0	0|0	0|0	0|0	0|0	0|2	0|0	0|0	0|0	0|0	0|0	0|0	0|0
1	23481601	1:23481601-23483600	A	CN2	.	DUP	0|0	0|1	0|1	0|1	0|1	0|0	0|1	0|0	0|1	0|1	0|1	0|1	0|0	0|0	0|1	0|1	0|0	0|0	0|0	0|0	0|0	0|0	0|1	0|0	0|0	0|1	0|1	0|1	0|0	0|1	0|1	0|0	0|1	0|0	0|0	0|1	0|1	0|1	0|0	0|1	0|1	1|1	1|1
1	23591601	1:23591601-23593200	A	CN0,CN2	.	DUP	0|0	0|0	0|1	0|0	0|0	0|0	0|0	0|2	0|0	0|0	0|1	0|1	0|0	0|0	0|0	0|0	0|0	0|0	0|0	0|0	0|0	0|0	0|2	0|2	0|0	0|0	0|2	0|2	0|2	2|2	0|1	0|0	0|0	0|0	0|0	0|0	0|2	0|2	0|0	0|0	0|0	0|0	0|0
1	23766801	1:23766801-23769200	A	CN0,CN2	.	DUP	0|0	0|0	0|0	0|0	0|0	0|2	0|2	0|0	0|0	0|0	0|0	0|1	0|1	1|1	0|1	0|1	0|2	0|0	0|0	0|0	0|0	0|0	0|2	0|2	0|0	0|2	0|0	0|0	0|0	0|0	0|0	0|2	0|2	0|0	0|0	0|0	0|0	0|0	0|0	0|0	0|0	0|0	0|2
1	24653201	1:24653201-24656400	A	CN0	.	DEL	0|0	0|0	0|0	0|0	0|0	0|0	0|0	0|0	0|0	0|0	0|0	0|0	0|0	0|0	0|0	0|0	0|0	0|0	0|0	0|0	0|1	0|1	0|1	0|1	0|0	0|0	1|1	0|1	0|1	0|1	0|0	0|1	0|0	0|0	0|0	0|0	0|0	0|0	0|0	0|0	0|0	0|0	0|0
1	25108001	1:25108001-25110000	A	CN2	.	DUP	0|0	0|0	0|1	0|0	0|0	0|0	0|0	0|0	0|0	0|0	0|0	0|0	0|0	0|0	0|0	0|0	0|1	0|0	0|0	0|0	0|0	0|1	0|0	0|0	0|0	0|0	0|0	0|0	0|0	0|0	0|1	0|1	1|1	0|1	0|1	0|1	0|0	0|1	0|0	0|1	0|1	1|1	0|1
1	25725201	1:25725201-25728800	A	CN0	.	DEL	0|0	0|0	0|0	0|0	0|0	0|0	0|0	0|0	0|0	0|0	0|0	0|1	0|0	1|1	0|1	0|1	0|0	0|0	0|0	0|0	0|0	0|1	0|1	0|1	0|0	0|0	0|1	0|1	0|1	0|1	1|1	0|1	0|1	1|1	0|1	0|1	0|1	0|1	0|1	1|1	0|1	0|0	0|0
1	26331201	1:26331201-26333600	A	CN0,CN2	.	DEL	0|1	0|1	0|1	0|0	0|1	0|1	0|0	0|1	0|1	0|0	0|0	0|1	0|0	1|1	0|1	0|1	0|0	0|1	0|0	0|0	0|0	0|0	0|0	0|1	0|0	0|0	0|2	0|0	0|0	0|0	0|0	0|0	0|1	0|0	0|0	0|0	0|0	0|0	0|0	0|2	0|0	0|0	0|0
1	27020001	1:27020001-27022400	A	CN0,CN2	.	DEL	0|0	0|0	0|0	0|0	0|1	0|0	0|0	0|0	0|0	0|0	0|0	0|0	0|0	0|0	0|0	0|0	0|0	0|0	0|0	0|0	0|1	0|0	0|1	1|1	0|0	0|2	0|1	0|1	0|1	0|1	0|1	0|0	0|0	0|0	0|0	0|0	0|0	0|1	0|0	0|0	0|0	0|0	0|0
1	27935201	1:27935201-27938800	A	CN0,CN2	.	DEL	0|0	0|0	0|0	0|0	0|0	0|0	0|0	0|0	0|0	0|0	0|0	0|0	0|0	0|0	0|0	0|0	0|0	0|0	0|0	0|0	0|0	0|0	0|0	1|1	0|0	0|0	0|1	0|1	0|1	0|0	0|0	0|0	0|0	0|0	0|0	0|0	0|0	0|0	0|0	0|0	0|0	0|0	0|0
1	29218801	1:29218801-29220400	A	CN0,CN2	.	DEL	0|0	0|0	0|0	0|0	0|0	0|0	0|0	0|0	0|0	0|2	0|0	0|0	0|0	0|0	0|1	0|0	0|0	0|0	0|0	0|0	0|0	0|0	0|0	0|1	0|0	0|0	0|0	0|0	0|1	0|0	0|0	0|1	0|0	0|1	0|0	0|0	0|2	0|0	0|0	0|0	0|1	0|2	0|1
1	29464001	1:29464001-29465600	A	CN0	.	DEL	0|1	0|1	1|1	1|1	0|1	1|1	0|1	1|1	1|1	1|1	1|1	1|1	0|1	1|1	0|1	1|1	1|1	1|1	1|1	1|1	1|1	1|1	0|1	0|1	0|1	0|1	1|1	1|1	0|1	1|1	1|1	0|1	1|1	0|1	1|1	0|1	0|1	1|1	0|1	0|1	0|1	0|1	0|1
1	29788001	1:29788001-29790000	A	CN0,CN2	.	DEL	0|1	0|0	0|1	0|1	0|1	0|1	0|0	0|0	0|1	0|1	0|1	0|1	0|1	0|1	0|1	0|1	0|1	0|1	0|1	0|1	0|0	0|1	0|0	0|0	0|0	2|2	0|0	0|0	0|0	0|2	0|1	0|1	0|1	0|0	0|1	0|1	0|0	0|0	0|1	0|0	0|0	0|0	0|0
1	31099201	1:31099201-31101600	A	CN0,CN2	.	DEL	0|1	0|0	0|2	0|0	0|0	0|0	1|1	0|1	0|2	0|1	0|1	0|1	1|1	1|1	0|1	1|1	0|0	0|1	0|1	0|0	0|2	0|1	0|1	0|0	1|1	1|1	0|1	0|1	1|1	0|1	0|1	1|1	0|1	1|1	1|1	0|1	1|1	1|1	0|1	1|1	0|1	0|1	1|1
1	32382001	1:32382001-32384000	A	CN0,CN2	.	DEL	0|1	0|1	0|1	0|1	0|1	0|1	0|1	0|1	0|1	0|0	0|1	0|1	0|0	0|0	0|0	0|0	0|1	0|0	0|1	0|1	0|1	0|0	0|1	0|1	0|0	0|1	0|0	0|1	0|1	0|1	0|0	0|1	0|0	0|1	0|0	0|0	0|0	0|1	0|0	0|1	0|0	0|2	0|0
1	32904801	1:32904801-32907200	A	CN0,CN2	.	DEL	0|1	0|1	1|1	0|1	1|1	1|1	0|0	0|1	1|1	0|1	0|2	0|0	0|0	0|0	0|1	0|0	0|0	0|0	0|1	0|0	0|0	0|0	0|0	0|1	0|1	0|0	0|0	0|0	0|2	0|0	0|0	0|0	0|0	0|0	0|0	0|0	0|0	0|0	0|0	0|0	0|0	0|1	0|1
1	32988401	1:32988401-32990800	A	CN0	.	DEL	0|0	0|0	0|0	0|0	0|0	0|1	0|0	0|0	0|0	0|0	0|0	0|0	0|0	0|0	0|0	0|0	0|1	0|0	0|0	0|0	0|1	0|1	1|1	0|1	0|1	1|1	0|0	1|1	0|0	0|1	0|1	0|0	0|0	0|0	0|0	0|0	0|0	0|0	0|0	0|0	0|1	0|0	0|0
1	34888001	1:34888001-34892400	A	CN2,CNH	.	DUP	0|0	0|0	0|0	0|0	0|0	0|0	0|0	0|0	0|0	0|0	0|0	0|0	0|0	0|0	0|0	0|0	0|0	0|0	0|0	0|0	0|0	0|0	0|0	0|0	0|0	0|0	0|0	0|0	0|0	0|0	0|1	1|1	1|1	1|1	0|0	0|0	0|0	0|0	0|1	0|0	0|1	0|0	0|0
1	35377201	1:35377201-35379200	A	CN0,CN2	.	DEL	0|0	0|0	0|0	0|2	0|0	0|0	0|0	0|0	0|0	0|0	0|1	1|1	0|0	0|1	0|1	0|1	0|1	0|1	0|1	0|1	0|0	0|0	0|0	0|1	0|0	0|0	0|2	0|1	0|1	0|1	0|0	0|1	0|1	0|1	0|0	0|1	0|1	0|0	0|0	0|1	0|0	0|0	0|0
1	36639601	1:36639601-36643600	A	CN0,CN2	.	DEL	0|0	0|0	0|0	0|2	0|0	0|0	0|0	0|0	0|0	0|0	0|1	1|1	0|0	1|1	0|1	0|1	1|1	0|1	1|1	1|1	1|1	1|1	1|1	1|1	1|1	1|1	1|1	1|1	1|1	1|1	1|1	1|1	1|1	1|1	1|1	1|1	1|1	1|1	1|1	1|1	0|0	1|1	1|1
1	36798801	1:36798801-36802000	A	CN0,CN2	.	DEL	0|2	0|0	0|0	0|0	0|0	0|0	0|0	0|2	0|0	0|0	0|1	1|1	0|1	1|1	0|1	0|1	1|1	0|1	1|1	1|1	0|0	0|0	0|0	0|0	0|0	0|2	0|0	0|0	0|0	0|0	0|1	0|0	1|1	0|0	0|0	0|0	0|0	0|0	0|1	0|0	1|1	1|1	1|1
1	36974001	1:36974001-36976400	A	CN0,CN2	.	DEL	0|0	0|0	0|0	0|0	0|1	0|1	0|0	0|0	0|1	0|0	0|0	0|0	0|0	0|0	0|0	0|2	0|0	0|0	0|0	0|0	0|1	0|0	0|0	0|0	0|2	0|0	0|0	0|0	0|0	0|1	0|1	1|1	0|1	1|1	0|1	1|1	0|1	0|1	0|1	0|1	0|0	0|1	0|0
1	38459201	1:38459201-38461600	A	CNH	.	DUP	1|1	1|1	1|1	1|1	1|1	1|1	1|1	1|1	1|1	1|1	1|1	1|1	1|1	1|1	1|1	1|1	1|1	1|1	1|1	1|1	1|1	1|1	1|1	1|1	1|1	1|1	1|1	1|1	1|1	1|1	1|1	1|1	1|1	1|1	1|1	1|1	1|1	1|1	1|1	1|1	1|1	1|1	1|1
1	38462001	1:38462001-38465200	A	CNH	.	DUP	1|1	1|1	1|1	1|1	1|1	1|1	1|1	1|1	1|1	1|1	1|1	1|1	1|1	1|1	1|1	1|1	1|1	1|1	1|1	1|1	1|1	1|1	1|1	1|1	1|1	1|1	1|1	1|1	1|1	1|1	1|1	1|1	1|1	1|1	1|1	1|1	1|1	1|1	1|1	1|1	1|1	1|1	1|1
1	40541601	1:40541601-40544000	A	CN0	.	DEL	0|0	0|0	0|1	0|1	0|0	0|0	0|1	0|0	0|0	0|1	0|1	0|0	0|0	0|0	0|0	0|1	0|0	0|1	0|0	0|0	0|0	0|0	0|0	0|0	0|0	0|0	0|0	0|0	0|0	0|0	0|0	0|0	0|0	0|0	0|0	0|0	0|0	0|0	0|0	0|0	0|0	0|0	0|0
1	40544801	1:40544801-40550000	A	CN0,CN2	.	DEL	0|0	0|0	0|1	0|1	0|0	0|0	0|1	0|0	0|0	0|1	0|1	0|0	0|0	0|0	0|0	0|1	0|0	0|1	0|0	0|0	0|0	0|0	0|0	0|0	0|0	0|0	0|0	0|0	0|0	0|1	0|0	0|0	0|0	0|0	0|0	0|0	0|0	0|0	0|0	0|2	0|0	0|0	0|0
1	40900001	1:40900001-40906800	A	CNH	.	DUP	1|1	1|1	1|1	1|1	1|1	1|1	1|1	1|1	1|1	1|1	1|1	1|1	1|1	1|1	1|1	1|1	1|1	1|1	1|1	1|1	1|1	1|1	1|1	1|1	1|1	1|1	1|1	1|1	1|1	1|1	1|1	1|1	1|1	1|1	1|1	1|1	1|1	1|1	1|1	1|1	1|1	1|1	1|1
1	41071201	1:41071201-41072800	A	CN0,CN2	.	DEL	0|2	0|0	0|0	0|0	0|0	0|0	0|2	0|0	0|0	0|0	0|0	0|0	0|0	0|1	0|0	0|0	0|1	0|1	0|0	0|0	0|0	0|0	0|0	0|0	0|1	0|0	0|0	0|0	0|0	0|0	0|0	0|1	0|0	0|0	0|1	0|0	0|1	0|0	0|1	0|1	0|0	0|0	0|1
1	41073201	1:41073201-41075600	A	CN0	.	DEL	0|0	0|0	0|0	0|0	0|0	0|1	0|0	0|0	0|1	0|0	0|1	0|1	0|1	0|1	0|0	0|0	0|1	0|0	0|1	0|1	0|1	0|1	0|1	0|1	0|1	0|1	0|1	0|1	0|1	0|1	0|1	0|1	0|1	0|1	0|1	0|1	0|1	0|1	0|1	0|1	0|1	0|1	0|1
1	42275201	1:42275201-42277200	A	CN2	.	DUP	0|0	0|0	0|0	0|0	0|0	0|0	0|0	0|0	0|0	0|0	0|1	0|0	0|1	0|0	0|0	0|0	0|0	0|0	0|0	0|0	0|0	0|0	0|1	0|1	0|0	0|0	0|0	0|0	0|0	0|0	0|0	0|0	1|1	0|1	0|1	0|1	1|1	0|0	0|0	1|1	0|0	0|0	0|0
1	42318001	1:42318001-42322000	A	CNH	.	DUP	1|1	1|1	1|1	1|1	1|1	1|1	1|1	1|1	1|1	1|1	1|1	1|1	1|1	1|1	1|1	1|1	1|1	1|1	1|1	1|1	1|1	1|1	1|1	1|1	1|1	1|1	1|1	1|1	1|1	1|1	1|1	1|1	1|1	1|1	1|1	1|1	1|1	1|1	1|1	1|1	1|1	1|1	1|1
1	43012401	1:43012401-43018000	A	CN0,CN2	.	DEL	0|0	0|0	0|0	0|0	0|0	0|0	0|0	0|0	0|0	0|0	0|1	1|1	0|0	1|1	0|1	0|1	1|1	0|1	1|1	1|1	0|0	0|0	0|0	0|0	0|2	0|0	0|0	0|0	0|0	0|0	0|0	0|2	0|0	0|0	0|0	0|0	0|0	0|0	0|0	0|0	0|0	0|0	0|0
1	43145201	1:43145201-43153200	A	CN0,CN2	.	DEL	1|1	1|1	0|1	0|0	0|1	0|1	0|0	1|1	0|1	0|1	0|1	0|0	0|0	0|0	0|1	0|0	0|0	0|0	0|0	0|0	0|0	0|0	0|0	0|0	0|0	0|2	0|0	0|0	0|0	0|0	0|0	0|2	0|0	0|0	0|0	0|0	0|0	0|0	0|0	0|0	0|0	0|0	0|0
1	43248401	1:43248401-43253600	A	CN0	.	DEL	0|0	0|0	0|0	0|0	0|1	0|1	0|0	0|0	0|1	0|0	0|1	1|1	1|1	1|1	0|1	0|1	1|1	0|1	1|1	1|1	1|1	0|1	1|1	1|1	0|1	1|1	1|1	1|1	1|1	1|1	1|1	1|1	0|1	1|1	0|1	0|1	0|0	0|1	1|1	0|0	1|1	1|1	1|1
1	43483201	1:43483201-43489200	A	CNH	.	DUP	1|1	1|1	1|1	1|1	1|1	1|1	1|1	1|1	1|1	1|1	1|1	1|1	1|1	1|1	1|1	1|1	1|1	1|1	1|1	1|1	1|1	1|1	1|1	1|1	1|1	1|1	1|1	1|1	1|1	1|1	1|1	1|1	1|1	1|1	1|1	1|1	1|1	1|1	1|1	1|1	1|1	1|1	1|1
1	44382001	1:44382001-44383600	A	CN0,CN2	.	DEL	0|0	0|0	0|0	0|0	0|0	0|0	0|0	0|1	0|0	0|0	0|1	0|2	0|1	0|0	0|0	0|1	0|0	0|0	0|0	0|0	0|1	0|0	0|1	0|0	1|1	1|1	1|1	0|1	0|1	0|1	0|0	0|2	0|0	0|0	0|0	0|0	0|0	0|0	0|0	0|0	0|0	0|0	0|0
1	46068001	1:46068001-46070800	A	CN0,CN2	.	DEL	1|1	0|1	1|1	1|1	0|1	0|1	1|1	1|1	0|1	1|1	0|1	0|0	1|1	0|2	0|1	0|1	0|0	0|1	0|0	0|0	1|1	0|1	1|1	1|1	0|1	1|1	1|1	1|1	0|0	1|1	0|1	0|1	0|1	0|0	0|1	0|0	0|1	0|1	1|1	0|0	0|0	0|1	0|0
1	46189601	1:46189601-46197600	A	CN0	.	DEL	0|0	0|0	0|0	0|0	0|0	0|0	0|0	0|0	0|0	0|0	0|1	0|0	0|0	0|0	0|0	0|1	0|0	0|0	0|0	0|0	0|1	0|0	0|0	0|0	0|0	0|0	0|1	0|0	0|0	0|0	0|0	0|1	1|1	0|0	0|1	0|0	0|1	0|0	0|1	0|1	0|1	0|1	0|1
1	48136001	1:48136001-48138000	A	CN0,CN2,CNH	.	DUP	0|0	0|0	0|0	0|0	0|0	0|1	0|0	0|2	0|0	0|0	2|2	2|2	2|2	2|3	0|2	0|0	2|3	2|2	2|3	2|2	0|0	0|0	0|0	0|0	0|0	0|0	0|0	0|1	0|0	0|0	0|0	0|0	0|0	2|2	0|0	0|0	0|0	0|2	0|0	2|2	0|2	0|0	2|2
1	48649201	1:48649201-48651200	A	CN0,CN2	.	DEL	0|2	0|0	0|2	0|0	0|0	0|0	0|0	0|0	0|2	0|0	0|1	1|1	0|1	1|1	0|1	0|1	1|1	0|1	1|1	1|1	0|2	0|0	0|2	0|0	0|0	0|0	0|0	0|2	0|0	0|0	0|0	0|0	0|2	0|0	0|0	0|0	0|1	0|0	0|0	0|1	0|0	0|1	0|0
1	49448801	1:49448801-49450800	A	CN2	.	DUP	0|0	0|0	0|0	0|1	0|0	0|0	0|1	0|0	0|0	0|0	0|0	0|0	0|0	0|0	0|1	0|0	0|1	0|0	0|0	0|0	0|0	0|0	0|1	0|1	0|1	0|0	0|0	0|0	0|0	0|0	0|0	0|1	0|1	0|0	0|0	0|0	0|0	0|1	0|0	0|1	0|1	0|1	0|1
1	49988001	1:49988001-49989600	A	CN0,CN2,CNH	.	DUP	0|2	0|0	0|2	0|2	0|0	0|0	0|2	0|0	0|0	0|2	0|2	0|0	2|3	0|2	0|2	0|0	2|2	0|2	0|2	0|2	0|0	0|0	2|2	2|3	0|2	2|2	0|0	2|2	0|2	0|2	0|0	0|2	0|1	0|0	2|2	0|0	0|2	0|2	0|0	0|0	0|1	0|0	0|0
1	50250401	1:50250401-50252800	A	CN0,CN2	.	DUP	0|0	0|0	0|2	0|0	0|0	0|0	0|0	0|0	0|2	0|0	0|0	0|0	0|1	0|2	0|0	0|0	0|2	0|0	0|0	0|0	0|2	0|0	0|0	0|0	0|0	0|0	0|0	0|0	0|0	0|0	0|0	0|2	2|2	0|0	0|0	0|2	0|2	0|0	0|0	0|0	0|2	0|2	0|0
1	52501601	1:52501601-52508400	A	CN0,CN2	.	Both	0|0	0|0	0|0	0|0	0|0	0|0	0|0	0|0	0|0	0|0	0|0	0|0	0|0	0|0	0|0	0|0	0|0	0|0	0|0	0|0	0|0	0|0	0|0	0|0	0|0	0|0	0|0	0|0	0|0	0|0	0|0	0|0	0|2	0|0	0|1	0|0	0|1	0|1	0|0	0|1	0|0	1|1	0|0
1	52511601	1:52511601-52521200	A	CN0	.	DEL	0|0	0|0	0|0	0|0	0|0	0|0	0|0	0|0	0|0	0|0	0|0	0|0	0|0	0|0	0|0	0|0	0|0	0|0	0|0	0|0	0|0	0|0	0|0	0|0	0|0	0|0	0|0	0|0	0|0	0|0	0|0	0|0	0|0	0|0	0|1	0|0	0|1	0|1	0|0	0|1	0|0	1|1	0|0
1	53062801	1:53062801-53064800	A	CN0,CN2	.	DUP	2|2	0|0	0|0	0|2	0|2	0|2	0|2	0|2	0|0	0|0	0|0	0|2	0|0	0|0	0|0	0|2	0|2	0|0	0|0	0|0	0|2	0|0	0|0	0|2	0|2	0|0	0|2	0|0	0|0	0|0	0|2	0|0	0|2	0|0	0|1	0|2	0|0	0|1	0|2	0|1	0|1	0|0	0|2
1	53278401	1:53278401-53280000	A	CNH	.	DUP	1|1	1|1	1|1	1|1	1|1	1|1	1|1	1|1	1|1	1|1	1|1	1|1	1|1	1|1	1|1	1|1	1|1	1|1	1|1	1|1	1|1	1|1	1|1	1|1	1|1	1|1	1|1	1|1	1|1	1|1	1|1	1|1	1|1	1|1	1|1	1|1	1|1	1|1	1|1	1|1	1|1	1|1	1|1
1	53280801	1:53280801-53283200	A	CNH	.	DUP	1|1	1|1	1|1	1|1	1|1	1|1	1|1	1|1	1|1	1|1	1|1	1|1	1|1	1|1	1|1	1|1	1|1	1|1	1|1	1|1	1|1	1|1	1|1	1|1	1|1	1|1	1|1	1|1	1|1	1|1	1|1	1|1	1|1	1|1	1|1	1|1	1|1	1|1	1|1	1|1	1|1	1|1	1|1
1	54316001	1:54316001-54318000	A	CN0,CN2	.	DEL	0|0	0|1	0|0	0|0	0|1	0|1	0|0	0|1	0|1	0|1	0|0	0|1	0|0	0|1	0|1	0|1	0|0	0|0	0|1	0|1	0|1	0|0	0|0	0|0	0|0	0|0	0|1	0|0	0|0	0|0	0|0	0|1	0|0	0|0	0|0	0|0	0|1	0|0	0|1	0|0	0|0	0|0	0|1
1	54346001	1:54346001-54348000	A	CNH	.	DUP	1|1	1|1	1|1	1|1	1|1	1|1	1|1	1|1	1|1	1|1	1|1	1|1	1|1	1|1	1|1	1|1	1|1	1|1	1|1	1|1	1|1	1|1	1|1	1|1	1|1	1|1	1|1	1|1	1|1	1|1	1|1	1|1	1|1	1|1	1|1	1|1	1|1	1|1	1|1	1|1	1|1	1|1	1|1
1	54986401	1:54986401-54993200	A	CNH	.	DUP	1|1	1|1	1|1	1|1	1|1	1|1	1|1	1|1	1|1	1|1	1|1	1|1	1|1	1|1	1|1	1|1	1|1	1|1	1|1	1|1	1|1	1|1	1|1	1|1	1|1	1|1	1|1	1|1	1|1	1|1	1|1	1|1	1|1	1|1	1|1	1|1	1|1	1|1	1|1	1|1	1|1	1|1	1|1
1	55108401	1:55108401-55111200	A	CN0,CN2	.	DEL	0|0	0|2	0|2	0|2	0|2	0|0	0|0	0|0	0|2	0|0	0|1	0|0	0|0	0|0	0|0	0|1	0|1	0|1	0|0	0|1	0|1	0|1	0|1	0|1	0|1	0|1	0|1	0|1	0|1	0|1	0|0	0|1	0|0	0|2	0|1	0|0	0|1	0|1	0|1	0|1	0|2	0|2	0|0
1	55354001	1:55354001-55357200	A	CN0	.	DEL	0|1	1|1	0|1	0|1	0|1	0|1	0|0	0|1	0|1	0|1	0|1	0|0	0|0	0|1	1|1	1|1	0|1	0|1	0|1	0|0	1|1	1|1	1|1	1|1	1|1	1|1	1|1	1|1	0|1	1|1	0|1	1|1	0|1	0|0	1|1	0|1	0|1	1|1	1|1	0|1	0|1	0|1	0|1
1	55582401	1:55582401-55586800	A	CN2,CNH	.	DUP	0|0	0|0	0|0	0|0	0|0	0|0	0|0	0|0	0|0	0|0	0|0	0|0	0|0	0|0	0|0	0|0	0|0	0|0	0|0	0|0	0|0	0|0	0|0	0|0	0|0	0|0	0|0	0|0	0|0	0|0	1|2	0|1	0|0	1|1	0|0	0|1	0|0	0|0	1|1	0|0	0|0	0|0	0|0
1	57376801	1:57376801-57380800	A	CN0	.	DEL	0|0	0|0	0|0	0|0	0|0	0|0	0|0	0|0	0|0	0|0	0|0	0|0	0|0	0|0	0|0	0|0	0|0	0|0	0|0	0|0	0|1	1|1	0|1	1|1	1|1	0|1	0|0	1|1	0|0	1|1	0|0	0|0	0|0	0|0	0|0	0|1	0|0	0|0	0|0	0|0	0|0	0|0	0|0
1	58775201	1:58775201-58778400	A	CNH	.	DUP	1|1	1|1	1|1	1|1	1|1	1|1	1|1	1|1	1|1	1|1	1|1	1|1	1|1	1|1	1|1	1|1	1|1	1|1	1|1	1|1	1|1	1|1	1|1	1|1	1|1	1|1	1|1	1|1	1|1	1|1	1|1	1|1	1|1	1|1	1|1	1|1	1|1	1|1	1|1	1|1	1|1	1|1	1|1
1	62001201	1:62001201-62007600	A	CN0,CN2,CNH	.	DUP	0|2	2|2	2|2	0|2	0|2	0|2	0|0	0|0	0|2	0|0	0|0	0|0	0|0	0|0	0|2	0|0	0|0	0|0	0|0	0|0	0|0	0|0	0|0	0|2	0|0	0|0	0|0	0|0	0|0	0|0	0|0	0|0	0|1	0|2	3|3	0|0	3|3	3|3	0|2	3|3	2|2	0|0	0|2
1	62151601	1:62151601-62156800	A	CNH	.	DUP	1|1	1|1	1|1	1|1	1|1	1|1	1|1	1|1	1|1	1|1	1|1	1|1	1|1	1|1	1|1	1|1	1|1	1|1	1|1	1|1	1|1	1|1	1|1	1|1	1|1	1|1	1|1	1|1	1|1	1|1	1|1	1|1	1|1	1|1	1|1	1|1	1|1	1|1	1|1	1|1	1|1	1|1	1|1
1	62342001	1:62342001-62343600	A	CNH	.	Both	1|1	1|1	1|1	1|1	1|1	1|1	1|1	1|1	1|1	1|1	1|1	1|1	1|1	1|1	1|1	1|1	1|1	1|1	1|1	1|1	1|1	1|1	1|1	1|1	1|1	1|1	1|1	1|1	1|1	1|1	1|1	1|1	1|1	1|1	1|1	1|1	1|1	1|1	1|1	1|1	1|1	1|1	1|1
1	62380801	1:62380801-62383200	A	CN0,CN2	.	DEL	0|0	1|1	0|0	0|1	0|1	0|0	0|0	0|1	0|1	0|1	0|0	1|1	0|0	1|1	1|1	0|0	0|1	0|0	1|1	0|1	1|1	1|1	1|1	0|1	1|1	1|1	1|1	1|1	0|1	1|1	0|1	0|1	0|0	0|1	0|0	0|1	0|1	0|0	0|1	0|1	0|1	0|2	0|1
1	63078401	1:63078401-63082000	A	CN0	.	DEL	0|1	1|1	1|1	1|1	1|1	1|1	0|1	0|0	0|1	1|1	0|0	0|0	0|1	0|0	0|1	0|1	0|1	0|1	0|0	0|1	1|1	1|1	1|1	1|1	0|1	0|1	0|1	1|1	1|1	1|1	0|1	1|1	0|1	1|1	1|1	1|1	1|1	1|1	1|1	1|1	0|1	1|1	1|1
1	63140401	1:63140401-63142400	A	CN0,CN2	.	DEL	0|1	0|0	0|0	0|0	0|1	0|0	0|1	0|1	0|0	0|0	1|1	1|1	0|1	1|1	0|1	0|1	0|1	0|1	1|1	0|0	0|1	1|1	1|1	1|1	1|1	1|1	0|0	1|1	0|0	1|1	0|1	1|1	0|0	0|1	1|1	0|1	0|1	1|1	1|1	0|1	0|0	0|0	0|0
1	64638801	1:64638801-64640400	A	CN2,CNH	.	DUP	0|0	0|1	0|1	0|1	0|1	0|1	0|0	0|1	0|1	0|0	0|1	0|1	0|0	0|1	0|1	0|0	0|0	0|1	0|1	0|1	1|1	0|1	0|1	1|1	1|1	1|1	0|1	0|1	0|1	0|1	0|1	0|1	0|0	0|0	0|1	0|1	0|1	0|1	0|1	0|1	0|1	1|1	0|1
1	64823201	1:64823201-64825600	A	CN2	.	DUP	0|0	1|1	0|1	0|1	0|1	0|1	0|0	0|0	1|1	0|0	0|0	0|0	0|0	0|0	0|1	0|0	0|0	0|0	0|0	0|0	0|0	0|0	0|0	0|0	0|0	0|0	0|0	0|0	0|0	0|0	0|0	0|0	0|0	0|0	0|0	0|0	0|0	0|0	0|0	0|0	0|0	0|1	0|1
1	64828801	1:64828801-64832800	A	CN2	.	DUP	0|1	1|1	0|1	0|1	0|1	0|1	0|0	0|0	0|1	0|0	0|0	0|0	0|0	0|0	0|1	0|0	0|0	0|0	0|0	0|0	0|0	0|0	0|0	0|0	0|0	0|0	0|0	0|0	0|0	0|0	0|0	0|0	0|0	0|0	0|0	0|0	0|0	0|0	0|0	0|0	0|0	0|0	0|1
1	65516001	1:65516001-65520400	A	CN0,CN2	.	Both	0|0	0|0	0|0	0|0	0|0	0|0	0|0	0|0	0|0	0|0	0|0	0|0	0|0	0|0	0|0	0|2	0|0	0|0	0|0	0|0	0|0	0|0	0|1	0|0	0|1	1|1	0|0	0|1	0|0	0|1	0|0	0|0	0|0	0|0	0|0	0|0	0|0	0|0	0|0	0|0	0|0	0|0	0|0
1	66678401	1:66678401-66680400	A	CN0,CN2,CNH	.	Both	0|2	0|2	0|2	0|0	2|2	0|2	2|2	0|2	0|2	2|2	0|0	0|0	0|0	0|0	0|0	0|2	0|2	2|2	0|1	0|0	2|2	2|2	2|2	2|2	2|2	0|2	0|2	0|2	0|2	0|2	2|2	0|2	2|3	0|2	2|2	2|2	0|2	0|2	0|2	0|2	0|2	2|2	0|2
1	66971601	1:66971601-66974800	A	CN0,CN2	.	DUP	0|1	0|0	0|0	0|0	0|1	0|0	0|0	0|0	0|0	0|2	0|2	0|2	0|0	0|2	0|0	0|2	0|2	0|2	0|0	0|2	0|0	0|2	0|2	0|2	0|0	2|2	0|2	0|2	0|2	0|2	0|2	0|0	0|1	0|0	0|2	0|2	0|0	0|2	0|0	0|0	0|2	0|0	0|0
1	67145201	1:67145201-67148400	A	CN0,CN2	.	DEL	0|2	0|0	0|1	0|0	0|0	0|0	0|0	0|1	0|0	0|1	0|0	0|1	0|1	0|1	0|0	0|0	0|1	0|1	0|0	0|1	0|0	0|0	0|0	0|1	0|0	0|0	0|0	0|0	0|0	0|0	0|0	0|0	0|0	0|0	0|1	0|1	0|0	0|0	0|0	0|0	0|1	0|0	0|0
1	67148801	1:67148801-67150800	A	CN0,CN2	.	Both	0|2	0|0	0|2	0|0	0|0	0|2	0|0	0|1	0|2	0|1	0|0	0|2	0|0	0|0	0|2	0|0	0|1	0|0	0|0	0|1	0|0	0|0	0|0	0|0	0|2	0|0	0|1	0|0	0|0	0|0	0|0	0|0	0|0	0|0	0|0	0|2	0|0	0|0	0|0	0|2	0|1	0|2	0|0
1	67895201	1:67895201-67896800	A	CN0,CN2	.	DUP	0|0	0|0	0|0	0|0	0|0	0|0	0|0	0|0	0|0	0|0	0|1	0|1	0|0	0|0	0|0	0|0	0|1	0|1	0|1	0|0	0|0	0|0	0|0	0|0	0|0	0|0	0|0	0|2	0|0	0|2	0|0	0|0	0|2	0|0	0|0	0|0	0|0	0|2	0|0	0|1	0|2	0|2	0|2
1	68926401	1:68926401-68929200	A	CN0,CN2	.	Both	0|2	0|0	0|0	0|0	0|0	0|2	0|0	0|0	0|0	0|0	0|0	0|0	0|0	0|2	0|0	0|0	0|0	0|0	0|0	0|0	0|0	0|0	0|1	0|0	0|1	1|1	0|0	0|1	0|0	0|1	0|2	0|0	0|2	0|0	0|0	0|0	0|0	0|2	0|0	0|2	0|2	0|0	0|0
1	69155201	1:69155201-69157200	A	CN0,CN2	.	DEL	0|2	0|0	0|2	0|0	0|0	0|0	0|0	0|0	0|0	0|0	0|2	0|0	0|2	0|0	0|2	0|0	0|0	0|0	0|0	0|0	0|0	0|1	0|1	0|0	0|0	0|1	0|1	0|1	0|1	0|0	0|1	0|1	0|0	0|1	0|1	0|1	0|0	0|1	0|1	0|0	0|2	0|0	0|0
1	69160401	1:69160401-69172400	A	CN2	.	DUP	1|1	0|1	0|1	0|1	1|1	1|1	0|1	0|0	1|1	0|0	0|0	0|0	0|0	0|0	0|1	0|0	0|0	0|0	0|0	0|0	0|0	0|0	0|0	0|0	0|0	0|0	0|0	0|0	0|0	0|0	0|0	0|0	0|1	0|0	0|0	0|0	0|1	0|0	0|0	0|1	0|0	0|0	0|0
1	69363601	1:69363601-69366000	A	CN0,CN2	.	DEL	0|2	0|0	0|2	0|2	0|0	0|0	0|0	0|1	0|0	0|1	0|0	0|0	0|0	0|0	0|2	0|0	0|1	0|0	0|0	0|1	0|1	1|1	1|1	1|1	1|1	1|1	0|0	1|1	0|0	1|1	0|0	1|1	0|0	0|1	0|0	0|0	0|1	0|0	1|1	0|0	0|1	1|1	0|0
1	69367601	1:69367601-69370000	A	CNH	.	Both	1|1	1|1	1|1	1|1	1|1	1|1	1|1	1|1	1|1	1|1	1|1	1|1	1|1	1|1	1|1	1|1	1|1	1|1	1|1	1|1	1|1	1|1	1|1	1|1	1|1	1|1	1|1	1|1	1|1	1|1	1|1	1|1	1|1	1|1	1|1	1|1	1|1	1|1	1|1	1|1	1|1	1|1	1|1
1	69370801	1:69370801-69373600	A	CN0	.	DEL	0|0	0|0	0|0	0|0	0|0	0|0	0|0	0|1	0|0	0|1	0|0	0|0	0|0	0|0	0|0	0|0	0|1	0|0	0|0	0|1	0|1	1|1	1|1	1|1	1|1	1|1	0|1	1|1	0|1	1|1	0|1	1|1	0|1	0|1	0|1	0|0	0|1	0|1	1|1	0|1	0|1	1|1	0|0
1	69412401	1:69412401-69414800	A	CN0,CN2	.	DEL	0|0	0|0	0|0	0|0	0|0	0|0	0|0	0|1	0|0	0|1	0|0	0|0	0|2	0|0	0|0	0|0	0|1	0|0	0|0	0|1	0|1	1|1	1|1	1|1	1|1	1|1	0|1	1|1	0|1	1|1	1|1	1|1	0|1	1|1	1|1	0|1	0|1	1|1	1|1	0|1	0|1	1|1	0|2
1	69420801	1:69420801-69422400	A	CNH	.	DUP	1|1	1|1	1|1	1|1	1|1	1|1	1|1	1|1	1|1	1|1	1|1	1|1	1|1	1|1	1|1	1|1	1|1	1|1	1|1	1|1	1|1	1|1	1|1	1|1	1|1	1|1	1|1	1|1	1|1	1|1	1|1	1|1	1|1	1|1	1|1	1|1	1|1	1|1	1|1	1|1	1|1	1|1	1|1
1	69425601	1:69425601-69427200	A	CN0,CN2	.	DUP	0|0	0|0	0|0	0|1	0|0	0|0	0|0	0|1	0|1	0|0	0|0	0|1	0|0	0|0	0|0	0|1	0|0	0|0	0|0	0|0	0|0	0|0	0|0	0|0	0|1	0|0	0|0	0|0	0|2	0|0	0|0	0|2	0|2	0|0	0|0	0|0	0|0	0|0	0|2	0|0	0|2	0|2	2|2
1	69559601	1:69559601-69563600	A	CN2	.	Both	0|1	1|1	1|1	1|1	1|1	1|1	1|1	0|1	1|1	0|1	0|1	0|1	0|0	0|1	0|1	1|1	0|1	0|1	1|1	0|1	0|0	0|0	0|0	0|0	0|0	0|0	0|0	0|0	0|0	0|0	0|0	0|0	0|1	0|0	0|0	0|0	0|1	0|0	0|0	0|1	0|0	0|0	0|0
1	69814001	1:69814001-69818400	A	CN0	.	DEL	0|0	0|0	0|0	0|0	0|0	0|0	0|0	0|0	0|0	0|0	0|0	0|0	0|0	0|0	0|0	0|0	0|0	0|0	0|0	0|0	0|0	0|0	0|0	0|0	0|0	0|0	0|0	0|0	0|0	0|0	0|0	0|0	0|0	0|0	0|0	0|0	0|0	0|1	0|0	0|0	0|0	0|1	1|1
1	69819201	1:69819201-69820800	A	CN0,CN2	.	Both	0|0	0|0	0|0	0|2	0|0	0|2	0|0	0|0	0|0	0|0	0|2	0|0	0|0	0|0	0|1	0|0	0|0	0|1	0|0	0|0	0|0	0|0	0|0	0|0	0|0	0|0	0|0	0|0	0|0	0|0	0|0	0|2	2|2	0|0	0|2	0|2	0|0	0|2	0|0	0|1	0|0	0|2	1|1
1	69821601	1:69821601-69823600	A	CN0,CN2	.	Both	0|0	0|0	0|0	0|0	0|0	0|0	0|0	0|0	0|0	0|0	0|0	0|0	0|2	0|0	0|0	0|2	0|0	0|0	0|0	0|0	0|0	0|1	0|2	0|2	0|0	0|0	0|0	0|0	0|0	0|0	0|0	0|0	0|0	0|2	0|0	0|0	0|0	0|0	0|0	0|0	0|2	0|0	1|1
1	70119201	1:70119201-70126000	A	CN2,CNH	.	Both	1|1	1|1	1|2	1|1	1|1	1|1	1|1	0|1	1|1	0|1	0|1	0|1	0|0	0|1	1|1	1|1	0|1	0|1	1|1	0|1	0|0	0|0	0|1	0|0	0|0	0|0	0|0	0|0	0|0	0|0	0|0	0|0	0|1	0|0	0|0	0|0	0|1	0|0	0|0	0|1	0|0	0|0	0|0
1	70353601	1:70353601-70355600	A	CN0	.	DEL	1|1	0|1	0|1	0|1	1|1	1|1	0|1	0|1	1|1	0|0	0|1	0|1	0|1	0|0	0|1	0|0	0|0	0|0	0|0	0|1	0|0	0|0	0|0	0|0	0|0	0|0	0|0	0|0	0|0	0|0	0|0	0|0	0|1	0|0	0|0	0|1	0|1	0|0	0|0	0|1	0|1	0|0	0|0
1	72459601	1:72459601-72461600	A	CN2	.	DUP	0|0	0|0	0|1	0|0	0|0	0|0	0|0	0|0	0|0	0|0	0|0	0|0	0|0	0|0	0|0	0|0	0|0	0|0	0|0	0|0	0|0	0|0	0|0	0|1	0|0	0|0	0|0	0|1	0|0	0|1	0|1	0|1	1|1	0|1	0|1	0|0	0|1	0|1	0|0	0|1	0|1	1|1	0|1
1	72541201	1:72541201-72543200	A	CN0,CN2	.	DEL	0|0	0|0	0|0	0|0	0|0	0|0	0|0	0|0	0|0	0|0	0|0	0|0	0|0	0|0	0|0	0|0	0|0	0|0	0|0	0|0	0|1	0|1	0|2	0|0	0|0	0|1	0|1	0|1	1|1	0|0	0|1	0|0	0|1	0|0	0|0	0|0	0|0	0|0	0|0	0|0	0|0	0|0	0|0
1	73082001	1:73082001-73085600	A	CN0	.	DEL	0|1	0|1	0|0	0|0	0|0	0|0	0|1	1|1	0|0	0|1	0|0	0|0	0|0	0|0	0|0	0|0	0|0	0|0	0|0	0|0	0|0	0|0	0|1	0|0	0|1	1|1	0|0	0|1	0|1	0|1	1|1	1|1	0|0	1|1	1|1	0|1	0|1	1|1	1|1	0|1	0|0	1|1	0|1
1	73276001	1:73276001-73278000	A	CN2	.	DUP	0|0	0|1	0|0	0|1	0|1	0|0	0|0	0|0	0|0	0|0	0|0	0|1	0|1	0|0	0|0	0|0	0|1	0|1	0|0	0|1	0|0	0|0	0|0	0|1	0|1	0|0	0|0	0|1	0|0	0|0	1|1	1|1	0|1	0|0	0|0	0|1	0|0	0|1	0|0	0|0	1|1	1|1	0|1
1	73868401	1:73868401-73875200	A	CNH	.	Both	1|1	1|1	1|1	1|1	1|1	1|1	1|1	1|1	1|1	1|1	1|1	1|1	1|1	1|1	1|1	1|1	1|1	1|1	1|1	1|1	1|1	1|1	1|1	1|1	1|1	1|1	1|1	1|1	1|1	1|1	1|1	1|1	1|1	1|1	1|1	1|1	1|1	1|1	1|1	1|1	1|1	1|1	1|1
1	75175601	1:75175601-75177600	A	CN2	.	DUP	0|0	0|0	0|0	0|0	0|0	0|0	0|0	0|0	0|0	0|0	0|0	0|0	0|0	0|0	0|0	0|0	0|0	0|0	0|0	0|0	0|0	0|0	0|0	0|0	0|0	0|0	0|0	0|0	0|0	0|0	0|1	0|1	0|1	0|1	0|0	0|1	0|0	0|1	0|1	0|0	0|1	0|1	0|1
1	75702801	1:75702801-75705200	A	CN0,CN2	.	DEL	0|0	0|0	0|0	0|0	0|0	0|0	0|0	0|0	0|0	0|0	0|0	0|0	0|0	0|0	0|0	0|0	0|2	0|0	0|0	0|0	1|1	1|1	0|0	0|0	0|1	0|0	1|1	0|0	0|1	0|0	1|1	0|1	0|1	1|1	0|1	1|1	0|0	0|1	1|1	0|0	0|0	0|0	0|0
1	76006401	1:76006401-76008400	A	CN0,CN2	.	Both	0|0	0|0	0|1	0|1	0|0	0|0	0|1	0|0	0|2	0|1	0|0	0|0	0|0	0|1	0|0	0|0	0|0	0|1	0|0	0|0	0|0	0|0	0|2	0|2	0|0	0|0	0|0	0|0	0|2	0|0	0|0	0|0	0|0	0|2	0|0	0|0	0|0	0|0	0|0	0|0	0|0	0|0	0|0
1	76009601	1:76009601-76014400	A	CN0,CN2,CNH	.	Both	0|2	2|2	0|0	0|2	2|2	2|2	0|0	0|2	2|3	0|2	0|2	2|2	0|2	2|2	2|2	0|2	0|0	0|2	0|2	0|2	0|0	0|2	0|2	2|2	0|2	0|2	0|2	0|2	0|2	0|2	0|2	0|2	0|2	0|2	2|2	0|2	0|2	0|2	2|2	0|2	0|2	0|1	0|0
1	76015601	1:76015601-76017200	A	CN2,CNH	.	Both	0|1	1|2	0|1	0|1	1|2	1|1	0|0	1|1	1|2	0|1	0|1	1|1	1|1	1|1	1|1	0|1	1|1	1|1	0|1	1|1	1|1	1|1	1|1	1|2	1|2	1|1	1|1	1|1	0|1	1|1	1|1	0|1	0|1	0|1	1|1	0|1	1|2	1|2	1|1	1|2	1|1	0|0	0|0
1	76899601	1:76899601-76902800	A	CN0	.	DEL	0|1	0|1	0|1	0|1	0|0	0|0	1|1	1|1	0|0	1|1	0|1	0|0	0|1	0|0	0|0	0|1	0|1	0|1	0|0	0|1	1|1	1|1	1|1	1|1	1|1	1|1	0|1	1|1	0|1	1|1	0|0	0|1	0|1	0|1	0|1	0|1	0|1	0|0	0|0	0|1	1|1	1|1	1|1
1	78392801	1:78392801-78398400	A	CN0,CN2	.	DEL	0|0	0|0	0|0	0|0	0|0	0|0	0|0	0|0	0|0	0|0	0|0	1|1	0|0	0|1	0|1	0|0	0|0	0|0	1|1	0|1	0|0	0|0	0|0	0|0	0|0	0|0	0|0	0|0	0|0	0|0	0|0	0|0	0|1	0|0	0|0	0|0	0|1	0|0	0|0	0|0	0|0	0|0	0|2
1	78927201	1:78927201-78930800	A	CN0	.	DEL	0|0	0|0	0|0	0|0	0|1	0|1	0|0	0|0	0|1	0|0	0|0	0|0	0|0	0|0	0|0	0|0	0|0	0|0	0|1	0|0	0|1	0|1	0|1	0|1	0|1	0|1	0|1	0|1	0|1	0|1	0|1	0|1	0|0	0|0	0|1	0|0	0|0	0|1	0|1	0|0	0|1	0|0	0|1
1	78960801	1:78960801-78963200	A	CN0,CN2	.	DEL	0|0	0|0	0|0	0|1	0|0	0|0	0|1	0|1	0|0	0|1	0|1	0|0	0|1	0|1	0|1	0|0	0|0	0|1	0|1	0|1	0|1	0|1	0|0	0|2	0|0	0|1	0|1	0|0	0|2	0|0	0|0	0|0	0|1	0|0	0|0	0|0	0|1	0|0	0|0	0|0	0|0	0|0	0|0
1	79006801	1:79006801-79008400	A	CN0	.	DEL	0|1	0|1	0|1	0|1	1|1	1|1	0|1	0|1	1|1	0|1	0|1	1|1	0|1	0|1	1|1	1|1	0|1	0|1	1|1	0|1	1|1	1|1	1|1	1|1	1|1	1|1	1|1	1|1	0|1	1|1	1|1	1|1	0|1	1|1	0|1	1|1	0|1	0|1	1|1	1|1	1|1	1|1	1|1
1	79009201	1:79009201-79011600	A	CN0	.	DEL	0|0	0|0	0|1	0|1	0|1	0|1	0|1	0|0	0|1	0|0	0|0	0|1	0|1	0|0	0|1	0|1	0|1	0|0	1|1	0|1	0|1	0|1	1|1	0|1	0|1	0|1	0|1	0|1	0|1	0|1	0|1	0|1	0|0	0|1	0|1	0|1	0|1	0|1	0|1	0|0	0|1	0|1	0|1
1	79176001	1:79176001-79178000	A	CN0	.	DEL	0|0	0|0	0|0	0|0	0|0	0|0	0|0	0|0	0|0	0|0	0|0	0|0	0|0	0|0	0|0	0|0	0|0	0|0	0|0	0|0	0|1	0|1	0|0	0|0	0|0	0|0	0|1	0|0	0|0	0|1	0|1	0|1	0|0	0|1	0|1	0|1	0|1	0|0	0|1	0|1	0|0	0|1	0|1
1	79370801	1:79370801-79373600	A	CN0,CN2	.	Both	0|0	0|0	0|0	0|2	0|0	0|0	0|0	0|2	0|0	0|0	0|0	0|0	0|0	0|0	0|0	0|0	0|0	0|0	0|0	0|0	0|0	0|1	0|0	0|2	0|1	0|0	0|0	0|0	0|1	0|0	0|0	0|0	0|0	0|0	1|1	0|1	0|1	1|1	0|0	0|1	0|0	0|0	0|0
1	79779601	1:79779601-79781600	A	CN0,CN2	.	DEL	0|1	0|1	0|1	0|1	0|1	0|1	0|0	0|0	0|1	0|0	0|0	0|0	0|0	0|0	0|1	0|1	0|0	0|0	0|0	0|0	0|0	0|0	0|1	0|1	1|1	1|1	0|0	0|1	0|0	0|1	0|1	1|1	0|1	0|1	0|1	0|1	0|1	0|1	0|1	0|1	0|0	0|1	0|1
1	81268801	1:81268801-81271200	A	CN0,CN2	.	DEL	0|0	0|0	0|0	0|0	0|0	0|0	0|0	0|0	0|0	0|0	0|0	0|0	0|0	0|2	0|0	0|1	0|0	0|0	0|0	0|0	0|0	0|1	0|0	0|0	0|0	0|0	0|0	0|0	0|0	0|0	1|1	0|0	0|0	1|1	0|1	1|1	0|0	0|1	1|1	0|2	0|2	0|0	0|1
1	81461201	1:81461201-81464800	A	CN0,CN2	.	DEL	0|2	0|0	0|0	0|0	0|0	0|2	0|0	0|0	0|0	0|0	0|1	0|0	0|0	0|0	0|0	0|0	0|0	0|0	0|0	0|0	0|0	0|1	0|1	0|0	1|1	1|1	0|0	0|1	0|0	0|1	1|1	0|1	0|0	1|1	0|1	0|0	0|2	0|0	1|1	0|0	0|0	0|0	0|0
1	81505601	1:81505601-81508800	A	CNH	.	DUP	1|1	1|1	1|1	1|1	1|1	1|1	1|1	1|1	1|1	1|1	1|1	1|1	1|1	1|1	1|1	1|1	1|1	1|1	1|1	1|1	1|1	1|1	1|1	1|1	1|1	1|1	1|1	1|1	1|1	1|1	1|1	1|1	1|1	1|1	1|1	1|1	1|1	1|1	1|1	1|1	1|1	1|1	1|1
1	81818401	1:81818401-81827200	A	CN0	.	DEL	0|0	0|0	0|0	0|0	0|0	0|0	0|0	0|0	0|0	0|0	0|0	0|0	0|0	0|0	0|0	0|0	0|0	0|0	0|0	0|0	0|0	0|0	0|0	0|0	0|0	0|0	0|0	0|0	0|1	0|0	0|1	1|1	0|1	1|1	0|1	0|1	0|0	0|1	0|1	0|0	0|0	0|0	0|0
1	81884801	1:81884801-81886800	A	CN0,CN2	.	DEL	0|0	0|0	0|0	0|2	0|0	0|2	0|0	0|0	0|2	0|0	0|1	0|0	0|1	0|2	0|0	0|1	0|0	0|1	0|2	0|1	0|1	0|1	0|1	0|1	0|1	0|1	0|1	0|1	0|0	0|1	0|2	0|2	0|0	0|0	0|1	0|0	0|0	0|1	0|2	0|0	0|1	0|1	0|0
1	82238401	1:82238401-82242400	A	CN0	.	DEL	0|0	0|0	0|0	0|0	0|0	0|0	0|0	0|0	0|0	0|0	0|1	0|0	0|0	0|0	0|0	0|1	0|1	0|1	0|0	0|0	0|0	0|0	0|1	1|1	0|0	0|0	0|0	0|1	0|0	0|1	0|1	0|1	0|0	1|1	0|0	0|1	0|0	0|0	0|1	0|0	0|1	0|0	0|0
1	82243201	1:82243201-82246800	A	CN0	.	DEL	0|0	0|0	0|0	0|0	0|0	0|0	0|0	0|0	0|0	0|0	0|1	0|0	0|0	0|0	0|0	0|1	0|1	0|1	0|0	0|0	0|0	0|0	0|1	1|1	0|0	0|0	0|0	0|1	0|0	0|1	0|1	0|1	0|0	1|1	0|0	0|0	0|0	0|0	0|1	0|0	0|1	0|0	0|0
1	82254801	1:82254801-82257200	A	CN2,CNH	.	DUP	0|0	0|1	0|0	0|0	0|0	0|0	0|0	0|1	0|0	0|1	0|1	0|0	0|0	0|0	0|0	0|1	0|1	0|1	0|1	0|1	0|0	0|1	0|1	2|2	0|1	0|0	0|0	1|1	0|0	0|1	1|1	0|0	0|0	0|0	0|1	0|1	0|0	1|2	0|1	0|1	1|1	0|0	0|1
1	82264001	1:82264001-82282000	A	CN2,CNH	.	DUP	0|0	0|0	0|0	0|0	0|0	0|0	0|0	0|1	0|0	1|1	0|1	0|0	0|1	0|0	0|0	0|1	0|1	0|1	0|0	0|0	0|0	0|0	1|1	2|2	0|0	0|0	0|0	1|1	0|0	1|1	1|1	0|0	0|0	0|0	0|1	0|1	0|0	0|1	1|1	0|0	1|1	0|0	0|1
1	82297201	1:82297201-82298800	A	CN0,CN2	.	Both	0|0	0|1	0|1	0|1	1|1	1|1	0|0	0|0	1|1	0|2	0|0	0|2	0|0	0|0	0|1	0|0	0|0	0|0	0|0	0|0	0|0	0|0	0|0	0|0	0|2	0|0	0|0	0|0	0|0	0|2	0|0	0|0	0|2	0|1	0|2	0|0	0|0	0|0	0|2	0|0	0|0	0|0	0|0
1	83390401	1:83390401-83392400	A	CN0,CN2	.	DEL	1|1	0|1	0|1	0|1	1|1	1|1	0|1	1|1	1|1	0|1	0|2	1|1	0|1	0|1	1|1	0|2	0|2	0|0	1|1	0|1	0|0	0|0	0|0	0|0	0|0	0|0	0|0	0|0	0|1	0|0	0|0	0|0	0|1	0|0	0|2	0|0	0|0	0|0	0|0	0|0	0|0	0|0	0|0
1	83789201	1:83789201-83793600	A	CN2,CNH	.	DUP	0|0	0|0	0|0	0|0	0|0	0|0	0|0	0|0	0|0	0|0	0|0	0|1	0|0	0|0	0|0	0|0	0|0	0|0	0|0	0|0	1|2	0|0	0|0	0|1	0|0	0|0	1|2	0|0	0|1	0|0	0|0	0|0	0|0	0|0	0|0	0|0	0|0	0|0	0|0	0|0	0|0	0|0	0|1
1	84362401	1:84362401-84369200	A	CNH	.	DUP	1|1	1|1	1|1	1|1	1|1	1|1	1|1	1|1	1|1	1|1	1|1	1|1	1|1	1|1	1|1	1|1	1|1	1|1	1|1	1|1	1|1	1|1	1|1	1|1	1|1	1|1	1|1	1|1	1|1	1|1	1|1	1|1	1|1	1|1	1|1	1|1	1|1	1|1	1|1	1|1	1|1	1|1	1|1
1	84804801	1:84804801-84808000	A	CN0,CN2	.	DEL	0|0	0|0	0|0	0|0	0|0	0|0	0|0	0|0	0|0	0|0	0|0	0|2	0|0	0|0	0|0	0|0	0|0	0|0	0|0	0|0	0|0	0|1	0|0	0|0	0|1	0|0	0|0	0|0	0|0	0|2	0|1	0|1	0|1	0|0	0|1	0|1	0|1	0|1	0|1	0|0	0|0	0|0	0|0
1	84883201	1:84883201-84885200	A	CNH	.	DUP	1|1	1|1	1|1	1|1	1|1	1|1	1|1	1|1	1|1	1|1	1|1	1|1	1|1	1|1	1|1	1|1	1|1	1|1	1|1	1|1	1|1	1|1	1|1	1|1	1|1	1|1	1|1	1|1	1|1	1|1	1|1	1|1	1|1	1|1	1|1	1|1	1|1	1|1	1|1	1|1	1|1	1|1	1|1
1	85126401	1:85126401-85128400	A	CN0,CN2	.	DUP	0|0	0|0	0|0	0|0	0|0	0|1	0|0	0|0	0|0	0|0	0|0	0|0	0|0	0|0	0|0	0|0	0|2	0|0	0|0	0|1	0|0	0|0	0|0	0|1	0|0	0|0	0|2	0|0	0|0	0|2	0|0	0|2	0|2	0|0	0|2	0|0	0|0	0|2	0|0	0|0	0|2	0|2	0|0
1	85414001	1:85414001-85416800	A	CNH	.	DUP	1|1	1|1	1|1	1|1	1|1	1|1	1|1	1|1	1|1	1|1	1|1	1|1	1|1	1|1	1|1	1|1	1|1	1|1	1|1	1|1	1|1	1|1	1|1	1|1	1|1	1|1	1|1	1|1	1|1	1|1	1|1	1|1	1|1	1|1	1|1	1|1	1|1	1|1	1|1	1|1	1|1	1|1	1|1
1	85420001	1:85420001-85422000	A	CN2	.	DUP	0|0	0|0	0|1	0|1	0|0	0|0	0|0	0|0	0|0	0|0	0|1	0|0	0|0	0|0	0|0	0|1	0|1	0|0	0|0	0|0	0|1	0|0	0|0	0|0	0|0	0|0	0|1	0|0	0|0	0|1	0|1	0|1	1|1	0|1	0|1	0|1	0|0	0|1	0|1	0|1	1|1	1|1	0|1
1	86049201	1:86049201-86051600	A	CN0	.	DEL	0|0	0|0	0|0	0|0	0|0	0|0	0|0	0|0	0|0	0|0	0|0	0|0	0|0	0|0	0|0	0|0	0|0	0|0	0|0	0|0	0|1	0|0	0|0	0|0	0|0	0|0	0|1	0|0	0|0	0|0	0|0	0|0	0|0	0|0	0|0	0|0	0|0	0|1	0|0	0|1	0|1	0|0	0|1
1	86782401	1:86782401-86784800	A	CN0,CN2	.	Both	0|0	0|0	0|0	0|0	0|0	0|0	0|0	0|2	0|0	0|0	0|0	0|0	0|0	0|0	0|0	0|0	0|0	0|0	0|0	0|0	0|1	0|1	0|1	1|1	0|0	0|1	0|1	0|1	1|1	0|1	0|1	0|1	0|0	1|1	0|0	0|1	0|0	0|0	0|1	0|1	0|0	1|1	0|2
1	87281601	1:87281601-87289600	A	CNH	.	DUP	1|1	1|1	1|1	1|1	1|1	1|1	1|1	1|1	1|1	1|1	1|1	1|1	1|1	1|1	1|1	1|1	1|1	1|1	1|1	1|1	1|1	1|1	1|1	1|1	1|1	1|1	1|1	1|1	1|1	1|1	1|1	1|1	1|1	1|1	1|1	1|1	1|1	1|1	1|1	1|1	1|1	1|1	1|1
1	87599601	1:87599601-87602000	A	CN0,CN2	.	DEL	0|1	1|1	1|1	0|1	0|1	0|1	0|0	0|1	0|1	1|1	0|1	0|0	0|1	0|1	0|1	0|0	0|0	0|1	0|0	0|1	0|0	0|0	0|0	0|0	0|0	0|0	0|2	0|0	0|0	0|0	0|0	0|0	0|1	0|0	0|0	0|0	0|0	0|0	0|0	0|0	0|2	0|0	0|0
1	87810401	1:87810401-87814800	A	CNH	.	DUP	1|1	1|1	1|1	1|1	1|1	1|1	1|1	1|1	1|1	1|1	1|1	1|1	1|1	1|1	1|1	1|1	1|1	1|1	1|1	1|1	1|1	1|1	1|1	1|1	1|1	1|1	1|1	1|1	1|1	1|1	1|1	1|1	1|1	1|1	1|1	1|1	1|1	1|1	1|1	1|1	1|1	1|1	1|1
1	88140001	1:88140001-88142400	A	CN0	.	DEL	0|1	0|0	0|0	0|0	0|0	0|1	0|1	0|1	0|0	0|0	0|0	1|1	0|0	0|1	0|1	0|0	0|0	0|0	1|1	0|1	0|1	0|0	0|0	0|0	0|0	0|0	0|1	0|0	0|1	0|0	0|1	0|0	0|0	0|0	0|1	0|1	0|1	0|1	0|1	0|0	0|1	0|0	0|1
1	88492801	1:88492801-88494800	A	CN0,CN2	.	Both	0|0	0|0	0|0	0|2	0|2	0|0	0|0	0|0	0|0	0|2	0|0	0|0	0|0	0|0	0|0	0|0	0|0	0|0	0|0	0|0	0|1	0|1	0|1	0|0	0|1	0|1	0|1	0|0	1|1	0|0	0|0	0|0	0|0	0|0	0|0	0|0	0|0	0|0	0|0	0|0	0|0	0|0	0|0
1	88792801	1:88792801-88795200	A	CN0	.	DEL	0|0	0|0	0|0	0|0	0|0	0|0	0|0	0|0	0|1	0|0	0|0	0|0	0|0	0|0	0|0	0|0	0|0	0|0	0|0	0|0	0|0	0|0	0|0	0|1	0|0	0|0	0|0	0|0	0|1	0|0	0|1	1|1	0|0	1|1	0|0	0|1	0|1	0|0	0|1	0|1	0|0	0|0	0|0
1	88914801	1:88914801-88923600	A	CNH	.	DUP	1|1	1|1	1|1	1|1	1|1	1|1	1|1	1|1	1|1	1|1	1|1	1|1	1|1	1|1	1|1	1|1	1|1	1|1	1|1	1|1	1|1	1|1	1|1	1|1	1|1	1|1	1|1	1|1	1|1	1|1	1|1	1|1	1|1	1|1	1|1	1|1	1|1	1|1	1|1	1|1	1|1	1|1	1|1
1	88942001	1:88942001-88944000	A	CN0	.	DEL	0|1	0|1	0|1	0|1	0|1	0|1	0|1	0|1	0|1	0|0	0|1	0|0	0|1	0|1	0|1	0|1	0|1	0|0	0|1	0|1	0|1	0|0	0|1	0|0	0|0	0|0	0|0	0|0	0|0	0|0	0|0	0|0	0|1	0|1	0|0	0|0	0|0	0|1	0|0	0|0	0|1	0|0	0|0
1	89188001	1:89188001-89190400	A	CN0,CN2	.	Both	0|1	0|1	1|1	1|1	1|1	1|1	0|1	0|1	1|1	1|1	0|1	0|2	0|1	0|1	0|0	0|0	0|1	0|1	0|2	0|1	0|1	0|0	0|0	0|0	0|0	0|0	0|0	0|0	0|0	0|0	0|0	0|0	0|0	0|0	0|0	0|0	0|0	0|0	0|0	0|0	0|0	0|0	0|0
1	89267201	1:89267201-89269600	A	CN0	.	DEL	0|1	0|1	0|1	0|0	0|0	0|0	0|1	0|1	0|1	0|0	0|1	0|1	0|1	0|1	0|1	0|1	0|0	0|1	0|1	0|1	0|1	0|1	0|1	0|1	0|1	0|1	0|1	0|1	0|1	0|1	1|1	0|1	0|1	1|1	0|1	0|1	0|1	0|1	0|1	0|1	0|1	0|1	0|1
1	89414801	1:89414801-89419200	A	CN0	.	DEL	0|0	0|0	0|0	0|0	0|0	0|0	0|0	0|1	0|0	0|0	0|0	0|0	0|0	0|0	0|0	0|0	0|0	0|0	0|0	0|0	0|0	0|0	0|0	0|0	0|0	0|0	0|1	0|0	0|0	0|0	0|1	0|1	0|0	1|1	0|0	0|1	0|0	0|0	0|1	0|1	0|1	0|1	0|0
1	89603601	1:89603601-89605200	A	CN0,CN2	.	Both	0|0	0|2	0|2	2|2	0|0	0|0	0|0	0|2	0|0	0|2	0|0	0|0	0|2	0|0	0|2	0|0	0|2	0|2	0|0	0|2	0|2	0|2	0|0	0|0	0|0	0|0	0|0	0|0	0|2	0|0	0|2	2|2	0|2	0|1	0|2	0|2	0|2	0|0	0|0	0|2	0|2	0|2	0|2
1	90007601	1:90007601-90009600	A	CN0,CN2	.	DEL	0|1	1|1	1|1	1|1	1|1	1|1	0|1	0|1	1|1	1|1	0|1	0|0	1|1	0|1	0|1	0|0	0|1	0|1	0|0	0|1	0|0	0|0	0|0	0|0	0|2	0|2	0|0	0|0	0|0	0|2	0|1	0|0	0|0	0|0	0|0	0|0	0|0	0|0	0|0	0|0	0|0	0|0	0|0
1	90093201	1:90093201-90095600	A	CN0,CN2	.	DEL	0|0	0|0	0|0	0|0	0|0	0|0	0|1	0|0	0|0	0|0	0|2	1|1	0|0	0|1	0|0	0|0	0|2	0|0	1|1	0|0	0|1	1|1	0|1	0|1	1|1	1|1	0|1	1|1	0|1	1|1	0|1	0|1	0|1	0|0	1|1	0|1	0|1	1|1	0|1	0|1	1|1	1|1	1|1
1	90186401	1:90186401-90188400	A	CN0,CN2	.	DEL	0|2	0|2	0|2	0|0	0|0	0|0	0|0	0|2	0|0	0|0	0|0	0|1	0|2	0|1	0|1	0|2	0|0	0|0	0|1	0|1	0|1	0|1	0|0	0|0	0|0	0|2	0|0	0|0	0|0	0|0	0|2	0|0	0|0	0|0	0|0	0|0	0|0	0|0	0|2	0|0	0|1	0|1	0|1
1	90902801	1:90902801-90906800	A	CN0	.	DEL	0|0	0|0	0|0	0|0	0|0	0|0	0|0	0|0	0|0	0|0	0|1	1|1	0|1	0|1	0|1	0|0	0|0	0|0	1|1	0|1	0|1	0|1	1|1	1|1	1|1	1|1	0|1	1|1	0|1	1|1	1|1	1|1	0|1	1|1	0|1	0|1	0|1	0|1	1|1	0|1	1|1	1|1	0|0
1	91052001	1:91052001-91056800	A	CNH	.	DUP	1|1	1|1	1|1	1|1	1|1	1|1	1|1	1|1	1|1	1|1	1|1	1|1	1|1	1|1	1|1	1|1	1|1	1|1	1|1	1|1	1|1	1|1	1|1	1|1	1|1	1|1	1|1	1|1	1|1	1|1	1|1	1|1	1|1	1|1	1|1	1|1	1|1	1|1	1|1	1|1	1|1	1|1	1|1
1	91623601	1:91623601-91625600	A	CNH	.	DUP	1|1	1|1	1|1	1|1	1|1	1|1	1|1	1|1	1|1	1|1	1|1	1|1	1|1	1|1	1|1	1|1	1|1	1|1	1|1	1|1	1|1	1|1	1|1	1|1	1|1	1|1	1|1	1|1	1|1	1|1	1|1	1|1	1|1	1|1	1|1	1|1	1|1	1|1	1|1	1|1	1|1	1|1	1|1
1	91626401	1:91626401-91628000	A	CNH	.	DUP	1|1	1|1	1|1	1|1	1|1	1|1	1|1	1|1	1|1	1|1	1|1	1|1	1|1	1|1	1|1	1|1	1|1	1|1	1|1	1|1	1|1	1|1	1|1	1|1	1|1	1|1	1|1	1|1	1|1	1|1	1|1	1|1	1|1	1|1	1|1	1|1	1|1	1|1	1|1	1|1	1|1	1|1	1|1
1	91834801	1:91834801-91836800	A	CN0,CN2	.	DEL	0|0	0|0	0|0	0|0	0|2	0|0	0|2	0|0	0|0	0|0	0|0	0|0	0|2	0|0	0|2	0|0	0|0	0|0	0|0	0|0	0|1	0|1	0|0	0|1	0|0	0|0	0|1	0|0	0|1	0|0	0|0	0|0	0|1	0|1	0|0	0|0	0|0	0|0	0|1	0|1	0|0	0|0	0|0
1	92117201	1:92117201-92119600	A	CN0,CN2	.	DEL	0|0	0|0	0|1	0|0	0|0	0|0	0|0	0|0	0|0	0|0	0|0	0|0	0|2	0|0	0|0	0|1	0|0	0|0	0|0	0|0	0|1	0|1	0|0	0|1	0|0	0|1	0|1	0|1	0|0	0|1	0|1	0|1	0|1	0|1	0|1	0|1	0|0	0|0	0|1	0|0	0|1	0|1	0|1
1	92534401	1:92534401-92550800	A	CN2,CNH	.	DUP	0|0	0|0	0|0	0|0	0|0	0|0	0|0	0|0	0|0	0|0	0|0	0|0	0|0	0|0	0|0	0|1	0|0	0|0	0|0	0|0	1|1	1|1	1|1	1|1	1|1	1|1	1|1	1|1	1|1	1|1	1|1	1|1	1|1	1|1	1|1	1|1	0|1	1|1	1|1	1|1	1|1	1|1	1|2
1	92601201	1:92601201-92605200	A	CNH	.	DUP	1|1	1|1	1|1	1|1	1|1	1|1	1|1	1|1	1|1	1|1	1|1	1|1	1|1	1|1	1|1	1|1	1|1	1|1	1|1	1|1	1|1	1|1	1|1	1|1	1|1	1|1	1|1	1|1	1|1	1|1	1|1	1|1	1|1	1|1	1|1	1|1	1|1	1|1	1|1	1|1	1|1	1|1	1|1
1	92610801	1:92610801-92614800	A	CN0,CN2	.	DUP	0|0	0|0	0|0	0|0	0|0	0|0	0|0	0|0	0|0	0|0	0|0	0|0	0|0	0|0	0|0	0|0	0|0	0|0	0|0	0|0	0|0	0|1	0|0	0|0	0|0	0|0	0|0	0|0	0|0	0|0	0|2	0|0	2|2	0|2	0|2	0|0	0|0	0|2	0|0	0|0	2|2	2|2	2|2
1	92660001	1:92660001-92662000	A	CN2,CNH	.	DUP	2|2	1|2	2|2	2|2	1|2	2|2	1|2	1|2	2|2	1|2	2|2	1|2	1|2	1|2	1|2	1|2	1|2	1|2	1|1	1|2	1|2	2|2	2|2	2|2	2|2	2|2	1|2	2|2	2|2	2|2	2|2	2|2	1|2	2|2	2|2	2|2	1|2	2|2	2|2	2|2	1|2	1|2	2|2
1	92663201	1:92663201-92665200	A	CN2,CNH	.	DUP	0|0	0|1	0|1	0|1	0|0	0|1	0|1	0|0	0|0	0|0	0|0	0|1	0|0	0|0	0|1	0|1	0|0	0|0	0|1	0|1	1|1	1|2	2|2	2|2	1|1	2|2	1|2	1|2	1|1	2|2	2|2	1|1	0|1	2|2	1|1	1|1	0|1	1|2	1|1	1|2	1|2	1|1	2|2
1	92711201	1:92711201-92712800	A	CN2,CNH	.	DUP	2|2	2|2	2|2	2|2	2|2	2|2	1|2	1|2	2|2	2|2	2|2	1|1	2|2	2|2	1|2	2|2	2|2	2|2	2|2	1|2	2|2	2|2	2|2	2|2	2|2	2|2	2|2	2|2	2|2	2|2	2|2	2|2	2|2	2|2	2|2	2|2	2|2	2|2	2|2	2|2	2|2	2|2	2|2
1	92727601	1:92727601-92732000	A	CNH	.	DUP	1|1	1|1	1|1	1|1	1|1	1|1	1|1	1|1	1|1	1|1	1|1	1|1	1|1	1|1	1|1	1|1	1|1	1|1	1|1	1|1	1|1	1|1	1|1	1|1	1|1	1|1	1|1	1|1	1|1	1|1	1|1	1|1	1|1	1|1	1|1	1|1	1|1	1|1	1|1	1|1	1|1	1|1	1|1
1	92875601	1:92875601-92879200	A	CNH	.	DUP	1|1	1|1	1|1	1|1	1|1	1|1	1|1	1|1	1|1	1|1	1|1	1|1	1|1	1|1	1|1	1|1	1|1	1|1	1|1	1|1	1|1	1|1	1|1	1|1	1|1	1|1	1|1	1|1	1|1	1|1	1|1	1|1	1|1	1|1	1|1	1|1	1|1	1|1	1|1	1|1	1|1	1|1	1|1
1	92899601	1:92899601-92901200	A	CN2,CNH	.	DUP	2|2	2|2	2|2	2|2	2|2	2|2	2|2	2|2	2|2	2|2	2|2	2|2	2|2	2|2	2|2	2|2	2|2	2|2	2|2	2|2	2|2	2|2	2|2	2|2	1|2	2|2	1|2	2|2	2|2	2|2	2|2	1|2	2|2	2|2	2|2	2|2	2|2	2|2	2|2	2|2	1|2	1|1	1|2
1	93028401	1:93028401-93030000	A	CN2,CNH	.	DUP	1|2	2|2	1|2	1|2	2|2	1|2	1|2	2|2	1|2	2|2	2|2	1|1	1|2	2|2	1|2	1|2	2|2	2|2	1|2	1|2	1|2	2|2	1|2	1|1	2|2	0|1	1|1	1|2	2|2	1|2	1|2	1|2	1|2	1|1	1|2	1|2	1|2	2|2	1|2	2|2	1|2	1|2	1|2
1	93038001	1:93038001-93040800	A	CN2,CNH	.	DUP	2|2	2|2	1|2	1|2	2|2	2|2	2|2	2|2	2|2	2|2	1|2	2|2	2|2	1|2	2|2	2|2	1|2	2|2	1|2	2|2	2|2	1|2	1|1	1|1	2|2	1|1	1|2	1|2	2|2	2|2	1|2	2|2	2|2	1|1	2|2	1|2	1|2	2|2	2|2	2|2	2|2	2|2	2|2
1	93041601	1:93041601-93043600	A	CN2,CNH	.	DUP	2|2	1|2	2|2	1|2	1|2	1|2	1|2	2|2	1|2	1|2	1|2	2|2	2|2	2|2	2|2	1|2	1|2	1|2	2|2	2|2	2|2	2|2	2|2	2|2	2|2	2|2	2|2	2|2	2|2	2|2	2|2	2|2	2|2	2|2	2|2	2|2	2|2	2|2	2|2	2|2	2|2	2|2	2|2
1	93064401	1:93064401-93066800	A	CNH	.	DUP	1|1	1|1	1|1	1|1	1|1	1|1	1|1	1|1	1|1	1|1	1|1	1|1	1|1	1|1	1|1	1|1	1|1	1|1	1|1	1|1	1|1	1|1	1|1	1|1	1|1	1|1	1|1	1|1	1|1	1|1	1|1	1|1	1|1	1|1	1|1	1|1	1|1	1|1	1|1	1|1	1|1	1|1	1|1
1	93068001	1:93068001-93071200	A	CNH	.	DUP	1|1	1|1	1|1	1|1	1|1	1|1	1|1	1|1	1|1	1|1	1|1	1|1	1|1	1|1	1|1	1|1	1|1	1|1	1|1	1|1	1|1	1|1	1|1	1|1	1|1	1|1	1|1	1|1	1|1	1|1	1|1	1|1	1|1	1|1	1|1	1|1	1|1	1|1	1|1	1|1	1|1	1|1	1|1
1	93121201	1:93121201-93124400	A	CN0,CN2	.	DEL	0|2	0|0	0|0	0|1	0|1	0|0	0|0	0|0	0|1	0|1	0|1	0|1	0|2	0|1	0|1	0|1	0|1	0|1	0|1	0|0	0|1	0|1	0|0	0|0	0|0	0|0	0|1	0|0	0|1	0|0	0|1	0|0	0|1	0|1	0|0	0|0	0|0	0|1	0|0	0|0	0|1	0|0	0|0
1	93153201	1:93153201-93156000	A	CN0,CN2	.	Both	0|0	0|0	0|1	1|1	0|1	0|1	0|1	0|1	0|1	1|1	0|1	1|1	0|0	0|1	0|1	1|1	0|1	1|1	1|1	0|0	0|1	0|1	0|0	0|0	0|0	0|0	0|1	0|0	0|1	0|0	0|1	0|0	0|1	0|0	0|0	0|0	0|0	0|2	0|1	0|0	0|1	0|0	0|1
1	93156401	1:93156401-93159200	A	CN0,CN2	.	Both	0|0	0|0	0|0	0|1	0|1	0|0	0|1	0|0	0|0	0|1	0|1	0|1	0|0	0|0	0|0	0|1	0|1	0|1	0|1	0|0	0|1	0|1	0|0	0|2	0|0	0|0	0|1	0|0	0|0	0|0	0|0	0|0	0|1	0|0	0|0	0|0	0|0	0|2	0|1	0|2	0|1	0|0	0|0
1	93175601	1:93175601-93183200	A	CN2	.	DUP	0|0	0|0	0|0	0|0	0|0	0|0	0|0	0|0	0|0	0|0	0|0	0|0	0|0	0|0	0|0	0|0	0|0	0|0	0|0	0|0	0|0	0|0	0|0	0|0	0|0	0|0	0|0	0|0	0|0	0|0	0|1	0|1	1|1	0|0	0|1	0|0	0|0	0|0	0|1	0|1	0|1	0|1	0|1
1	93289201	1:93289201-93293200	A	CN0,CN2,CNH	.	DUP	0|0	0|2	0|0	0|0	0|0	0|0	0|0	0|0	0|0	0|0	0|0	0|0	0|2	0|0	0|0	0|1	0|0	0|0	0|0	0|0	0|0	0|0	2|2	0|2	2|2	2|3	0|0	0|2	0|0	0|2	2|2	2|2	0|0	2|2	0|0	0|0	2|3	2|2	2|2	2|2	0|2	0|0	0|0
1	93319201	1:93319201-93320800	A	CNH	.	DUP	1|1	1|1	1|1	1|1	1|1	1|1	1|1	1|1	1|1	1|1	1|1	1|1	1|1	1|1	1|1	1|1	1|1	1|1	1|1	1|1	1|1	1|1	1|1	1|1	1|1	1|1	1|1	1|1	1|1	1|1	1|1	1|1	1|1	1|1	1|1	1|1	1|1	1|1	1|1	1|1	1|1	1|1	1|1
1	93322401	1:93322401-93324400	A	CNH	.	DUP	1|1	1|1	1|1	1|1	1|1	1|1	1|1	1|1	1|1	1|1	1|1	1|1	1|1	1|1	1|1	1|1	1|1	1|1	1|1	1|1	1|1	1|1	1|1	1|1	1|1	1|1	1|1	1|1	1|1	1|1	1|1	1|1	1|1	1|1	1|1	1|1	1|1	1|1	1|1	1|1	1|1	1|1	1|1
1	93348001	1:93348001-93349600	A	CN0,CN2	.	DUP	0|0	0|0	0|2	0|2	0|0	0|2	0|0	0|0	0|0	0|0	0|0	0|0	0|0	0|0	0|0	0|0	0|0	0|1	0|0	0|0	0|0	0|0	0|0	0|0	0|0	0|0	0|0	0|2	0|0	0|2	0|1	0|0	0|1	0|0	0|1	0|0	0|0	0|0	0|0	0|0	0|0	0|2	0|1
1	93356001	1:93356001-93362400	A	CN0,CN2	.	DUP	0|0	0|2	0|2	0|2	0|2	0|2	0|2	0|0	0|0	0|0	0|2	0|0	0|0	0|0	0|0	0|0	0|0	0|2	0|2	0|2	0|2	0|0	0|0	0|0	0|0	0|0	0|2	0|2	0|2	0|2	0|2	0|1	0|2	0|0	0|1	0|0	0|0	0|0	0|2	0|2	0|2	0|2	0|2
1	93365601	1:93365601-93369600	A	CN0,CN2	.	DUP	0|2	0|2	0|2	0|2	0|0	0|0	0|0	0|0	0|0	0|0	0|0	0|0	0|0	0|0	0|0	0|0	0|0	0|0	0|2	0|0	0|0	0|0	0|0	0|0	0|0	0|0	0|0	0|0	0|0	0|0	0|0	0|1	0|0	0|0	0|1	0|0	0|0	0|0	0|2	0|2	0|0	0|2	0|0
1	93396001	1:93396001-93398000	A	CN0,CN2	.	DUP	0|0	0|0	0|0	0|0	0|0	0|0	0|0	0|0	0|0	0|0	0|0	0|0	0|0	0|0	0|0	0|0	0|0	0|0	0|0	0|0	0|0	0|0	0|0	0|2	0|0	0|0	0|0	0|0	0|0	0|2	0|0	0|1	0|0	0|2	0|1	0|1	0|1	0|1	0|2	0|0	2|2	0|0	0|0
1	93399201	1:93399201-93404800	A	CN2	.	DUP	0|0	0|0	0|0	0|0	0|0	0|0	0|0	0|0	0|0	0|0	0|0	0|0	0|0	0|0	0|0	0|0	0|0	0|0	0|0	0|0	0|0	0|0	0|0	0|0	0|0	0|0	0|0	0|0	0|0	0|0	0|0	0|0	0|0	0|0	0|0	0|0	0|0	0|0	0|1	0|1	0|1	0|0	0|0
1	93436801	1:93436801-93439600	A	CN0,CN2	.	DUP	0|0	0|0	0|0	0|0	0|0	0|0	0|0	0|2	0|0	0|0	0|0	0|0	0|0	0|2	0|0	0|0	0|0	0|0	0|0	0|0	0|0	0|0	0|0	0|0	0|0	0|0	0|2	0|0	0|0	0|0	0|0	0|0	0|1	0|0	0|0	0|0	0|2	0|0	0|0	0|0	0|1	0|0	0|1
1	93463601	1:93463601-93465200	A	CNH	.	Both	1|1	1|1	1|1	1|1	1|1	1|1	1|1	1|1	1|1	1|1	1|1	1|1	1|1	1|1	1|1	1|1	1|1	1|1	1|1	1|1	1|1	1|1	1|1	1|1	1|1	1|1	1|1	1|1	1|1	1|1	1|1	1|1	1|1	1|1	1|1	1|1	1|1	1|1	1|1	1|1	1|1	1|1	1|1
1	93974801	1:93974801-93976800	A	CNH	.	DUP	1|1	1|1	1|1	1|1	1|1	1|1	1|1	1|1	1|1	1|1	1|1	1|1	1|1	1|1	1|1	1|1	1|1	1|1	1|1	1|1	1|1	1|1	1|1	1|1	1|1	1|1	1|1	1|1	1|1	1|1	1|1	1|1	1|1	1|1	1|1	1|1	1|1	1|1	1|1	1|1	1|1	1|1	1|1
1	94168001	1:94168001-94170000	A	CNH	.	Both	1|1	1|1	1|1	1|1	1|1	1|1	1|1	1|1	1|1	1|1	1|1	1|1	1|1	1|1	1|1	1|1	1|1	1|1	1|1	1|1	1|1	1|1	1|1	1|1	1|1	1|1	1|1	1|1	1|1	1|1	1|1	1|1	1|1	1|1	1|1	1|1	1|1	1|1	1|1	1|1	1|1	1|1	1|1
1	94170801	1:94170801-94176400	A	CNH	.	Both	1|1	1|1	1|1	1|1	1|1	1|1	1|1	1|1	1|1	1|1	1|1	1|1	1|1	1|1	1|1	1|1	1|1	1|1	1|1	1|1	1|1	1|1	1|1	1|1	1|1	1|1	1|1	1|1	1|1	1|1	1|1	1|1	1|1	1|1	1|1	1|1	1|1	1|1	1|1	1|1	1|1	1|1	1|1
1	94516001	1:94516001-94517600	A	CN0,CN2	.	DUP	0|0	0|0	0|0	0|0	0|0	0|0	0|0	0|0	0|1	0|0	0|0	0|0	0|0	0|0	0|0	0|0	0|0	0|0	0|2	0|0	0|2	0|0	0|2	0|0	0|0	0|0	0|0	0|0	0|0	0|0	0|0	0|2	0|2	0|2	0|2	0|2	0|0	0|0	0|2	0|0	0|2	0|2	0|2
1	94869201	1:94869201-94871200	A	CN0,CN2	.	DEL	0|0	0|0	0|1	1|1	0|1	0|0	0|1	0|1	0|1	1|1	0|0	0|1	0|2	0|0	0|0	0|2	0|2	0|0	1|1	0|2	0|0	0|0	0|0	0|0	0|0	0|0	0|0	0|0	0|0	0|0	0|0	0|0	0|0	0|0	0|0	0|0	0|2	0|0	0|2	0|0	0|0	0|0	0|0
1	95183601	1:95183601-95186000	A	CN0,CN2	.	Both	0|0	0|0	0|0	0|0	0|0	0|0	0|0	0|0	0|2	0|0	0|1	0|0	0|0	0|0	0|0	1|1	0|1	0|1	0|0	0|0	0|1	0|0	0|2	0|0	0|0	2|2	0|1	0|2	0|1	0|2	0|1	0|1	0|0	0|2	0|2	0|0	0|0	0|0	0|1	0|0	0|1	1|1	1|1
1	95420801	1:95420801-95427200	A	CN2,CNH	.	Both	1|2	2|2	1|2	1|2	1|2	2|2	1|2	1|2	1|2	1|1	1|2	1|1	1|2	1|2	1|2	0|1	1|1	0|1	1|1	2|2	0|0	0|0	0|0	0|0	0|0	0|0	0|0	0|0	0|0	0|0	0|0	0|0	0|0	0|0	0|0	0|0	0|0	0|0	0|1	0|0	0|1	0|1	0|0
1	95759201	1:95759201-95761600	A	CN0,CN2	.	DEL	0|0	0|0	0|0	0|0	0|0	0|0	0|0	0|0	0|0	0|0	0|0	0|0	0|0	0|0	0|0	0|0	0|0	0|0	0|0	0|0	1|1	0|1	0|1	1|1	0|0	0|2	1|1	0|1	1|1	0|1	0|1	0|0	0|0	0|1	1|1	1|1	1|1	1|1	0|1	0|1	0|0	0|0	0|0
1	95817601	1:95817601-95820000	A	CN0	.	DEL	0|1	1|1	0|1	0|0	0|1	0|1	0|1	0|1	0|1	0|0	0|1	0|0	0|0	0|1	0|1	0|0	0|1	0|0	0|0	0|1	0|0	0|0	0|0	0|0	0|0	0|0	0|0	0|0	0|0	0|0	0|0	0|0	0|0	0|0	0|0	0|0	0|0	0|0	0|0	0|0	0|0	0|0	0|0
1	96336401	1:96336401-96339600	A	CN0,CN2	.	DEL	0|0	0|0	0|0	0|0	0|0	0|0	0|0	0|0	0|0	0|0	0|0	0|0	0|2	0|0	0|0	0|0	0|0	0|0	0|0	0|0	1|1	1|1	1|1	1|1	1|1	1|1	1|1	1|1	1|1	1|1	1|1	1|1	0|1	1|1	1|1	1|1	1|1	1|1	1|1	1|1	0|1	1|1	1|1
1	96602401	1:96602401-96604400	A	CNH	.	DUP	1|1	1|1	1|1	1|1	1|1	1|1	1|1	1|1	1|1	1|1	1|1	1|1	1|1	1|1	1|1	1|1	1|1	1|1	1|1	1|1	1|1	1|1	1|1	1|1	1|1	1|1	1|1	1|1	1|1	1|1	1|1	1|1	1|1	1|1	1|1	1|1	1|1	1|1	1|1	1|1	1|1	1|1	1|1
1	97787601	1:97787601-97789200	A	CN2,CNH	.	DUP	0|0	0|0	0|1	0|0	0|0	0|1	0|1	0|0	0|1	0|0	0|1	0|0	0|0	0|0	0|0	0|0	0|0	0|1	0|0	0|0	0|0	0|0	0|0	0|0	0|0	1|1	0|0	0|0	0|0	0|0	0|0	0|0	0|0	0|0	0|1	0|1	0|1	0|1	0|0	0|1	2|2	0|0	0|0
1	99188401	1:99188401-99190800	A	CN0	.	DEL	0|0	0|0	0|0	0|0	0|0	0|0	0|0	0|0	0|0	0|0	0|0	0|0	0|0	0|0	0|0	0|0	0|0	0|0	0|0	0|0	0|1	0|1	1|1	1|1	0|1	1|1	0|0	1|1	0|0	1|1	0|0	0|0	0|0	0|0	0|0	0|1	0|0	0|0	0|0	0|1	0|1	0|0	0|0
1	99410801	1:99410801-99412400	A	CN2,CNH	.	DUP	1|1	1|1	1|1	0|1	1|1	1|1	1|1	1|1	1|1	2|2	1|1	1|2	1|1	1|2	2|2	1|2	1|1	1|2	2|2	1|1	1|1	1|1	1|2	1|2	2|2	1|2	1|1	1|2	1|2	1|2	1|2	1|1	0|1	1|1	1|1	1|2	0|1	1|1	1|1	2|2	2|2	1|1	0|1
1	99726001	1:99726001-99734400	A	CNH	.	DUP	1|1	1|1	1|1	1|1	1|1	1|1	1|1	1|1	1|1	1|1	1|1	1|1	1|1	1|1	1|1	1|1	1|1	1|1	1|1	1|1	1|1	1|1	1|1	1|1	1|1	1|1	1|1	1|1	1|1	1|1	1|1	1|1	1|1	1|1	1|1	1|1	1|1	1|1	1|1	1|1	1|1	1|1	1|1
1	99988001	1:99988001-99992400	A	CN0	.	DEL	0|0	0|0	0|0	0|0	0|0	0|0	0|0	0|0	0|0	0|0	0|0	0|0	0|0	0|0	0|0	0|0	0|0	0|0	0|0	0|0	0|1	1|1	1|1	1|1	1|1	1|1	0|0	1|1	0|0	1|1	0|1	1|1	0|1	1|1	1|1	0|1	1|1	1|1	0|1	1|1	0|0	0|0	0|1
1	100930801	1:100930801-100932800	A	CN2	.	DUP	0|0	0|0	0|0	0|0	0|1	0|0	0|1	0|1	0|0	0|0	0|0	0|0	0|1	0|0	0|0	0|0	0|0	0|0	0|1	0|0	0|0	0|0	0|0	0|0	0|0	0|0	0|1	0|0	0|0	0|0	0|1	0|0	1|1	0|1	0|1	0|0	0|0	0|0	0|1	0|0	0|0	0|1	0|1
1	100964001	1:100964001-100970400	A	CNH	.	DUP	1|1	1|1	1|1	1|1	1|1	1|1	1|1	1|1	1|1	1|1	1|1	1|1	1|1	1|1	1|1	1|1	1|1	1|1	1|1	1|1	1|1	1|1	1|1	1|1	1|1	1|1	1|1	1|1	1|1	1|1	1|1	1|1	1|1	1|1	1|1	1|1	1|1	1|1	1|1	1|1	1|1	1|1	1|1
1	101236001	1:101236001-101238000	A	CNH	.	Both	1|1	1|1	1|1	1|1	1|1	1|1	1|1	1|1	1|1	1|1	1|1	1|1	1|1	1|1	1|1	1|1	1|1	1|1	1|1	1|1	1|1	1|1	1|1	1|1	1|1	1|1	1|1	1|1	1|1	1|1	1|1	1|1	1|1	1|1	1|1	1|1	1|1	1|1	1|1	1|1	1|1	1|1	1|1
1	101864001	1:101864001-101866000	A	CN0,CN2	.	DUP	0|0	0|0	0|0	0|0	0|0	0|0	0|0	0|0	0|1	0|0	0|0	0|2	0|0	0|2	0|0	0|0	0|2	0|0	0|2	0|0	0|2	0|0	0|0	0|0	0|0	0|0	0|0	0|0	0|0	0|2	0|2	0|2	0|2	0|0	0|2	0|0	0|0	0|2	0|2	0|2	0|2	0|2	0|2
1	102086801	1:102086801-102090800	A	CNH	.	DUP	1|1	1|1	1|1	1|1	1|1	1|1	1|1	1|1	1|1	1|1	1|1	1|1	1|1	1|1	1|1	1|1	1|1	1|1	1|1	1|1	1|1	1|1	1|1	1|1	1|1	1|1	1|1	1|1	1|1	1|1	1|1	1|1	1|1	1|1	1|1	1|1	1|1	1|1	1|1	1|1	1|1	1|1	1|1
1	102765601	1:102765601-102768800	A	CNH	.	DUP	1|1	1|1	1|1	1|1	1|1	1|1	1|1	1|1	1|1	1|1	1|1	1|1	1|1	1|1	1|1	1|1	1|1	1|1	1|1	1|1	1|1	1|1	1|1	1|1	1|1	1|1	1|1	1|1	1|1	1|1	1|1	1|1	1|1	1|1	1|1	1|1	1|1	1|1	1|1	1|1	1|1	1|1	1|1
1	102804401	1:102804401-102807600	A	CN0,CN2	.	DEL	0|0	0|0	0|0	0|0	0|2	0|2	0|0	0|0	0|0	0|0	0|0	0|2	0|0	0|0	0|0	0|0	0|0	0|0	0|0	0|0	1|1	1|1	1|1	1|1	1|1	1|1	1|1	1|1	1|1	1|1	1|1	0|1	0|1	1|1	0|1	1|1	0|0	0|1	1|1	0|1	0|1	1|1	0|1
1	103178401	1:103178401-103180000	A	CN0,CN2	.	DEL	0|2	0|0	0|0	0|2	0|0	0|0	0|2	0|0	0|0	0|0	0|1	0|0	0|0	0|0	0|0	0|0	0|0	0|0	0|1	0|0	0|0	0|0	0|1	0|1	0|0	0|0	0|0	0|1	0|0	0|0	0|0	0|2	0|1	0|0	0|1	0|1	0|1	0|1	0|1	0|1	1|1	0|0	0|0
1	103504801	1:103504801-103506800	A	CN0,CN2	.	Both	0|2	0|2	0|2	0|2	0|2	0|2	0|2	0|2	0|2	0|2	0|2	0|2	2|2	0|2	2|2	2|2	0|2	2|2	0|2	0|2	0|1	0|0	0|0	0|0	0|2	0|0	0|0	0|0	0|1	0|0	0|0	0|0	0|0	0|1	0|2	0|0	0|0	0|0	0|0	0|0	0|0	0|0	0|0
1	103736001	1:103736001-103738400	A	CN2	.	DUP	0|0	0|0	0|0	0|0	0|0	0|0	0|0	0|0	0|0	0|0	0|0	0|1	0|0	0|0	0|0	0|0	0|0	0|0	0|0	0|1	0|0	0|1	0|0	0|0	0|0	0|0	0|0	0|1	0|0	0|0	0|1	0|1	0|1	0|0	0|0	0|1	0|0	0|0	0|0	0|0	0|0	0|1	0|1
1	104024001	1:104024001-104026000	A	CN0,CN2	.	DEL	0|1	0|1	0|1	0|1	0|0	0|1	0|1	0|1	0|0	0|1	0|0	0|0	0|2	0|2	0|1	0|0	0|0	0|1	0|0	0|0	0|0	0|0	0|0	0|2	0|0	0|0	0|0	0|0	0|0	0|0	0|0	0|0	0|0	0|0	0|0	0|0	0|0	0|1	0|0	0|0	0|0	0|0	0|0
1	104684001	1:104684001-104686000	A	CN0,CN2	.	DEL	0|0	0|0	0|0	0|0	0|2	0|0	0|0	0|0	0|2	0|0	0|0	0|1	0|0	0|0	0|1	0|0	0|0	0|0	0|1	0|1	0|1	0|1	0|1	0|1	0|1	0|1	0|1	0|1	0|1	0|1	0|1	0|0	0|1	0|1	0|2	0|1	0|1	0|0	0|1	0|0	0|1	0|2	0|2
1	107599201	1:107599201-107601200	A	CN0,CN2	.	DEL	0|0	0|0	0|0	0|0	0|0	0|0	0|0	0|0	0|0	0|0	0|2	0|0	0|0	0|0	0|0	0|2	0|0	0|0	0|0	0|2	1|1	0|1	0|1	0|1	1|1	0|1	0|1	0|1	0|1	0|1	0|1	0|1	0|1	0|1	0|1	0|1	0|1	0|1	0|1	1|1	0|0	0|1	0|1
1	107894801	1:107894801-107896800	A	CN0,CN2	.	DUP	0|0	0|0	0|2	0|0	0|0	0|0	0|0	0|0	0|0	0|0	0|1	0|1	0|0	0|0	0|1	0|1	0|0	0|1	0|0	0|0	0|0	0|0	0|0	0|0	0|2	0|2	0|0	0|0	0|0	0|0	0|2	0|2	0|0	0|0	0|0	0|0	0|0	0|2	0|2	0|2	0|0	0|0	0|2
1	108597601	1:108597601-108600400	A	CN0	.	Both	0|0	0|0	0|0	0|0	0|0	0|0	0|0	0|0	0|0	0|0	0|0	0|0	0|0	0|0	0|0	0|0	0|0	0|0	0|0	0|0	0|0	0|0	0|0	0|0	0|0	0|0	0|0	0|0	0|0	0|0	0|1	0|1	0|1	1|1	0|1	1|1	0|1	0|1	0|1	0|1	0|1	1|1	1|1
1	109573601	1:109573601-109575600	A	CN0,CN2	.	DEL	0|0	0|0	0|0	0|0	0|0	0|0	0|0	0|0	0|0	0|0	0|0	0|0	0|0	0|2	0|0	0|0	0|0	0|0	0|0	0|0	0|1	0|1	1|1	1|1	0|1	1|1	0|1	1|1	0|1	1|1	0|0	0|2	0|0	0|0	0|0	0|0	0|1	0|1	0|0	0|1	0|0	0|0	0|0
1	110888001	1:110888001-110890400	A	CN2	.	DUP	0|0	0|0	0|0	0|0	0|0	0|0	0|0	0|1	0|0	0|0	0|1	0|0	0|0	0|1	0|0	0|0	0|0	0|0	0|0	0|1	0|1	0|0	0|0	0|0	0|0	0|1	0|0	0|0	0|0	0|0	0|1	0|1	1|1	0|1	0|1	0|0	0|0	0|1	0|0	0|0	0|1	1|1	0|1
1	111853601	1:111853601-111855600	A	CNH	.	DUP	1|1	1|1	1|1	1|1	1|1	1|1	1|1	1|1	1|1	1|1	1|1	1|1	1|1	1|1	1|1	1|1	1|1	1|1	1|1	1|1	1|1	1|1	1|1	1|1	1|1	1|1	1|1	1|1	1|1	1|1	1|1	1|1	1|1	1|1	1|1	1|1	1|1	1|1	1|1	1|1	1|1	1|1	1|1
1	112279201	1:112279201-112281200	A	CN2	.	DUP	0|0	0|0	0|0	0|0	0|0	0|0	0|1	0|0	0|0	0|0	0|0	0|0	0|0	0|0	0|0	0|0	0|0	0|0	0|1	0|0	0|0	0|0	0|0	0|0	0|0	0|0	0|1	0|0	0|0	0|0	0|1	0|1	0|1	0|0	0|0	0|1	0|0	0|1	0|1	0|0	0|1	1|1	1|1
1	113890801	1:113890801-113895200	A	CN0,CN2	.	DEL	0|0	0|1	0|0	0|0	0|0	0|2	0|0	0|0	0|0	0|0	0|0	0|0	0|0	0|0	0|0	0|0	0|2	0|0	0|0	0|0	1|1	1|1	1|1	1|1	1|1	1|1	1|1	1|1	1|1	1|1	1|1	1|1	0|1	1|1	1|1	1|1	1|1	1|1	1|1	1|1	1|1	1|1	1|1
1	116378001	1:116378001-116380800	A	CNH	.	DUP	1|1	1|1	1|1	1|1	1|1	1|1	1|1	1|1	1|1	1|1	1|1	1|1	1|1	1|1	1|1	1|1	1|1	1|1	1|1	1|1	1|1	1|1	1|1	1|1	1|1	1|1	1|1	1|1	1|1	1|1	1|1	1|1	1|1	1|1	1|1	1|1	1|1	1|1	1|1	1|1	1|1	1|1	1|1
1	116417201	1:116417201-116420400	A	CN0,CN2	.	DEL	0|0	0|0	0|0	0|2	0|2	0|0	0|0	0|0	0|0	0|0	0|0	0|0	0|0	0|0	0|0	0|0	0|0	0|0	0|0	0|0	0|0	0|0	0|0	0|0	0|0	0|0	0|0	0|0	0|0	0|0	0|0	0|0	0|0	0|1	0|0	0|0	0|0	0|0	0|0	0|0	1|1	0|1	0|1
1	116637601	1:116637601-116640400	A	CN0,CN2	.	DEL	1|1	0|0	0|1	0|1	0|0	0|0	0|1	1|1	0|0	1|1	0|0	0|0	0|0	0|0	0|0	0|0	0|1	0|1	0|0	0|0	0|0	0|0	0|0	0|2	0|0	0|0	0|0	0|0	0|0	0|0	0|0	0|0	0|0	0|0	0|0	0|0	0|0	0|0	0|0	0|0	0|0	0|0	0|2
1	116640801	1:116640801-116642800	A	CN0,CN2	.	DEL	1|1	0|2	0|1	0|1	0|0	0|0	0|1	1|1	0|0	1|1	0|0	0|0	0|0	0|0	0|0	0|0	0|2	0|0	0|0	0|0	0|0	0|0	0|0	0|0	0|2	0|0	0|0	0|0	0|0	0|0	0|2	0|0	0|0	0|0	0|0	0|0	0|0	0|0	0|0	0|2	0|0	0|0	0|0
1	116748801	1:116748801-116750800	A	CN0,CN2	.	DEL	0|0	0|1	0|2	0|2	0|0	0|0	0|2	0|0	0|2	0|0	0|0	0|2	0|0	0|0	0|0	0|2	0|0	0|0	0|0	0|0	0|1	1|1	0|1	0|1	1|1	1|1	0|1	0|1	0|1	0|1	0|0	0|0	0|1	0|0	0|0	0|0	0|0	0|0	0|0	0|0	0|0	0|0	0|0
1	116951601	1:116951601-116953600	A	CN0,CN2	.	DEL	0|1	1|1	0|1	0|1	1|1	0|1	0|1	0|1	0|1	0|1	0|1	0|1	0|1	0|1	0|1	0|0	0|1	0|1	0|0	0|0	0|1	0|1	0|0	0|0	0|0	0|0	0|0	0|0	0|1	0|1	0|0	0|1	0|2	0|1	0|1	0|1	0|1	0|1	0|0	0|1	0|0	0|0	0|0
1	117095201	1:117095201-117103600	A	CN0,CN2,CNH	.	Both	0|0	0|0	0|0	0|0	0|0	0|0	0|0	0|0	0|0	0|0	0|0	0|0	0|0	0|0	0|0	0|0	0|0	0|0	0|0	0|0	0|0	0|0	0|0	0|0	0|0	0|0	0|0	0|0	0|1	0|0	0|0	0|1	0|1	0|0	0|0	0|0	0|0	0|0	0|0	0|0	2|2	0|2	0|2
1	118459601	1:118459601-118461600	A	CNH	.	DUP	1|1	1|1	1|1	1|1	1|1	1|1	1|1	1|1	1|1	1|1	1|1	1|1	1|1	1|1	1|1	1|1	1|1	1|1	1|1	1|1	1|1	1|1	1|1	1|1	1|1	1|1	1|1	1|1	1|1	1|1	1|1	1|1	1|1	1|1	1|1	1|1	1|1	1|1	1|1	1|1	1|1	1|1	1|1
1	118536801	1:118536801-118540000	A	CN0	.	DEL	0|0	0|0	0|0	0|0	0|0	0|0	0|0	0|0	0|0	0|0	0|0	0|0	0|0	0|0	0|0	0|0	0|0	0|0	0|0	0|0	0|1	0|0	0|1	1|1	0|0	0|0	0|0	0|1	0|0	0|1	0|0	0|0	0|0	0|0	0|0	0|0	0|0	0|0	0|0	0|0	0|1	0|1	0|1
1	118579201	1:118579201-118582000	A	CNH	.	DUP	1|1	1|1	1|1	1|1	1|1	1|1	1|1	1|1	1|1	1|1	1|1	1|1	1|1	1|1	1|1	1|1	1|1	1|1	1|1	1|1	1|1	1|1	1|1	1|1	1|1	1|1	1|1	1|1	1|1	1|1	1|1	1|1	1|1	1|1	1|1	1|1	1|1	1|1	1|1	1|1	1|1	1|1	1|1
1	120431601	1:120431601-120433600	A	CN0,CN2	.	Both	0|0	0|1	0|1	0|1	0|1	0|1	0|0	0|0	1|1	0|0	0|0	0|0	0|0	0|0	0|1	0|0	0|0	0|0	0|0	0|1	0|0	0|0	0|0	0|0	0|0	0|0	0|0	0|0	0|0	0|0	0|1	0|0	0|0	0|0	0|0	0|0	0|0	0|0	0|2	0|0	0|0	0|0	0|2
1	120536001	1:120536001-120538400	A	CN2	.	DUP	0|0	0|0	0|0	0|0	0|0	0|0	0|0	0|0	0|0	0|0	0|0	0|0	0|0	0|0	0|0	0|0	0|0	0|0	0|0	0|0	0|0	0|0	0|0	0|0	0|0	0|0	0|0	0|0	0|0	0|0	0|0	0|1	0|0	0|0	0|1	0|1	0|0	0|1	0|0	0|1	0|0	0|0	0|0
1	120554801	1:120554801-120557200	A	CN2	.	DUP	0|0	0|0	0|0	0|0	0|0	0|0	0|0	0|0	0|0	0|0	0|0	0|1	0|0	0|0	0|0	0|0	0|0	0|0	0|0	0|0	0|0	0|0	0|0	0|0	0|1	0|0	0|0	0|0	0|0	0|0	0|0	1|1	0|0	0|0	0|1	0|1	0|1	0|1	0|0	0|1	0|0	0|0	0|0
1	120570001	1:120570001-120572400	A	CN2	.	DUP	0|0	0|1	0|0	0|0	0|0	0|0	0|0	0|0	0|0	0|0	0|1	0|0	0|0	0|0	0|0	0|0	0|0	0|0	0|1	0|0	0|1	0|0	0|0	0|0	0|0	0|0	0|0	0|1	0|1	0|0	0|0	0|1	0|0	0|0	1|1	0|1	0|1	0|1	0|0	1|1	0|1	0|0	0|1
1	120577601	1:120577601-120579200	A	CN2	.	DUP	0|0	0|0	0|0	0|0	0|0	0|0	0|0	0|0	0|0	0|0	0|0	0|0	0|0	0|0	0|0	0|0	0|0	0|0	0|0	0|0	0|0	0|0	0|0	0|0	0|1	0|0	0|0	0|0	0|0	0|0	0|0	0|1	0|0	0|0	1|1	0|1	0|1	1|1	0|0	0|1	0|0	0|1	0|0
1	120587201	1:120587201-120589200	A	CN2,CNH	.	DUP	0|1	0|1	0|0	0|0	0|1	0|0	0|0	0|1	0|0	0|0	0|0	0|0	0|0	0|0	0|0	0|0	0|0	0|0	0|0	0|1	0|1	0|1	0|0	0|1	0|1	0|0	0|1	0|0	0|1	0|0	1|1	1|2	0|1	0|1	1|1	0|1	1|2	2|2	0|1	1|2	0|1	1|1	1|1
1	120604001	1:120604001-120606800	A	CN2	.	DUP	0|0	0|0	0|0	0|0	0|0	0|0	0|1	0|0	0|0	0|0	0|0	0|1	0|0	0|0	0|0	0|0	0|0	0|0	0|1	0|0	0|0	0|0	0|0	0|0	0|0	0|0	0|0	0|0	0|0	0|0	0|1	1|1	0|1	0|0	1|1	1|1	1|1	0|1	0|0	1|1	0|1	0|1	0|1
1	120610001	1:120610001-120613200	A	CN2	.	DUP	0|1	0|1	0|1	0|1	0|1	0|0	0|0	0|0	0|1	0|0	0|0	0|0	0|0	0|0	0|0	0|0	0|0	0|0	0|0	0|0	0|1	0|0	0|0	0|0	0|0	0|0	0|1	0|0	0|0	0|0	0|1	1|1	0|1	0|0	1|1	0|1	0|1	1|1	0|1	1|1	0|1	0|0	0|1
1	120616001	1:120616001-120618000	A	CN2,CNH	.	DUP	0|0	1|1	1|1	1|1	0|0	0|0	0|1	0|0	0|0	0|0	0|0	1|1	0|1	0|1	0|1	0|0	0|1	0|0	0|0	0|1	1|2	1|1	1|2	0|0	1|2	1|2	2|2	1|2	1|2	1|1	1|1	2|2	1|2	1|2	1|2	1|1	2|2	2|2	1|2	2|2	1|2	2|2	1|1
1	120620401	1:120620401-120623200	A	CN0,CN2	.	DUP	0|0	0|0	0|0	0|1	0|0	0|0	0|0	0|0	0|0	0|0	0|0	0|0	0|0	0|0	0|0	0|0	0|0	0|0	0|0	0|0	0|0	0|0	0|0	0|0	0|1	0|0	0|0	0|0	0|0	0|0	0|0	2|2	0|0	0|0	2|2	0|2	0|2	0|2	0|0	2|2	0|0	0|0	0|0
1	120631601	1:120631601-120634000	A	CN2	.	DUP	0|1	0|0	0|0	0|0	0|0	0|0	0|0	0|0	0|0	0|0	0|1	0|0	0|0	0|0	0|0	0|0	0|0	0|0	0|0	0|0	0|0	0|0	0|1	0|1	0|0	0|0	0|0	0|0	0|0	0|0	0|0	0|1	0|0	0|1	0|1	0|1	0|1	0|1	0|0	0|1	0|0	0|0	0|0
1	120640001	1:120640001-120643200	A	CN0,CN2	.	DUP	0|0	0|0	0|0	0|0	0|0	0|0	0|0	0|0	0|0	0|0	0|0	0|0	0|0	0|0	0|0	0|0	0|0	0|0	0|0	0|0	0|0	0|0	0|0	0|0	0|2	0|0	0|0	0|0	0|1	0|0	0|0	2|2	0|0	0|0	0|2	0|2	0|2	0|2	0|0	2|2	0|0	0|0	0|0
1	120650801	1:120650801-120653600	A	CN2,CNH	.	DUP	0|1	1|2	1|1	1|1	1|1	1|1	1|2	1|2	1|1	1|2	1|1	1|1	1|1	1|1	1|1	1|1	1|2	1|1	1|1	1|1	1|2	1|2	1|1	1|1	1|1	1|1	1|1	1|2	1|1	1|1	1|1	2|2	1|1	1|1	1|2	2|2	1|2	2|2	1|2	1|2	1|1	1|2	1|2
1	120655201	1:120655201-120656800	A	CN0,CN2	.	DUP	0|0	0|0	0|0	0|0	0|0	0|0	0|0	0|0	0|0	0|0	0|0	0|0	0|0	0|2	0|0	0|0	0|0	0|0	0|0	0|0	0|0	0|0	0|0	0|0	0|0	0|0	0|0	0|0	0|0	0|0	0|0	2|2	0|1	0|0	0|2	0|0	0|2	2|2	0|0	2|2	0|0	0|0	0|0
1	120712001	1:120712001-120714000	A	CN0,CN2	.	Both	0|0	0|1	0|0	0|0	0|0	0|0	0|2	0|0	0|0	0|2	0|0	0|0	0|0	0|0	0|0	0|0	0|0	0|0	0|0	0|2	0|0	0|0	0|0	0|0	0|0	0|0	0|0	0|2	0|0	0|0	1|1	0|1	0|0	1|1	1|1	0|1	1|1	1|1	1|1	1|1	0|1	0|0	0|1
1	121611201	1:121611201-121613200	A	CNH	.	DUP	1|1	1|1	1|1	1|1	1|1	1|1	1|1	1|1	1|1	1|1	1|1	1|1	1|1	1|1	1|1	1|1	1|1	1|1	1|1	1|1	1|1	1|1	1|1	1|1	1|1	1|1	1|1	1|1	1|1	1|1	1|1	1|1	1|1	1|1	1|1	1|1	1|1	1|1	1|1	1|1	1|1	1|1	1|1
1	121712401	1:121712401-121714000	A	CNH	.	DUP	1|1	1|1	1|1	1|1	1|1	1|1	1|1	1|1	1|1	1|1	1|1	1|1	1|1	1|1	1|1	1|1	1|1	1|1	1|1	1|1	1|1	1|1	1|1	1|1	1|1	1|1	1|1	1|1	1|1	1|1	1|1	1|1	1|1	1|1	1|1	1|1	1|1	1|1	1|1	1|1	1|1	1|1	1|1
1	121714401	1:121714401-121716000	A	CNH	.	DUP	1|1	1|1	1|1	1|1	1|1	1|1	1|1	1|1	1|1	1|1	1|1	1|1	1|1	1|1	1|1	1|1	1|1	1|1	1|1	1|1	1|1	1|1	1|1	1|1	1|1	1|1	1|1	1|1	1|1	1|1	1|1	1|1	1|1	1|1	1|1	1|1	1|1	1|1	1|1	1|1	1|1	1|1	1|1
1	121928401	1:121928401-121931200	A	CN0,CN2	.	DEL	0|0	0|0	0|0	0|0	0|0	0|0	0|0	0|0	0|0	0|0	0|0	0|0	0|0	0|0	0|0	0|0	0|0	0|0	0|0	0|0	0|0	0|1	0|0	0|0	0|1	0|0	0|0	0|0	0|1	0|0	0|0	0|0	0|0	0|0	0|2	0|2	0|0	0|0	0|0	0|0	0|0	0|0	0|0
1	122312801	1:122312801-122318800	A	CNH	.	DUP	1|1	1|1	1|1	1|1	1|1	1|1	1|1	1|1	1|1	1|1	1|1	1|1	1|1	1|1	1|1	1|1	1|1	1|1	1|1	1|1	1|1	1|1	1|1	1|1	1|1	1|1	1|1	1|1	1|1	1|1	1|1	1|1	1|1	1|1	1|1	1|1	1|1	1|1	1|1	1|1	1|1	1|1	1|1
1	122844001	1:122844001-122846000	A	CN0,CN2	.	DEL	0|0	0|2	0|0	0|0	0|0	0|1	0|0	0|0	0|0	0|0	0|0	0|0	0|0	0|0	0|0	0|2	0|1	0|2	0|0	0|0	0|1	0|1	0|0	0|0	0|1	0|1	0|1	0|1	0|1	0|1	0|1	0|2	0|1	0|0	0|1	0|0	0|1	0|1	0|1	0|0	0|0	0|1	0|0
1	124444801	1:124444801-124446400	A	CNH	.	Both	1|1	1|1	1|1	1|1	1|1	1|1	1|1	1|1	1|1	1|1	1|1	1|1	1|1	1|1	1|1	1|1	1|1	1|1	1|1	1|1	1|1	1|1	1|1	1|1	1|1	1|1	1|1	1|1	1|1	1|1	1|1	1|1	1|1	1|1	1|1	1|1	1|1	1|1	1|1	1|1	1|1	1|1	1|1
1	124560001	1:124560001-124566800	A	CNH	.	DUP	1|1	1|1	1|1	1|1	1|1	1|1	1|1	1|1	1|1	1|1	1|1	1|1	1|1	1|1	1|1	1|1	1|1	1|1	1|1	1|1	1|1	1|1	1|1	1|1	1|1	1|1	1|1	1|1	1|1	1|1	1|1	1|1	1|1	1|1	1|1	1|1	1|1	1|1	1|1	1|1	1|1	1|1	1|1
1	125146001	1:125146001-125147600	A	CN0,CN2	.	DEL	0|0	0|1	1|1	0|0	1|1	1|1	0|1	0|0	1|1	0|0	0|0	0|0	0|0	0|1	0|1	0|0	0|0	0|0	0|0	0|0	0|0	0|0	0|0	0|0	0|0	0|0	0|1	0|0	0|0	0|0	0|0	0|0	0|1	0|2	0|0	0|0	0|1	0|2	0|0	0|0	0|0	0|0	0|2
1	125148801	1:125148801-125151600	A	CN0,CN2	.	DEL	0|2	0|1	0|1	0|1	1|1	1|1	0|1	0|0	1|1	0|2	0|0	0|0	0|0	0|0	0|1	0|0	0|0	0|0	0|0	0|0	0|0	0|0	0|0	0|0	0|0	0|0	0|0	0|0	0|0	0|0	0|0	0|2	0|1	0|0	0|0	0|0	0|0	0|0	0|2	0|0	0|0	0|0	0|0
1	125253601	1:125253601-125262400	A	CNH	.	Both	1|1	1|1	1|1	1|1	1|1	1|1	1|1	1|1	1|1	1|1	1|1	1|1	1|1	1|1	1|1	1|1	1|1	1|1	1|1	1|1	1|1	1|1	1|1	1|1	1|1	1|1	1|1	1|1	1|1	1|1	1|1	1|1	1|1	1|1	1|1	1|1	1|1	1|1	1|1	1|1	1|1	1|1	1|1
1	125643601	1:125643601-125646000	A	CN0,CN2	.	DEL	0|0	0|1	0|0	0|0	0|0	0|0	0|0	0|0	0|0	0|2	0|0	0|0	0|0	0|0	0|0	0|0	0|0	0|0	0|0	0|2	1|1	1|1	1|1	1|1	1|1	0|1	1|1	1|1	1|1	0|1	1|1	1|1	1|1	1|1	1|1	1|1	1|1	1|1	1|1	1|1	0|1	1|1	0|1
1	125677201	1:125677201-125681600	A	CNH	.	DUP	1|1	1|1	1|1	1|1	1|1	1|1	1|1	1|1	1|1	1|1	1|1	1|1	1|1	1|1	1|1	1|1	1|1	1|1	1|1	1|1	1|1	1|1	1|1	1|1	1|1	1|1	1|1	1|1	1|1	1|1	1|1	1|1	1|1	1|1	1|1	1|1	1|1	1|1	1|1	1|1	1|1	1|1	1|1
1	125790001	1:125790001-125796800	A	CNH	.	DUP	1|1	1|1	1|1	1|1	1|1	1|1	1|1	1|1	1|1	1|1	1|1	1|1	1|1	1|1	1|1	1|1	1|1	1|1	1|1	1|1	1|1	1|1	1|1	1|1	1|1	1|1	1|1	1|1	1|1	1|1	1|1	1|1	1|1	1|1	1|1	1|1	1|1	1|1	1|1	1|1	1|1	1|1	1|1
1	126220001	1:126220001-126222000	A	CN2	.	DUP	0|0	0|0	0|0	0|1	0|0	0|0	0|0	0|0	0|0	0|0	0|0	0|0	0|0	0|1	0|0	0|0	0|0	0|1	0|0	0|0	0|1	0|1	0|0	0|0	0|0	0|0	0|0	0|0	0|1	0|0	0|0	0|0	1|1	0|0	0|1	0|1	0|1	0|0	0|1	0|1	0|0	0|0	0|1
1	126229601	1:126229601-126232800	A	CN0,CN2	.	Both	1|1	0|1	1|1	1|1	1|1	1|1	0|1	1|1	1|1	1|1	0|1	0|0	0|1	0|1	0|1	0|0	0|0	0|1	0|0	0|0	0|0	0|0	0|0	0|2	0|0	0|0	0|0	0|0	0|0	0|0	0|0	0|0	0|2	0|0	0|0	0|0	0|0	0|0	0|0	0|0	0|0	0|0	0|0
1	126387201	1:126387201-126395200	A	CN0,CN2	.	DEL	1|1	0|1	1|1	1|1	1|1	1|1	0|1	1|1	1|1	1|1	0|0	0|0	0|2	0|0	0|1	0|0	0|1	0|1	0|0	0|1	0|0	0|0	0|0	0|0	0|0	0|0	0|0	0|0	0|0	0|0	0|0	0|0	0|0	0|0	0|0	0|0	0|0	0|0	0|0	0|0	0|0	0|0	0|0
1	126395601	1:126395601-126398000	A	CN0	.	DEL	1|1	0|1	1|1	1|1	1|1	1|1	0|1	1|1	1|1	1|1	0|0	0|0	0|0	0|0	0|1	0|0	0|1	0|1	0|0	0|1	0|1	0|0	0|0	0|0	0|0	0|0	0|1	0|0	0|0	0|0	0|0	0|1	0|1	0|1	0|0	0|1	0|0	0|0	0|0	0|1	0|0	0|0	0|0
1	126841601	1:126841601-126852800	A	CN0,CN2,CNH	.	DUP	0|0	0|0	0|0	0|0	0|0	0|0	0|0	0|0	0|0	0|0	0|0	0|0	0|0	0|0	0|0	0|0	0|0	0|0	0|0	0|0	0|2	0|2	0|2	0|0	0|2	2|3	2|2	0|2	0|2	0|2	0|1	0|0	0|0	0|0	0|0	0|0	0|0	0|0	0|1	0|0	0|0	0|0	0|0
1	126854001	1:126854001-126865600	A	CN0,CN2,CNH	.	DUP	0|0	0|0	0|0	0|0	0|0	0|0	0|0	0|0	0|0	0|0	0|0	0|0	0|0	0|0	0|0	0|0	0|0	0|0	0|0	0|0	0|2	0|2	0|2	0|0	0|2	2|2	2|3	0|2	0|2	0|2	0|1	0|0	0|0	0|0	0|0	0|0	0|0	0|0	0|1	0|0	0|0	0|0	0|0
1	126869201	1:126869201-126871600	A	CN2,CNH	.	DUP	1|1	1|2	1|1	1|2	1|1	1|1	1|1	0|1	0|1	1|1	1|1	1|2	1|1	1|1	1|1	1|2	0|1	0|1	1|2	1|2	1|2	2|2	1|2	1|2	1|2	2|2	2|2	1|2	1|2	2|2	0|1	1|1	0|1	0|1	1|1	0|1	1|1	1|1	0|0	1|1	1|1	0|1	1|1
1	127455201	1:127455201-127456800	A	CN0,CN2	.	DEL	0|0	1|1	0|1	0|0	0|1	0|0	0|0	0|0	0|0	0|2	0|0	0|0	0|0	0|0	0|0	0|0	0|0	0|0	0|0	0|1	1|1	1|1	1|1	1|1	1|1	1|1	1|1	1|1	1|1	1|1	1|1	1|1	1|1	1|1	0|1	0|1	0|1	0|1	1|1	0|1	1|1	1|1	1|1
1	128286401	1:128286401-128288400	A	CN0,CN2	.	DEL	0|0	0|2	0|0	0|1	1|1	0|1	0|0	0|0	0|1	0|0	0|0	0|0	0|1	0|0	0|1	0|2	0|2	0|0	0|0	0|2	0|0	0|0	0|2	0|0	0|2	0|0	0|0	0|0	0|0	0|0	0|0	0|0	0|1	0|0	0|0	0|0	0|0	0|0	0|0	0|0	0|0	0|0	0|0
1	131448801	1:131448801-131450800	A	CN0,CN2	.	DEL	0|2	0|0	0|2	0|0	0|0	0|0	0|0	0|0	0|0	0|0	0|1	1|1	1|1	0|1	0|1	1|1	0|1	0|1	1|1	0|1	0|0	0|0	0|0	0|0	0|0	0|0	0|0	0|1	0|0	0|0	0|1	0|0	0|1	0|1	0|1	0|0	0|2	0|1	0|0	0|0	0|0	0|1	0|0
1	131721201	1:131721201-131726000	A	CNH	.	Both	1|1	1|1	1|1	1|1	1|1	1|1	1|1	1|1	1|1	1|1	1|1	1|1	1|1	1|1	1|1	1|1	1|1	1|1	1|1	1|1	1|1	1|1	1|1	1|1	1|1	1|1	1|1	1|1	1|1	1|1	1|1	1|1	1|1	1|1	1|1	1|1	1|1	1|1	1|1	1|1	1|1	1|1	1|1
1	131977601	1:131977601-131982000	A	CN0,CN2	.	DEL	1|1	1|1	1|1	1|1	1|1	1|1	1|1	1|1	1|1	1|1	1|1	1|1	1|1	1|1	1|1	1|1	0|1	1|1	1|1	0|1	0|0	0|2	0|2	0|0	0|0	0|0	0|0	0|0	0|0	0|0	0|1	0|0	0|1	0|0	0|0	0|2	0|1	0|0	0|0	0|0	0|2	0|0	0|0
1	132020401	1:132020401-132028400	A	CN2,CNH	.	Both	2|2	2|2	2|2	2|2	2|2	2|2	2|2	2|2	2|2	2|2	2|2	2|2	2|2	2|2	2|2	2|2	2|2	2|2	2|2	2|2	2|2	1|2	2|2	2|2	1|2	1|2	2|2	1|2	2|2	1|2	1|2	2|2	2|2	2|2	2|2	2|2	2|2	2|2	2|2	2|2	2|2	2|2	1|2
1	132086001	1:132086001-132087600	A	CN0,CN2	.	DUP	0|0	0|0	0|0	0|0	0|0	0|0	0|0	0|0	0|0	0|0	0|0	0|0	0|1	0|0	0|0	0|2	0|2	0|0	0|0	0|0	0|0	0|1	0|0	0|0	0|0	0|0	0|2	0|0	0|1	0|1	0|0	0|2	0|2	0|2	0|0	0|0	0|0	0|2	0|0	0|0	0|2	0|2	0|0
1	132672401	1:132672401-132674000	A	CN2	.	DUP	0|1	0|1	0|1	0|1	0|1	0|1	0|1	0|0	0|1	0|0	0|0	0|0	0|0	0|1	0|0	0|0	0|1	0|0	0|0	0|0	0|0	0|0	0|1	0|0	0|0	0|0	0|1	0|1	0|0	0|0	0|0	0|1	0|1	0|0	0|1	0|1	0|1	0|0	0|0	0|0	0|1	0|1	1|1
1	133155201	1:133155201-133158000	A	CNH	.	Both	1|1	1|1	1|1	1|1	1|1	1|1	1|1	1|1	1|1	1|1	1|1	1|1	1|1	1|1	1|1	1|1	1|1	1|1	1|1	1|1	1|1	1|1	1|1	1|1	1|1	1|1	1|1	1|1	1|1	1|1	1|1	1|1	1|1	1|1	1|1	1|1	1|1	1|1	1|1	1|1	1|1	1|1	1|1
1	134523601	1:134523601-134528000	A	CNH	.	DUP	1|1	1|1	1|1	1|1	1|1	1|1	1|1	1|1	1|1	1|1	1|1	1|1	1|1	1|1	1|1	1|1	1|1	1|1	1|1	1|1	1|1	1|1	1|1	1|1	1|1	1|1	1|1	1|1	1|1	1|1	1|1	1|1	1|1	1|1	1|1	1|1	1|1	1|1	1|1	1|1	1|1	1|1	1|1
1	134966001	1:134966001-134968400	A	CN2	.	DUP	0|0	0|0	0|0	0|1	0|0	0|0	0|0	0|0	0|0	0|0	0|0	0|0	0|0	0|0	0|0	0|0	0|0	0|0	0|0	0|0	0|0	0|0	0|0	0|0	0|0	0|0	0|1	0|0	0|0	0|0	0|0	0|1	0|1	0|0	0|1	0|0	0|0	0|0	0|0	0|0	0|0	1|1	0|0
1	136111601	1:136111601-136115200	A	CNH	.	DUP	1|1	1|1	1|1	1|1	1|1	1|1	1|1	1|1	1|1	1|1	1|1	1|1	1|1	1|1	1|1	1|1	1|1	1|1	1|1	1|1	1|1	1|1	1|1	1|1	1|1	1|1	1|1	1|1	1|1	1|1	1|1	1|1	1|1	1|1	1|1	1|1	1|1	1|1	1|1	1|1	1|1	1|1	1|1
1	136670401	1:136670401-136681200	A	CN2	.	DUP	1|1	0|1	0|1	0|1	0|0	0|0	0|1	1|1	0|0	1|1	1|1	1|1	1|1	1|1	0|1	1|1	1|1	1|1	1|1	1|1	0|0	0|0	0|0	0|0	0|0	0|0	0|0	0|0	0|0	0|0	0|0	0|0	0|0	0|0	0|0	0|0	0|0	0|0	0|0	0|0	0|0	0|0	0|0
1	138859601	1:138859601-138863200	A	CNH	.	DUP	1|1	1|1	1|1	1|1	1|1	1|1	1|1	1|1	1|1	1|1	1|1	1|1	1|1	1|1	1|1	1|1	1|1	1|1	1|1	1|1	1|1	1|1	1|1	1|1	1|1	1|1	1|1	1|1	1|1	1|1	1|1	1|1	1|1	1|1	1|1	1|1	1|1	1|1	1|1	1|1	1|1	1|1	1|1
1	140413201	1:140413201-140415600	A	CN0	.	DEL	0|0	0|0	0|0	0|0	0|0	0|0	0|0	0|0	0|0	0|0	0|0	0|0	0|0	0|0	0|0	0|0	0|0	0|0	0|0	0|0	0|1	0|0	0|1	1|1	0|0	0|0	0|0	0|1	0|0	0|1	1|1	1|1	0|0	1|1	1|1	1|1	0|1	0|1	1|1	0|0	0|1	0|1	0|0
1	140777601	1:140777601-140779200	A	CN2	.	DUP	0|0	0|0	0|0	0|0	0|0	0|0	0|0	0|0	0|0	0|0	0|1	0|0	0|0	0|0	0|0	0|0	0|0	0|0	0|0	0|0	0|0	0|0	0|0	0|0	0|0	0|0	0|0	0|0	0|0	0|0	0|1	0|1	1|1	0|1	0|1	0|1	0|0	0|0	0|1	0|0	0|1	1|1	1|1
1	140818401	1:140818401-140822000	A	CN0,CN2	.	Both	1|1	0|1	0|1	0|1	0|0	0|0	1|1	1|1	0|2	1|1	0|0	0|0	0|0	0|0	0|0	0|0	0|0	0|1	0|0	0|0	0|1	0|1	0|1	1|1	0|1	0|0	0|2	0|1	0|0	0|1	0|1	0|1	0|0	1|1	0|1	0|1	0|1	0|1	0|0	0|0	0|0	0|0	0|0
1	141203201	1:141203201-141204800	A	CNH	.	Both	1|1	1|1	1|1	1|1	1|1	1|1	1|1	1|1	1|1	1|1	1|1	1|1	1|1	1|1	1|1	1|1	1|1	1|1	1|1	1|1	1|1	1|1	1|1	1|1	1|1	1|1	1|1	1|1	1|1	1|1	1|1	1|1	1|1	1|1	1|1	1|1	1|1	1|1	1|1	1|1	1|1	1|1	1|1
1	141360801	1:141360801-141362400	A	CN0,CN2	.	DEL	0|0	0|0	0|0	0|0	0|0	0|0	0|0	0|0	0|0	0|0	0|1	0|0	0|0	0|0	0|2	0|0	0|0	0|1	0|0	0|0	0|0	0|0	0|0	0|0	0|0	0|0	0|0	0|0	0|1	0|0	0|1	0|0	0|0	0|0	0|0	0|1	0|0	0|0	0|1	0|2	0|0	0|0	0|0
1	141362801	1:141362801-141364800	A	CN0,CN2	.	Both	0|0	0|2	0|0	0|0	0|0	0|0	0|0	0|0	0|0	0|0	0|0	0|0	0|0	0|0	0|0	0|0	0|0	0|0	0|0	0|2	0|0	0|0	0|0	0|0	0|0	0|0	0|0	0|0	0|0	0|2	0|0	0|0	0|0	0|0	0|0	0|1	0|0	0|0	0|0	0|0	0|0	0|0	0|0
1	142188401	1:142188401-142190000	A	CNH	.	DUP	1|1	1|1	1|1	1|1	1|1	1|1	1|1	1|1	1|1	1|1	1|1	1|1	1|1	1|1	1|1	1|1	1|1	1|1	1|1	1|1	1|1	1|1	1|1	1|1	1|1	1|1	1|1	1|1	1|1	1|1	1|1	1|1	1|1	1|1	1|1	1|1	1|1	1|1	1|1	1|1	1|1	1|1	1|1
1	142192801	1:142192801-142194400	A	CNH	.	DUP	1|1	1|1	1|1	1|1	1|1	1|1	1|1	1|1	1|1	1|1	1|1	1|1	1|1	1|1	1|1	1|1	1|1	1|1	1|1	1|1	1|1	1|1	1|1	1|1	1|1	1|1	1|1	1|1	1|1	1|1	1|1	1|1	1|1	1|1	1|1	1|1	1|1	1|1	1|1	1|1	1|1	1|1	1|1
1	142197601	1:142197601-142223200	A	CNH	.	DUP	1|1	1|1	1|1	1|1	1|1	1|1	1|1	1|1	1|1	1|1	1|1	1|1	1|1	1|1	1|1	1|1	1|1	1|1	1|1	1|1	1|1	1|1	1|1	1|1	1|1	1|1	1|1	1|1	1|1	1|1	1|1	1|1	1|1	1|1	1|1	1|1	1|1	1|1	1|1	1|1	1|1	1|1	1|1
1	142542401	1:142542401-142556400	A	CN0	.	DEL	0|0	0|0	0|0	0|0	0|0	0|0	0|0	0|0	0|0	0|0	0|0	0|0	0|0	0|0	0|0	0|0	0|0	0|0	0|0	0|0	0|0	0|0	0|1	0|0	0|1	1|1	0|0	0|1	0|0	0|1	0|1	0|1	0|0	1|1	0|1	0|1	0|1	0|1	0|1	0|1	0|1	1|1	0|1
1	142585201	1:142585201-142588000	A	CN0	.	DEL	0|0	0|0	0|0	0|0	0|0	0|0	0|0	0|0	0|0	0|0	0|0	0|0	0|0	0|0	0|0	0|0	0|0	0|0	0|1	0|0	0|1	0|1	0|1	0|1	0|1	1|1	0|1	0|1	0|1	0|1	0|1	0|1	0|1	1|1	0|1	1|1	0|1	0|1	0|1	0|1	0|1	0|1	0|1
1	142634401	1:142634401-142636400	A	CN2	.	DUP	0|0	0|0	0|0	0|0	0|1	0|1	0|0	0|1	0|0	0|0	0|0	0|1	0|0	0|1	0|0	0|0	0|1	0|0	0|0	0|0	0|0	0|0	0|0	0|1	0|1	0|0	0|0	0|0	0|0	0|1	0|1	0|0	0|0	0|1	0|1	0|1	0|0	0|0	0|1	0|0	0|0	0|1	1|1
1	142681201	1:142681201-142684400	A	CN0	.	DEL	0|0	0|0	0|0	0|0	0|0	0|1	0|0	0|0	0|0	0|0	0|0	0|0	0|0	0|0	0|0	0|0	0|0	0|0	0|0	0|0	0|1	0|1	0|1	0|0	0|1	1|1	0|1	0|1	0|1	0|1	0|1	0|1	0|0	1|1	0|1	1|1	0|1	0|1	0|1	0|1	0|1	0|1	0|1
1	142689601	1:142689601-142702400	A	CN0	.	DEL	0|0	0|0	0|0	0|0	0|0	0|0	0|0	0|0	0|0	0|0	0|0	0|0	0|0	0|0	0|0	0|0	0|0	0|0	0|0	0|0	0|1	0|1	0|1	0|0	0|1	1|1	0|1	0|1	0|1	0|1	0|1	0|1	0|0	1|1	0|1	1|1	0|1	0|1	0|1	0|1	0|1	0|1	0|1
1	142751601	1:142751601-142759200	A	CNH	.	DUP	1|1	1|1	1|1	1|1	1|1	1|1	1|1	1|1	1|1	1|1	1|1	1|1	1|1	1|1	1|1	1|1	1|1	1|1	1|1	1|1	1|1	1|1	1|1	1|1	1|1	1|1	1|1	1|1	1|1	1|1	1|1	1|1	1|1	1|1	1|1	1|1	1|1	1|1	1|1	1|1	1|1	1|1	1|1
1	142900001	1:142900001-142902400	A	CN2	.	DUP	0|0	0|0	0|0	0|0	0|0	0|0	0|0	0|0	0|0	0|0	0|0	0|1	0|1	0|1	0|0	0|0	0|1	1|1	0|1	0|1	0|0	0|0	0|0	0|0	0|0	0|0	0|0	0|0	0|0	0|0	0|0	0|0	0|0	0|1	0|0	0|1	0|1	0|0	0|0	0|0	0|0	0|1	0|0
1	143239601	1:143239601-143241600	A	CN2,CNH	.	DUP	0|0	0|0	0|0	0|0	0|0	0|0	0|0	0|0	0|0	0|0	0|0	0|1	0|0	0|1	0|0	0|0	0|0	0|0	0|0	0|0	0|0	0|0	0|0	0|0	0|0	0|0	0|0	0|0	0|0	0|0	0|1	0|1	1|2	0|1	0|1	0|1	0|0	0|0	0|0	0|0	0|1	1|1	2|2
1	144222801	1:144222801-144226000	A	CN0,CN2	.	Both	0|0	0|0	0|0	0|0	0|0	0|0	0|0	0|0	0|0	0|0	0|0	0|0	0|0	0|0	0|0	0|0	0|0	0|0	0|0	0|1	0|0	0|1	0|0	0|1	0|1	0|0	0|0	0|1	0|2	0|0	0|1	0|1	0|0	0|1	0|1	0|0	0|1	0|0	0|1	0|2	0|1	0|0	0|1
1	144797201	1:144797201-144800400	A	CN0,CN2	.	DEL	0|2	0|0	0|2	0|0	0|0	0|0	0|0	0|0	0|0	0|0	0|0	0|0	0|0	0|0	0|0	0|0	0|0	0|0	0|0	0|0	0|1	1|1	0|1	1|1	1|1	0|1	0|1	1|1	1|1	0|1	0|1	1|1	1|1	0|1	0|1	1|1	1|1	1|1	0|1	0|1	0|1	0|1	0|0
1	144869201	1:144869201-144871600	A	CN0,CN2	.	Both	0|0	0|1	0|0	0|1	1|1	0|1	0|0	0|0	0|1	0|0	0|0	0|0	0|0	0|0	0|0	0|0	0|0	0|0	0|0	0|0	0|1	0|1	1|1	0|1	0|1	0|1	0|1	0|1	0|1	1|1	0|0	1|1	0|1	0|1	0|1	0|1	0|1	0|1	0|0	0|1	0|1	0|1	0|2
1	146111601	1:146111601-146113600	A	CN0,CN2	.	DUP	0|0	0|0	0|0	0|2	0|0	0|0	0|0	0|1	0|0	0|0	0|0	0|0	0|0	0|0	0|1	0|0	0|0	0|2	0|0	0|0	0|2	0|0	0|0	0|0	0|1	0|0	0|0	0|0	0|2	0|0	0|0	0|2	2|2	0|0	0|2	0|0	0|0	0|0	0|2	0|2	0|2	0|2	0|2
1	146511201	1:146511201-146514400	A	CNH	.	DUP	1|1	1|1	1|1	1|1	1|1	1|1	1|1	1|1	1|1	1|1	1|1	1|1	1|1	1|1	1|1	1|1	1|1	1|1	1|1	1|1	1|1	1|1	1|1	1|1	1|1	1|1	1|1	1|1	1|1	1|1	1|1	1|1	1|1	1|1	1|1	1|1	1|1	1|1	1|1	1|1	1|1	1|1	1|1
1	146862801	1:146862801-146864800	A	CN2,CNH	.	DUP	0|0	0|0	0|0	0|0	0|0	0|0	0|0	0|0	0|1	0|0	0|0	0|0	0|0	0|0	0|0	0|0	0|0	0|0	0|0	0|0	0|0	0|0	0|0	0|0	0|0	0|0	0|0	0|0	0|0	0|0	0|0	0|0	1|2	0|0	0|0	0|0	0|0	0|0	0|1	0|0	0|1	1|1	1|1
1	147384001	1:147384001-147386800	A	CN0,CN2	.	DEL	0|1	0|0	0|0	0|0	0|0	0|1	0|1	0|1	0|0	0|1	0|1	0|1	0|0	0|1	0|1	0|1	0|1	0|1	0|1	0|1	0|1	0|1	0|1	0|1	0|1	0|1	0|1	0|1	0|1	0|1	0|0	0|0	0|1	0|0	0|0	0|0	0|0	0|0	0|2	0|0	0|1	0|1	0|1
1	147392001	1:147392001-147395600	A	CN2,CNH	.	DUP	0|0	0|0	0|0	0|0	0|0	0|0	0|0	0|0	0|0	0|0	0|0	0|0	0|0	0|0	0|0	0|0	0|0	0|0	0|0	0|0	0|0	0|0	0|0	0|0	0|0	0|1	0|0	0|0	0|0	0|0	0|0	0|0	0|0	0|0	0|0	0|0	0|0	0|0	0|0	0|0	1|2	0|0	0|0
1	147396401	1:147396401-147398000	A	CN2,CNH	.	DUP	0|0	0|1	0|1	0|1	0|0	0|0	0|0	0|1	0|0	0|0	0|1	0|1	0|0	0|1	0|0	0|1	0|1	0|1	0|1	0|0	0|1	0|1	0|0	0|0	0|0	0|1	0|0	0|1	0|0	0|1	0|1	0|1	0|1	0|1	0|0	0|1	0|0	0|0	0|1	0|0	1|2	0|0	0|0
1	147398401	1:147398401-147400000	A	CN0,CN2	.	DUP	0|0	0|0	0|0	0|0	0|0	0|0	0|0	0|0	0|0	0|0	0|0	0|0	0|0	0|0	0|0	0|0	0|0	0|0	0|0	0|0	0|0	0|0	0|0	0|0	0|0	0|0	0|0	0|0	0|0	0|0	0|0	0|0	0|0	0|0	0|0	0|0	0|0	0|1	0|2	0|0	2|2	0|0	0|0
1	148850801	1:148850801-148856400	A	CNH	.	DUP	1|1	1|1	1|1	1|1	1|1	1|1	1|1	1|1	1|1	1|1	1|1	1|1	1|1	1|1	1|1	1|1	1|1	1|1	1|1	1|1	1|1	1|1	1|1	1|1	1|1	1|1	1|1	1|1	1|1	1|1	1|1	1|1	1|1	1|1	1|1	1|1	1|1	1|1	1|1	1|1	1|1	1|1	1|1
1	150414801	1:150414801-150416400	A	CNH	.	DUP	1|1	1|1	1|1	1|1	1|1	1|1	1|1	1|1	1|1	1|1	1|1	1|1	1|1	1|1	1|1	1|1	1|1	1|1	1|1	1|1	1|1	1|1	1|1	1|1	1|1	1|1	1|1	1|1	1|1	1|1	1|1	1|1	1|1	1|1	1|1	1|1	1|1	1|1	1|1	1|1	1|1	1|1	1|1
1	150418401	1:150418401-150421600	A	CNH	.	Both	1|1	1|1	1|1	1|1	1|1	1|1	1|1	1|1	1|1	1|1	1|1	1|1	1|1	1|1	1|1	1|1	1|1	1|1	1|1	1|1	1|1	1|1	1|1	1|1	1|1	1|1	1|1	1|1	1|1	1|1	1|1	1|1	1|1	1|1	1|1	1|1	1|1	1|1	1|1	1|1	1|1	1|1	1|1
1	150432001	1:150432001-150433600	A	CNH	.	DUP	1|1	1|1	1|1	1|1	1|1	1|1	1|1	1|1	1|1	1|1	1|1	1|1	1|1	1|1	1|1	1|1	1|1	1|1	1|1	1|1	1|1	1|1	1|1	1|1	1|1	1|1	1|1	1|1	1|1	1|1	1|1	1|1	1|1	1|1	1|1	1|1	1|1	1|1	1|1	1|1	1|1	1|1	1|1
1	151454001	1:151454001-151457600	A	CN0,CN2	.	DEL	0|0	0|0	0|0	0|0	0|0	0|0	0|0	0|0	0|0	0|0	0|0	0|0	0|0	0|0	0|0	0|0	0|0	0|0	0|0	0|0	0|0	0|0	0|1	0|0	0|1	1|1	0|1	0|1	0|0	0|1	0|0	0|0	0|0	0|0	0|0	0|2	0|0	0|0	0|0	0|0	0|0	0|0	0|0
1	151650401	1:151650401-151653200	A	CN0,CN2	.	DUP	0|0	0|0	0|0	0|0	0|2	0|0	0|0	0|0	0|0	0|0	0|0	0|0	0|0	0|0	0|0	0|2	0|0	0|0	0|0	0|0	0|2	0|0	0|0	0|0	0|1	1|1	0|1	0|1	0|0	0|0	0|2	0|0	0|0	0|0	0|0	0|0	0|2	0|0	0|0	0|0	0|0	0|2	0|2
1	152324401	1:152324401-152327200	A	CN0,CN2	.	DEL	0|2	0|0	0|0	0|0	0|0	0|2	0|0	0|0	0|0	0|0	0|0	0|0	0|0	0|0	0|0	0|0	0|0	0|0	0|0	0|0	1|1	1|1	1|1	1|1	1|1	1|1	1|1	1|1	1|1	1|1	1|1	1|1	0|0	1|1	0|1	0|1	0|1	0|1	1|1	0|1	0|0	0|2	0|1
1	153118801	1:153118801-153120800	A	CN2,CNH	.	DUP	0|1	0|1	0|1	0|1	0|1	1|1	0|1	0|1	0|1	0|1	1|2	2|2	2|2	2|2	1|1	1|2	1|2	1|2	2|2	1|1	0|1	0|1	1|1	0|1	1|1	0|1	1|1	1|1	0|1	1|1	0|1	0|1	0|1	1|1	0|1	0|1	1|1	0|1	1|1	0|1	2|2	1|2	1|2
1	154115201	1:154115201-154117200	A	CN2	.	DUP	0|0	0|0	0|1	0|0	0|0	0|0	0|0	0|0	0|0	0|0	0|0	0|0	0|0	0|0	0|0	0|0	0|0	0|0	0|0	0|0	0|1	0|1	0|1	0|0	0|1	0|0	0|1	0|0	0|0	0|0	0|0	0|1	1|1	0|0	0|0	0|0	0|1	0|0	0|1	0|0	0|0	0|1	0|1
1	154161601	1:154161601-154164000	A	CN0,CN2	.	DEL	0|1	0|1	0|0	0|0	0|2	0|0	0|1	0|1	0|1	0|1	0|2	0|0	0|2	0|0	0|0	0|0	0|0	0|1	0|0	0|0	0|1	0|1	0|1	0|1	0|1	0|1	0|1	1|1	0|1	0|1	0|1	0|1	0|1	0|1	0|1	0|1	0|0	0|1	0|1	0|1	0|0	0|1	0|0
1	154596801	1:154596801-154605200	A	CNH	.	DUP	1|1	1|1	1|1	1|1	1|1	1|1	1|1	1|1	1|1	1|1	1|1	1|1	1|1	1|1	1|1	1|1	1|1	1|1	1|1	1|1	1|1	1|1	1|1	1|1	1|1	1|1	1|1	1|1	1|1	1|1	1|1	1|1	1|1	1|1	1|1	1|1	1|1	1|1	1|1	1|1	1|1	1|1	1|1
1	154940001	1:154940001-154942800	A	CN0,CN2	.	DEL	1|1	1|1	1|1	1|1	1|1	1|1	1|1	1|1	1|1	1|1	0|2	0|0	0|0	0|0	0|1	0|0	0|0	0|1	0|0	0|0	0|0	0|0	0|1	0|0	0|1	1|1	0|1	0|1	0|0	0|1	0|0	0|1	0|0	1|1	0|1	0|0	0|1	0|0	0|0	0|0	0|0	0|0	0|1
1	154953201	1:154953201-154957200	A	CNH	.	DUP	1|1	1|1	1|1	1|1	1|1	1|1	1|1	1|1	1|1	1|1	1|1	1|1	1|1	1|1	1|1	1|1	1|1	1|1	1|1	1|1	1|1	1|1	1|1	1|1	1|1	1|1	1|1	1|1	1|1	1|1	1|1	1|1	1|1	1|1	1|1	1|1	1|1	1|1	1|1	1|1	1|1	1|1	1|1
1	155266001	1:155266001-155268000	A	CN0,CN2	.	DEL	0|0	0|0	0|0	0|0	0|0	0|0	0|0	0|0	0|0	0|0	0|0	0|0	0|0	0|0	0|2	0|0	0|1	0|0	0|2	0|0	0|0	0|0	0|1	0|0	0|0	0|0	0|0	0|0	0|2	0|0	0|0	0|1	0|0	0|0	0|0	0|2	0|0	0|0	0|0	0|0	0|1	0|0	0|1
1	155270401	1:155270401-155272800	A	CN0,CN2	.	DEL	1|1	1|1	1|1	1|1	1|1	1|1	1|1	1|1	1|1	1|1	0|0	0|1	0|1	0|0	0|1	0|0	0|1	0|1	0|0	0|0	0|0	0|0	0|0	0|0	0|0	0|0	0|0	0|0	0|0	0|0	0|0	0|0	0|0	0|0	0|1	0|0	0|1	0|1	0|0	0|1	0|1	0|1	0|0
1	157288801	1:157288801-157291200	A	CN2	.	DUP	0|0	0|1	0|0	0|0	0|0	0|0	0|0	0|0	0|0	0|0	0|0	0|0	0|0	0|0	0|0	0|0	0|0	0|0	0|0	0|0	0|1	0|0	0|0	0|1	0|0	0|0	0|0	0|0	0|0	0|0	0|0	0|1	0|1	0|1	0|1	0|1	0|0	0|0	0|1	0|0	0|1	0|1	0|1
1	158053201	1:158053201-158055600	A	CN0,CN2,CNH	.	Both	0|0	0|0	0|0	0|0	0|0	0|0	0|2	0|0	0|0	0|0	0|2	0|2	2|2	0|0	0|2	0|2	0|2	0|2	0|0	0|2	2|2	2|3	2|3	2|3	2|2	2|2	2|2	2|3	2|2	2|3	0|2	2|2	2|3	2|3	0|2	2|2	0|0	0|2	0|2	0|0	2|2	0|1	2|2
1	158058401	1:158058401-158086400	A	CN0,CN2,CNH	.	Both	0|1	0|1	0|1	0|1	0|1	0|0	0|0	0|1	0|0	0|1	0|0	0|0	0|2	0|0	0|0	0|0	0|0	0|0	0|0	0|0	2|2	2|2	2|3	2|3	2|2	0|2	2|2	2|3	2|2	2|2	0|2	0|2	2|3	2|2	0|0	0|2	0|0	0|0	0|2	0|0	0|2	0|1	2|2
1	158242401	1:158242401-158244000	A	CN0,CN2	.	DEL	0|0	0|0	0|2	0|2	0|0	0|0	0|0	0|0	0|0	0|2	0|2	0|0	0|2	0|0	0|0	0|0	0|0	0|0	0|0	0|0	1|1	1|1	0|1	1|1	0|0	0|2	0|0	0|0	0|0	0|0	0|0	0|1	0|0	0|2	0|0	0|0	0|0	0|0	0|0	0|2	0|0	0|2	0|0
1	158670801	1:158670801-158673200	A	CN0,CN2	.	DEL	0|0	0|0	0|0	0|2	0|0	0|0	0|0	0|0	0|0	0|0	0|0	0|0	0|0	0|0	0|0	0|0	0|2	0|0	0|0	0|0	1|1	1|1	1|1	1|1	1|1	1|1	1|1	1|1	1|1	1|1	1|1	1|1	0|1	1|1	0|1	0|1	0|1	0|1	1|1	0|1	1|1	0|1	0|1
1	158896401	1:158896401-158899200	A	CN0	.	DEL	0|0	0|0	0|0	0|0	0|0	0|1	0|0	0|0	0|0	0|0	0|0	0|0	0|1	0|0	0|0	0|0	0|0	0|0	0|0	0|0	0|0	0|1	0|1	0|0	0|1	1|1	0|0	0|1	0|0	0|1	0|1	0|1	0|1	0|1	0|1	0|1	0|0	0|0	0|0	0|0	0|1	0|1	0|0
1	159742801	1:159742801-159745200	A	CN0,CN2	.	DEL	0|0	0|0	0|0	0|0	0|0	0|0	0|0	0|0	0|0	0|0	0|0	0|0	0|0	0|0	0|0	0|0	0|1	0|0	0|0	0|0	0|1	1|1	1|1	1|1	1|1	0|1	1|1	1|1	1|1	1|1	1|1	0|1	0|1	1|1	0|1	0|1	0|1	0|0	1|1	0|1	0|0	0|1	0|1
1	160530401	1:160530401-160532800	A	CNH	.	DUP	1|1	1|1	1|1	1|1	1|1	1|1	1|1	1|1	1|1	1|1	1|1	1|1	1|1	1|1	1|1	1|1	1|1	1|1	1|1	1|1	1|1	1|1	1|1	1|1	1|1	1|1	1|1	1|1	1|1	1|1	1|1	1|1	1|1	1|1	1|1	1|1	1|1	1|1	1|1	1|1	1|1	1|1	1|1
1	160563201	1:160563201-160565200	A	CNH	.	DUP	1|1	1|1	1|1	1|1	1|1	1|1	1|1	1|1	1|1	1|1	1|1	1|1	1|1	1|1	1|1	1|1	1|1	1|1	1|1	1|1	1|1	1|1	1|1	1|1	1|1	1|1	1|1	1|1	1|1	1|1	1|1	1|1	1|1	1|1	1|1	1|1	1|1	1|1	1|1	1|1	1|1	1|1	1|1
1	160925201	1:160925201-160927600	A	CNH	.	DUP	1|1	1|1	1|1	1|1	1|1	1|1	1|1	1|1	1|1	1|1	1|1	1|1	1|1	1|1	1|1	1|1	1|1	1|1	1|1	1|1	1|1	1|1	1|1	1|1	1|1	1|1	1|1	1|1	1|1	1|1	1|1	1|1	1|1	1|1	1|1	1|1	1|1	1|1	1|1	1|1	1|1	1|1	1|1
1	161046001	1:161046001-161048000	A	CN0,CN2	.	DEL	0|0	0|0	0|0	0|0	0|0	0|0	0|0	0|0	0|0	0|0	0|0	0|1	0|1	0|1	0|1	0|0	0|1	0|0	0|1	0|0	0|1	0|1	0|1	0|1	0|1	0|1	0|1	1|1	0|1	0|1	0|1	0|1	0|0	0|1	0|0	0|0	0|0	0|0	0|1	0|1	0|1	0|1	2|2
1	161363601	1:161363601-161365200	A	CN0,CN2	.	DUP	0|0	0|0	0|0	0|0	0|1	0|0	0|1	0|0	0|0	0|0	0|0	0|1	0|0	0|0	0|0	0|0	0|0	0|0	0|0	0|2	0|0	0|0	0|0	0|0	0|0	0|0	0|0	0|0	0|0	0|0	0|0	0|2	0|2	0|2	0|0	0|0	0|0	0|0	0|2	0|0	0|0	0|0	0|2
1	161448801	1:161448801-161451200	A	CNH	.	DUP	1|1	1|1	1|1	1|1	1|1	1|1	1|1	1|1	1|1	1|1	1|1	1|1	1|1	1|1	1|1	1|1	1|1	1|1	1|1	1|1	1|1	1|1	1|1	1|1	1|1	1|1	1|1	1|1	1|1	1|1	1|1	1|1	1|1	1|1	1|1	1|1	1|1	1|1	1|1	1|1	1|1	1|1	1|1
1	162409201	1:162409201-162412000	A	CN0,CN2	.	DEL	0|0	0|0	0|0	0|0	0|0	0|0	0|0	0|0	0|0	0|0	0|0	0|0	0|0	0|0	0|0	0|0	0|0	0|2	0|2	0|0	0|0	0|0	0|0	0|0	0|0	0|0	0|0	0|0	0|0	0|0	0|0	0|2	0|0	0|0	0|0	0|0	0|0	0|0	0|0	0|0	1|1	0|1	0|0
1	166631601	1:166631601-166633200	A	CNH	.	DUP	1|1	1|1	1|1	1|1	1|1	1|1	1|1	1|1	1|1	1|1	1|1	1|1	1|1	1|1	1|1	1|1	1|1	1|1	1|1	1|1	1|1	1|1	1|1	1|1	1|1	1|1	1|1	1|1	1|1	1|1	1|1	1|1	1|1	1|1	1|1	1|1	1|1	1|1	1|1	1|1	1|1	1|1	1|1
1	168031201	1:168031201-168032800	A	CN0,CN2	.	DUP	0|0	0|0	0|0	0|0	0|0	0|0	0|0	0|1	0|0	0|0	0|1	0|0	0|0	0|0	0|0	0|0	0|0	0|0	0|0	0|0	0|2	0|0	0|0	0|0	0|0	0|0	0|0	0|0	0|0	0|0	0|0	0|2	2|2	0|0	0|0	0|2	0|2	0|0	0|0	0|0	0|0	0|2	2|2
1	168089201	1:168089201-168091200	A	CN2	.	DUP	0|0	0|0	0|1	0|1	0|0	0|1	0|0	0|1	0|1	0|1	0|0	0|0	0|0	0|0	0|0	0|0	0|0	0|0	0|0	0|0	0|0	0|0	1|1	0|0	0|1	0|1	0|1	0|0	0|0	0|0	0|1	0|1	0|0	0|1	1|1	0|1	0|1	0|1	0|0	1|1	0|1	0|1	0|1
1	168396001	1:168396001-168397600	A	CN0	.	DEL	0|0	0|0	0|1	0|0	0|0	0|0	0|0	0|0	0|0	0|0	0|0	0|0	0|0	0|0	0|0	0|0	0|0	0|0	0|0	0|0	0|0	0|0	0|1	0|0	0|0	0|0	0|1	0|0	0|1	0|0	0|0	0|0	0|1	0|0	0|0	0|1	0|0	0|0	0|0	0|1	1|1	0|1	0|1
1	168796001	1:168796001-168803600	A	CNH	.	Both	1|1	1|1	1|1	1|1	1|1	1|1	1|1	1|1	1|1	1|1	1|1	1|1	1|1	1|1	1|1	1|1	1|1	1|1	1|1	1|1	1|1	1|1	1|1	1|1	1|1	1|1	1|1	1|1	1|1	1|1	1|1	1|1	1|1	1|1	1|1	1|1	1|1	1|1	1|1	1|1	1|1	1|1	1|1
1	169011201	1:169011201-169036400	A	CN2	.	DUP	0|0	0|0	0|0	0|0	0|0	0|0	0|0	0|0	0|0	0|0	0|1	1|1	0|1	1|1	0|1	0|0	0|1	0|1	1|1	0|0	0|0	0|0	0|0	0|0	0|0	0|0	0|0	0|0	0|0	0|0	0|0	0|0	0|0	0|0	0|0	0|0	0|0	0|0	0|0	0|0	0|0	0|0	0|0
1	169048401	1:169048401-169050800	A	CNH	.	DUP	1|1	1|1	1|1	1|1	1|1	1|1	1|1	1|1	1|1	1|1	1|1	1|1	1|1	1|1	1|1	1|1	1|1	1|1	1|1	1|1	1|1	1|1	1|1	1|1	1|1	1|1	1|1	1|1	1|1	1|1	1|1	1|1	1|1	1|1	1|1	1|1	1|1	1|1	1|1	1|1	1|1	1|1	1|1
1	169573601	1:169573601-169576800	A	CN0,CN2,CNH	.	DUP	0|0	0|0	0|0	0|0	0|0	0|0	0|0	0|1	0|0	0|2	0|0	0|0	0|0	0|0	0|0	0|0	0|0	0|0	0|0	0|0	0|0	0|0	0|0	0|0	0|0	0|0	0|0	0|0	0|2	0|0	0|0	0|0	0|0	0|0	0|0	0|0	0|0	0|0	0|0	0|0	0|0	0|0	3|3
1	169581201	1:169581201-169583600	A	CN2,CNH	.	DUP	0|0	0|0	0|0	0|0	0|0	0|0	0|0	0|0	0|0	0|1	0|0	0|1	0|0	0|0	0|0	0|0	0|0	0|0	0|0	0|0	0|0	0|1	0|0	0|1	0|0	0|0	0|1	0|0	0|0	0|1	0|0	0|0	0|0	0|0	0|0	0|1	0|0	0|0	0|0	0|0	0|0	0|0	2|2
1	169584001	1:169584001-169588000	A	CN2,CNH	.	DUP	0|0	0|0	0|0	0|0	0|0	0|0	0|0	0|0	0|0	0|0	0|0	0|0	0|0	0|0	0|0	0|0	0|0	0|0	0|0	0|0	0|0	0|0	0|0	0|0	0|0	0|0	0|0	0|0	0|0	0|0	0|0	0|0	0|0	0|0	0|1	0|0	0|0	0|0	0|0	0|0	0|0	0|0	2|2
1	169640001	1:169640001-169641600	A	CN2	.	DUP	0|0	0|0	0|0	0|0	0|0	0|0	0|0	0|0	0|0	0|0	0|0	0|0	0|0	0|1	0|0	0|0	0|0	0|0	0|0	0|0	0|0	0|0	0|0	0|0	0|1	0|0	0|1	0|0	0|0	0|0	0|0	0|1	0|1	0|0	0|1	0|0	0|0	0|1	0|0	0|0	0|0	0|0	0|1
1	170217201	1:170217201-170219200	A	CN0,CN2	.	DUP	0|0	0|0	0|2	0|2	0|2	0|0	0|0	0|0	0|0	0|2	0|0	0|0	0|0	0|0	0|0	0|0	0|2	0|2	0|0	0|0	0|0	0|0	0|0	1|1	0|2	0|0	0|2	0|1	0|2	0|1	0|2	0|0	2|2	0|2	0|2	0|0	0|0	0|0	0|0	0|0	0|2	0|1	0|0
1	171021601	1:171021601-171024400	A	CN0	.	DEL	0|0	0|0	0|0	0|0	0|0	0|0	0|0	0|0	0|0	0|0	0|0	0|0	0|0	0|0	0|1	0|0	0|0	0|0	0|0	0|0	0|1	0|0	0|1	1|1	0|0	0|0	0|0	0|1	0|0	0|1	0|0	0|0	0|0	0|0	0|0	0|0	0|0	0|0	0|0	0|1	0|0	1|1	0|1
1	171111201	1:171111201-171112800	A	CN0,CN2	.	DEL	0|0	0|0	0|1	0|0	0|0	0|0	0|0	0|2	0|2	0|1	0|0	0|0	0|2	0|2	0|0	0|1	0|0	0|1	0|2	0|1	0|1	0|1	0|1	0|2	0|1	0|1	0|1	0|1	0|0	0|1	0|0	0|1	0|1	0|0	0|1	0|0	0|1	1|1	0|0	0|0	0|0	0|0	0|2
1	173014001	1:173014001-173016400	A	CN0,CN2	.	DEL	0|0	0|0	0|1	0|0	0|1	0|2	0|0	0|0	0|0	0|0	0|0	0|0	0|0	0|2	0|0	0|0	0|0	0|0	0|0	0|0	1|1	1|1	0|1	1|1	0|1	0|1	0|1	0|1	1|1	1|1	0|1	0|1	0|0	1|1	0|1	0|1	0|1	0|1	0|1	0|0	1|1	0|1	0|1
1	173426801	1:173426801-173429200	A	CN0,CN2	.	DEL	0|1	0|0	0|0	0|0	0|0	0|1	0|0	0|2	0|0	0|0	0|0	0|0	0|0	0|0	0|0	0|0	0|0	0|0	0|0	0|0	1|1	1|1	0|1	1|1	0|1	0|0	0|1	0|1	1|1	1|1	1|1	1|1	1|1	1|1	0|1	1|1	0|1	0|1	0|1	0|1	0|1	1|1	1|1
1	173443601	1:173443601-173448000	A	CN0	.	DEL	0|0	0|0	0|0	0|0	0|0	0|0	0|0	0|0	0|0	0|0	0|0	0|0	0|0	0|0	0|0	0|0	0|0	0|0	0|0	0|0	0|1	0|1	0|0	0|0	0|0	0|0	0|0	0|0	0|0	0|1	1|1	1|1	0|1	1|1	0|0	0|0	0|0	0|0	0|1	0|1	0|0	0|1	0|1
1	173468801	1:173468801-173471600	A	CN0,CN2	.	DEL	0|1	0|1	0|1	1|1	0|1	0|1	0|1	1|1	0|0	0|1	0|0	0|1	0|1	0|1	0|0	0|2	0|1	0|1	0|1	0|1	1|1	0|1	1|1	1|1	0|1	1|1	0|1	1|1	0|1	0|1	0|1	0|1	1|1	0|1	0|1	0|1	0|1	0|1	0|1	0|1	0|1	0|1	0|1
1	173607601	1:173607601-173609200	A	CN0,CN2	.	DEL	0|0	0|0	0|0	0|0	0|0	0|0	0|0	0|0	0|0	0|0	0|1	0|0	0|0	0|0	0|0	0|0	0|0	0|0	0|0	0|0	0|1	0|1	0|1	1|1	0|1	0|1	0|1	0|1	1|1	0|1	0|2	0|0	0|1	0|0	0|1	0|1	0|1	0|1	0|0	0|0	0|1	0|2	0|0
1	173759601	1:173759601-173775600	A	CN0,CN2	.	Both	0|2	0|0	0|2	0|2	0|2	0|2	0|2	0|2	0|1	0|2	0|1	0|2	0|2	0|2	0|0	0|1	0|2	0|2	0|2	0|0	0|0	0|0	0|2	0|2	0|2	0|2	0|2	0|0	0|0	0|0	0|2	0|2	0|0	0|0	0|0	0|0	0|0	0|0	0|0	0|0	0|1	0|0	0|2
1	173780801	1:173780801-173782800	A	CN0,CN2	.	DEL	0|0	0|0	0|0	0|2	0|0	0|0	0|0	0|0	0|1	0|0	0|0	0|0	0|0	0|0	0|0	0|0	0|0	0|2	0|0	0|0	0|1	0|1	0|1	1|1	0|1	0|2	0|1	0|0	1|1	0|1	0|2	0|2	0|2	0|0	0|1	0|0	0|1	0|1	0|0	0|0	0|2	0|0	0|1
1	174051201	1:174051201-174054000	A	CN0,CN2	.	DEL	0|0	0|0	0|0	0|0	0|0	0|0	0|0	0|0	0|0	0|2	0|0	0|1	0|0	0|0	0|0	0|0	0|0	0|0	0|0	0|0	0|2	0|0	0|0	0|0	0|0	0|0	0|2	0|0	0|0	0|0	0|0	0|0	0|1	0|0	0|1	0|0	0|0	0|0	0|0	0|0	1|1	0|1	0|0
1	174178401	1:174178401-174180400	A	CN0,CN2	.	DEL	0|2	0|0	0|0	0|0	0|0	0|2	0|0	0|0	0|0	0|0	0|0	0|0	0|0	0|0	0|0	0|0	0|2	0|0	0|0	0|0	0|1	0|1	0|0	0|0	0|0	0|0	0|0	0|0	0|0	0|1	0|0	0|0	0|0	0|0	0|0	0|1	0|0	0|0	0|0	0|0	0|2	0|0	0|1
1	174204001	1:174204001-174206000	A	CN0,CN2	.	Both	0|2	0|2	0|2	0|2	0|2	0|0	0|0	0|0	0|0	0|2	0|0	0|0	0|0	0|0	0|0	0|0	0|0	0|0	0|0	0|2	0|1	0|1	0|2	0|0	0|2	0|0	0|2	0|0	0|2	0|1	0|2	0|2	0|2	0|2	0|2	0|2	0|2	0|0	0|2	0|0	0|0	0|0	0|1
1	174254001	1:174254001-174256000	A	CN0,CN2	.	DEL	0|0	0|0	0|0	0|0	0|0	0|2	0|0	0|0	0|0	0|0	0|0	0|0	0|0	0|0	0|0	0|0	0|0	0|0	0|0	0|0	1|1	0|1	1|1	1|1	0|0	1|1	1|1	1|1	1|1	1|1	0|0	0|1	0|1	0|0	0|1	0|0	0|1	0|1	0|0	0|1	1|1	0|1	0|1
1	174256401	1:174256401-174258000	A	CN0,CN2,CNH	.	Both	0|2	0|2	2|2	0|2	0|2	0|2	0|2	0|2	0|2	0|2	0|2	2|2	0|2	0|2	0|2	2|2	2|2	0|2	0|2	2|2	0|1	0|0	0|1	0|0	0|0	0|1	0|1	0|1	0|0	0|0	2|2	2|2	0|2	0|2	0|0	0|2	0|2	0|0	2|2	0|2	0|2	0|2	2|3
1	174299601	1:174299601-174302800	A	CN0	.	DEL	0|0	0|0	0|0	0|0	0|0	0|0	0|0	0|1	0|0	0|0	0|0	0|0	0|0	0|0	0|0	0|0	0|0	0|1	0|0	0|0	1|1	0|1	1|1	1|1	0|1	1|1	1|1	1|1	1|1	1|1	0|0	0|1	0|0	0|0	0|1	0|1	0|1	0|1	0|0	0|1	1|1	0|1	0|0
1	174391601	1:174391601-174393600	A	CN0	.	DEL	0|0	0|0	0|0	0|0	0|1	0|0	0|0	0|0	0|0	0|0	0|0	0|0	0|0	0|0	0|0	0|0	0|0	0|0	0|0	0|0	0|1	0|1	0|0	0|0	0|0	0|0	0|1	0|1	0|0	0|1	0|1	0|1	0|1	0|0	0|0	0|0	0|0	0|0	0|1	0|1	0|0	0|1	0|1
1	174410001	1:174410001-174411600	A	CN0,CN2	.	Both	0|2	0|2	0|2	0|0	0|2	0|0	0|0	0|2	0|0	0|1	0|0	0|0	0|2	0|0	0|0	0|2	0|2	0|2	0|0	0|0	0|1	0|1	0|0	0|0	0|0	0|2	0|0	0|0	0|0	0|1	0|2	0|2	0|0	0|2	0|0	0|0	0|0	0|0	0|0	0|0	0|2	0|2	2|2
1	174451601	1:174451601-174454800	A	CN0	.	DEL	0|1	0|1	0|0	0|1	0|1	0|0	1|1	0|1	0|1	0|1	0|0	0|0	0|0	0|0	0|0	0|0	0|0	0|1	0|0	0|0	1|1	1|1	1|1	1|1	1|1	1|1	1|1	1|1	1|1	1|1	1|1	1|1	1|1	1|1	0|1	1|1	0|1	0|1	1|1	0|1	1|1	1|1	1|1
1	174708801	1:174708801-174711200	A	CN0,CN2	.	DEL	0|0	0|0	0|0	0|0	0|0	0|0	0|0	0|0	0|0	0|0	0|0	0|0	0|2	0|0	0|0	0|0	0|0	0|0	0|0	0|0	0|1	1|1	0|1	1|1	1|1	1|1	0|0	1|1	1|1	0|1	0|0	0|0	0|1	0|0	0|1	0|0	0|1	0|0	0|1	0|0	0|1	0|1	1|1
1	175566401	1:175566401-175576400	A	CN2,CNH	.	DUP	0|0	0|0	0|0	0|0	0|0	0|1	0|0	0|1	0|0	0|0	0|0	0|0	0|1	0|0	0|1	0|1	0|0	0|0	0|0	0|0	0|0	0|1	0|0	0|1	0|1	0|0	0|1	0|0	0|1	0|0	0|1	0|1	0|1	0|0	0|1	0|0	0|0	0|1	0|1	0|0	1|2	1|1	0|1
1	175581601	1:175581601-175583600	A	CN2,CNH	.	DUP	0|0	0|0	0|0	0|0	0|0	0|0	0|0	0|0	0|0	0|0	0|0	0|0	0|0	0|0	0|0	0|0	0|0	0|0	0|0	0|0	0|0	0|0	0|0	0|0	0|0	0|0	0|0	0|0	0|0	0|1	0|1	0|1	0|1	0|0	0|1	0|0	0|0	0|1	0|0	0|1	1|2	1|2	0|0
1	175584001	1:175584001-175588000	A	CN0,CN2,CNH	.	DUP	0|0	0|0	0|0	0|0	0|0	0|0	0|0	0|0	0|0	0|0	0|0	0|0	0|0	0|0	0|1	0|0	0|0	0|0	0|0	0|0	0|0	0|0	0|0	0|0	0|0	0|0	0|0	0|0	0|0	0|0	0|0	0|0	0|0	0|0	0|0	0|0	0|0	0|0	0|0	0|0	2|2	0|2	0|0
1	175590801	1:175590801-175592400	A	CN2,CNH	.	DUP	1|1	0|1	1|2	1|1	1|1	1|2	1|1	1|1	1|1	1|2	1|1	2|2	1|1	1|1	1|1	1|2	1|1	1|2	1|1	2|2	1|1	1|1	1|2	1|2	1|1	1|2	1|1	1|1	1|2	1|1	1|2	1|1	1|1	1|2	0|1	1|2	1|1	1|1	1|1	1|1	2|2	2|2	1|2
1	175784801	1:175784801-175788400	A	CN0,CN2	.	Both	0|0	0|2	0|0	0|2	0|2	0|0	0|0	0|2	0|0	0|0	0|0	0|2	0|2	0|2	0|2	0|2	0|0	0|0	0|2	0|0	0|0	0|1	0|0	0|2	0|1	0|1	0|1	0|0	0|1	0|0	0|0	0|1	0|1	0|0	0|0	0|0	0|0	0|0	0|0	0|0	0|1	0|1	0|1
1	175956001	1:175956001-175960400	A	CN2,CNH	.	DUP	0|0	0|0	0|0	0|0	0|0	0|0	0|0	0|0	0|0	0|0	0|0	0|0	0|0	0|0	0|0	0|0	0|0	0|0	0|0	0|0	0|1	0|1	0|1	1|1	0|1	0|0	0|0	0|1	1|1	0|1	1|2	0|1	0|0	1|1	0|1	0|1	0|1	0|1	1|1	0|1	0|0	0|0	0|1
1	176735601	1:176735601-176740000	A	CN0,CN2	.	DEL	0|0	0|0	0|0	0|0	0|0	0|0	0|0	0|0	0|0	0|0	0|1	0|0	0|0	0|0	0|0	1|1	0|0	0|0	0|0	0|1	0|0	0|0	0|0	0|0	0|0	0|0	0|0	0|0	0|0	0|0	1|1	1|1	0|1	1|1	0|1	0|1	0|1	0|1	0|1	1|1	0|0	0|1	0|1
1	177805201	1:177805201-177808400	A	CN0,CN2	.	DEL	0|0	0|0	0|0	0|0	0|1	0|0	0|0	0|0	0|0	0|0	0|0	0|0	0|0	0|0	0|0	0|0	0|0	0|0	0|0	0|0	1|1	1|1	0|1	1|1	0|1	0|0	0|0	0|1	0|1	1|1	0|0	0|0	0|0	0|0	0|0	0|0	0|0	0|2	0|0	0|2	0|0	0|0	0|1
1	178502401	1:178502401-178506000	A	CN0	.	DEL	0|0	0|0	0|0	0|0	0|0	0|0	0|0	0|0	0|0	0|0	0|1	1|1	0|1	1|1	0|1	0|0	0|1	0|1	1|1	0|0	0|0	0|0	0|0	0|0	0|0	0|0	0|0	0|0	0|0	0|1	0|0	0|0	0|0	0|0	0|0	0|0	0|0	0|0	0|0	0|0	0|0	0|0	0|0
1	178506801	1:178506801-178508400	A	CN0,CN2	.	DEL	0|0	0|0	0|0	0|0	0|0	0|1	0|0	0|0	0|0	0|0	0|0	1|1	0|1	1|1	0|1	0|1	0|1	0|1	1|1	0|1	0|0	0|0	0|0	0|0	0|1	0|0	0|0	0|0	0|0	0|1	0|1	0|0	0|0	0|0	0|1	0|0	0|0	0|0	0|0	0|0	0|1	0|0	0|0
1	178567201	1:178567201-178570800	A	CN0,CN2	.	DEL	0|1	0|0	0|0	0|0	0|1	0|1	0|1	0|1	0|1	0|0	0|0	0|2	0|0	0|0	0|0	0|0	0|0	0|0	0|0	0|0	0|0	0|0	0|1	0|0	0|0	1|1	0|1	0|1	0|0	0|0	0|0	0|0	0|1	0|0	0|0	0|1	0|0	0|0	0|0	0|0	0|0	1|1	0|0
1	178634401	1:178634401-178636400	A	CN0,CN2	.	DEL	0|0	0|0	0|2	0|2	0|0	0|0	0|0	0|0	0|0	0|0	0|0	0|2	0|0	0|2	0|0	0|0	0|0	0|0	0|2	0|2	0|1	0|1	0|0	0|2	0|0	0|0	0|0	0|0	0|1	0|0	0|0	0|1	0|1	0|0	0|0	0|1	0|0	0|0	0|0	0|0	0|0	0|1	0|1
1	179172401	1:179172401-179176800	A	CN0,CN2	.	Both	0|0	0|0	0|2	0|0	0|2	0|0	0|0	0|0	0|0	0|0	0|0	0|0	0|0	0|0	0|0	0|0	0|0	0|0	0|0	0|0	2|2	0|0	2|2	0|0	0|0	2|2	0|0	0|2	0|1	0|2	0|0	0|0	0|2	0|1	0|0	0|2	0|0	0|0	0|0	0|0	2|2	2|2	2|2
1	179176401	1:179176401-179180000	A	CN0,CN2	.	DEL	0|0	0|0	0|0	0|0	0|0	0|0	0|0	0|0	0|2	0|0	0|0	0|0	0|0	0|0	0|0	0|0	0|0	0|0	0|0	0|0	0|1	1|1	0|1	0|2	1|1	1|1	1|1	0|1	0|1	0|1	0|1	0|1	0|1	1|1	0|0	0|1	0|0	0|0	0|1	0|0	1|1	1|1	1|1
1	181084001	1:181084001-181086400	A	CN0	.	DEL	0|0	0|0	0|0	0|0	0|0	0|1	0|0	0|0	0|0	0|1	0|0	0|0	0|0	0|0	0|0	0|0	0|0	0|0	0|0	0|0	0|1	1|1	0|0	0|0	0|1	0|0	0|0	0|0	0|0	0|1	0|0	0|0	0|0	0|0	0|0	0|0	0|0	0|0	0|0	0|0	0|0	0|0	0|1
1	181645601	1:181645601-181647600	A	CN0,CN2	.	DUP	0|0	0|0	0|0	0|0	0|1	0|0	0|0	0|0	0|0	0|0	0|0	0|0	0|2	0|0	0|0	0|0	0|0	0|0	0|0	0|0	0|0	0|0	0|0	0|0	0|0	0|0	0|0	0|0	0|1	0|0	0|0	2|2	2|2	0|0	0|0	0|0	0|0	0|0	0|0	0|0	0|2	0|2	0|2
1	181812001	1:181812001-181814400	A	CN0,CN2	.	DEL	0|1	0|1	0|1	0|1	0|1	0|1	0|0	0|1	0|0	0|1	0|0	0|0	0|0	0|0	0|0	0|1	0|0	0|0	0|0	0|0	0|2	0|0	0|0	0|0	0|0	0|0	0|0	0|0	0|0	0|0	0|2	0|0	0|0	0|0	0|0	0|0	0|0	0|0	0|0	0|1	0|0	0|0	0|2
1	181933201	1:181933201-181937600	A	CN0,CN2	.	DEL	0|0	0|0	0|0	0|0	0|0	0|0	0|0	0|0	0|0	0|0	0|0	0|0	0|0	0|0	0|0	0|0	0|0	0|0	0|0	0|0	1|1	0|1	0|1	1|1	0|0	0|0	0|0	0|1	0|0	1|1	0|0	0|0	0|1	0|0	0|0	0|0	0|0	0|0	0|0	0|0	0|0	0|1	0|1
1	182018401	1:182018401-182020400	A	CN0,CN2	.	DUP	0|0	0|0	0|2	0|0	0|2	0|0	0|0	0|0	0|2	0|0	0|0	0|0	0|0	0|2	0|0	0|0	0|2	0|2	0|0	0|0	0|2	0|0	0|1	0|0	0|0	0|0	0|2	0|2	0|2	0|0	0|2	0|0	0|2	0|2	0|0	0|2	0|0	0|2	0|2	0|2	0|0	0|0	0|2
1	183093201	1:183093201-183095200	A	CN0,CN2	.	DEL	0|0	0|0	0|2	0|0	0|2	0|2	0|0	0|0	0|0	0|0	0|2	0|2	0|0	0|0	0|0	0|2	0|0	0|0	0|0	0|0	0|1	0|1	0|1	0|1	0|1	1|1	0|1	0|1	0|1	0|1	1|1	1|1	0|0	0|1	0|1	0|0	0|0	0|0	0|1	0|1	0|0	0|0	0|0
1	183273201	1:183273201-183275200	A	CN0,CN2	.	Both	0|0	0|2	0|0	0|0	0|0	0|0	0|0	0|0	0|0	0|0	0|0	0|0	0|0	0|0	0|0	0|0	0|0	0|0	0|0	0|0	0|0	0|0	0|0	0|0	0|0	0|0	0|0	0|2	0|2	0|0	0|2	0|2	0|0	0|0	0|0	0|0	0|0	0|0	0|0	0|0	0|0	0|1	0|0
1	185241601	1:185241601-185243200	A	CN0,CN2	.	DUP	0|1	0|0	0|0	0|0	0|0	0|0	0|0	0|2	0|0	0|2	0|2	0|0	0|0	0|0	0|0	0|2	0|0	0|0	0|0	0|0	0|2	2|2	0|0	0|0	0|0	0|0	0|2	0|0	2|2	0|2	0|0	0|0	0|2	0|0	0|0	0|0	0|0	0|0	0|0	0|0	0|0	0|0	0|2
1	185244801	1:185244801-185247200	A	CN0,CN2	.	DUP	0|0	0|0	0|0	0|0	0|0	0|0	0|0	0|0	0|0	0|0	0|0	0|0	0|0	0|0	0|0	0|0	0|0	0|0	0|1	0|0	0|2	0|2	0|0	0|0	0|2	0|0	0|2	0|2	0|2	0|2	0|0	0|2	2|2	0|0	0|0	0|0	0|0	0|0	0|0	0|0	0|2	0|0	0|0
1	185247601	1:185247601-185251600	A	CN2	.	DUP	0|0	0|0	0|0	0|0	0|0	0|0	0|0	0|0	0|1	0|0	0|0	0|0	0|0	0|0	0|0	0|0	0|1	0|1	0|0	0|1	0|1	0|1	0|0	0|0	0|0	0|0	0|1	0|0	1|1	0|1	0|0	0|0	0|1	0|0	0|0	0|0	0|0	0|0	0|0	0|0	0|0	0|0	0|0
1	186316001	1:186316001-186317600	A	CN0,CN2	.	DUP	0|0	0|2	0|0	0|0	0|0	0|0	0|0	0|0	0|0	0|0	0|0	0|0	0|0	0|0	0|0	0|0	0|0	0|0	0|0	0|0	0|0	0|0	0|0	0|1	0|0	0|2	0|2	0|2	0|0	0|0	0|2	0|2	0|2	0|2	0|0	0|2	0|0	0|2	0|2	0|0	0|2	0|2	0|2
1	186866801	1:186866801-186870800	A	CN2,CNH	.	DUP	0|0	0|0	0|0	0|0	0|0	0|0	0|0	0|0	0|0	0|0	0|0	0|0	1|1	0|0	0|0	0|0	0|0	0|0	0|0	0|0	1|2	1|1	1|2	2|2	1|1	2|2	1|1	2|2	0|0	2|2	2|2	2|2	0|0	2|2	1|1	1|1	1|1	1|1	2|2	1|1	2|2	1|2	2|2
1	187605201	1:187605201-187606800	A	CNH	.	DUP	1|1	1|1	1|1	1|1	1|1	1|1	1|1	1|1	1|1	1|1	1|1	1|1	1|1	1|1	1|1	1|1	1|1	1|1	1|1	1|1	1|1	1|1	1|1	1|1	1|1	1|1	1|1	1|1	1|1	1|1	1|1	1|1	1|1	1|1	1|1	1|1	1|1	1|1	1|1	1|1	1|1	1|1	1|1
1	188218801	1:188218801-188220800	A	CN0,CN2	.	DEL	0|0	0|0	0|0	0|0	0|2	0|0	0|2	0|0	0|0	0|0	0|0	0|0	0|0	0|0	0|0	0|0	0|0	0|0	0|2	0|0	0|1	0|0	0|1	0|1	0|0	0|0	0|1	0|1	0|1	0|0	0|1	0|1	0|1	1|1	0|0	0|1	0|0	0|0	0|1	0|1	0|1	0|1	0|0
1	189794401	1:189794401-189803600	A	CN0	.	DEL	0|1	1|1	1|1	1|1	1|1	1|1	0|1	0|1	1|1	1|1	0|1	1|1	0|1	0|0	0|1	0|0	0|1	1|1	0|1	0|0	0|0	0|0	0|0	0|0	0|0	0|0	0|0	0|0	0|0	0|0	1|1	1|1	0|0	1|1	0|1	0|1	0|1	0|1	0|1	1|1	0|0	0|1	0|1
1	190861601	1:190861601-190867600	A	CNH	.	DUP	1|1	1|1	1|1	1|1	1|1	1|1	1|1	1|1	1|1	1|1	1|1	1|1	1|1	1|1	1|1	1|1	1|1	1|1	1|1	1|1	1|1	1|1	1|1	1|1	1|1	1|1	1|1	1|1	1|1	1|1	1|1	1|1	1|1	1|1	1|1	1|1	1|1	1|1	1|1	1|1	1|1	1|1	1|1
1	191898801	1:191898801-191907600	A	CNH	.	DUP	1|1	1|1	1|1	1|1	1|1	1|1	1|1	1|1	1|1	1|1	1|1	1|1	1|1	1|1	1|1	1|1	1|1	1|1	1|1	1|1	1|1	1|1	1|1	1|1	1|1	1|1	1|1	1|1	1|1	1|1	1|1	1|1	1|1	1|1	1|1	1|1	1|1	1|1	1|1	1|1	1|1	1|1	1|1
1	192143201	1:192143201-192145200	A	CN2	.	DUP	0|0	0|0	0|0	0|0	0|0	0|1	0|0	0|1	0|0	0|0	0|1	0|0	0|0	0|0	0|0	0|0	0|0	0|0	0|0	0|0	0|1	0|0	0|0	0|0	0|0	0|1	0|0	0|0	0|1	0|0	0|1	0|1	0|1	0|0	0|0	0|0	0|0	0|1	0|0	0|0	0|1	0|1	1|1
1	193046001	1:193046001-193052400	A	CNH	.	DUP	1|1	1|1	1|1	1|1	1|1	1|1	1|1	1|1	1|1	1|1	1|1	1|1	1|1	1|1	1|1	1|1	1|1	1|1	1|1	1|1	1|1	1|1	1|1	1|1	1|1	1|1	1|1	1|1	1|1	1|1	1|1	1|1	1|1	1|1	1|1	1|1	1|1	1|1	1|1	1|1	1|1	1|1	1|1
1	193416001	1:193416001-193421200	A	CN0	.	DEL	0|0	0|0	0|0	0|0	0|0	0|0	0|0	0|0	0|0	0|0	0|0	0|0	0|0	0|0	0|0	0|0	0|0	0|0	0|0	0|0	0|0	0|1	0|0	0|0	0|1	0|0	0|1	0|0	0|1	0|0	0|1	0|1	0|1	0|0	0|0	0|0	0|0	0|0	0|1	0|0	0|0	0|1	0|1
1	194180401	1:194180401-194182000	A	CN0,CN2	.	DUP	0|0	0|0	0|0	0|0	0|0	0|0	0|0	0|1	0|2	0|0	0|0	0|0	0|2	0|0	0|0	0|0	0|0	0|0	0|2	0|1	0|2	0|2	0|0	0|0	0|0	0|0	0|0	0|2	0|0	0|0	0|1	0|2	0|2	0|2	0|0	0|2	0|2	0|0	0|0	0|0	0|0	0|2	0|2
1	194695601	1:194695601-194709200	A	CN0	.	DEL	0|0	0|0	0|0	0|0	0|0	0|0	0|0	0|0	0|0	0|0	0|0	0|0	0|1	0|0	0|0	0|0	0|0	0|0	0|0	0|0	1|1	1|1	1|1	1|1	1|1	1|1	1|1	1|1	1|1	1|1	1|1	1|1	1|1	1|1	0|1	1|1	0|1	0|1	0|1	0|1	1|1	1|1	1|1
1	195153201	1:195153201-195156400	A	CN0,CN2	.	DUP	0|0	0|0	0|0	0|0	0|0	0|0	0|0	0|0	0|2	0|2	0|0	0|0	0|0	0|2	0|0	0|0	0|0	0|0	0|0	0|0	0|1	0|1	0|0	0|0	0|1	0|1	0|1	0|1	0|1	0|1	0|0	0|2	0|1	0|0	0|0	0|0	0|0	0|0	0|0	0|0	0|0	0|0	0|2
1	195544801	1:195544801-195548000	A	CN0,CN2	.	DEL	0|2	0|0	0|0	0|0	0|0	0|0	0|0	0|0	0|0	0|0	0|0	0|0	0|1	0|0	0|0	0|0	0|0	0|0	0|0	0|0	0|1	1|1	0|0	0|0	1|1	0|1	0|1	0|1	0|1	0|1	0|1	0|1	0|1	1|1	0|0	0|1	0|0	0|0	0|0	0|0	0|1	0|0	0|1
1	195971601	1:195971601-195973600	A	CN0,CN2	.	Both	0|0	0|0	0|0	0|0	0|0	0|0	0|0	0|0	0|2	0|0	0|0	0|2	0|0	0|0	0|2	0|0	0|0	0|0	0|0	0|0	0|1	0|0	0|0	0|0	0|0	0|0	0|0	0|0	0|0	0|0	0|1	0|1	0|1	0|0	0|0	0|0	0|0	0|0	0|0	0|0	0|0	0|1	0|0
1	196076801	1:196076801-196078800	A	CN0	.	DEL	0|0	0|0	0|0	0|0	0|0	0|0	0|0	0|0	0|0	0|0	0|0	0|1	0|1	0|1	0|0	0|0	0|0	0|1	0|0	0|0	0|0	0|0	0|0	0|1	0|0	0|0	0|0	0|0	0|0	0|0	0|1	0|1	0|1	0|0	0|0	0|1	0|0	0|0	1|1	0|0	0|1	1|1	0|1
1	197217201	1:197217201-197219600	A	CN2	.	DUP	0|0	0|0	0|0	0|0	0|0	0|0	0|0	0|0	0|0	0|1	0|0	0|0	0|0	0|0	0|0	0|0	0|0	0|0	0|0	0|0	0|0	0|0	0|0	0|0	0|0	0|0	0|0	0|1	0|1	0|0	0|0	0|1	0|1	0|1	0|0	0|0	0|0	0|1	0|0	0|1	0|0	0|1	1|1
1	198050001	1:198050001-198052800	A	CNH	.	DUP	1|1	1|1	1|1	1|1	1|1	1|1	1|1	1|1	1|1	1|1	1|1	1|1	1|1	1|1	1|1	1|1	1|1	1|1	1|1	1|1	1|1	1|1	1|1	1|1	1|1	1|1	1|1	1|1	1|1	1|1	1|1	1|1	1|1	1|1	1|1	1|1	1|1	1|1	1|1	1|1	1|1	1|1	1|1
1	199474801	1:199474801-199476800	A	CNH	.	DUP	1|1	1|1	1|1	1|1	1|1	1|1	1|1	1|1	1|1	1|1	1|1	1|1	1|1	1|1	1|1	1|1	1|1	1|1	1|1	1|1	1|1	1|1	1|1	1|1	1|1	1|1	1|1	1|1	1|1	1|1	1|1	1|1	1|1	1|1	1|1	1|1	1|1	1|1	1|1	1|1	1|1	1|1	1|1
1	199477601	1:199477601-199479200	A	CNH	.	DUP	1|1	1|1	1|1	1|1	1|1	1|1	1|1	1|1	1|1	1|1	1|1	1|1	1|1	1|1	1|1	1|1	1|1	1|1	1|1	1|1	1|1	1|1	1|1	1|1	1|1	1|1	1|1	1|1	1|1	1|1	1|1	1|1	1|1	1|1	1|1	1|1	1|1	1|1	1|1	1|1	1|1	1|1	1|1
1	199624001	1:199624001-199633200	A	CN2	.	DUP	0|0	0|0	0|0	0|0	0|0	0|0	0|0	0|0	0|0	0|0	0|0	0|0	0|0	0|0	0|0	0|0	0|0	0|0	0|0	0|0	0|0	0|0	0|0	0|0	0|0	0|0	0|0	0|0	0|0	0|0	1|1	1|1	1|1	0|0	0|0	0|0	0|0	0|0	1|1	0|0	0|1	0|0	1|1
1	200176401	1:200176401-200181200	A	CNH	.	DUP	1|1	1|1	1|1	1|1	1|1	1|1	1|1	1|1	1|1	1|1	1|1	1|1	1|1	1|1	1|1	1|1	1|1	1|1	1|1	1|1	1|1	1|1	1|1	1|1	1|1	1|1	1|1	1|1	1|1	1|1	1|1	1|1	1|1	1|1	1|1	1|1	1|1	1|1	1|1	1|1	1|1	1|1	1|1
1	200262001	1:200262001-200270800	A	CNH	.	DUP	1|1	1|1	1|1	1|1	1|1	1|1	1|1	1|1	1|1	1|1	1|1	1|1	1|1	1|1	1|1	1|1	1|1	1|1	1|1	1|1	1|1	1|1	1|1	1|1	1|1	1|1	1|1	1|1	1|1	1|1	1|1	1|1	1|1	1|1	1|1	1|1	1|1	1|1	1|1	1|1	1|1	1|1	1|1
1	200312401	1:200312401-200316400	A	CNH	.	DUP	1|1	1|1	1|1	1|1	1|1	1|1	1|1	1|1	1|1	1|1	1|1	1|1	1|1	1|1	1|1	1|1	1|1	1|1	1|1	1|1	1|1	1|1	1|1	1|1	1|1	1|1	1|1	1|1	1|1	1|1	1|1	1|1	1|1	1|1	1|1	1|1	1|1	1|1	1|1	1|1	1|1	1|1	1|1
1	200317201	1:200317201-200319200	A	CNH	.	DUP	1|1	1|1	1|1	1|1	1|1	1|1	1|1	1|1	1|1	1|1	1|1	1|1	1|1	1|1	1|1	1|1	1|1	1|1	1|1	1|1	1|1	1|1	1|1	1|1	1|1	1|1	1|1	1|1	1|1	1|1	1|1	1|1	1|1	1|1	1|1	1|1	1|1	1|1	1|1	1|1	1|1	1|1	1|1
1	201041601	1:201041601-201043200	A	CNH	.	DUP	1|1	1|1	1|1	1|1	1|1	1|1	1|1	1|1	1|1	1|1	1|1	1|1	1|1	1|1	1|1	1|1	1|1	1|1	1|1	1|1	1|1	1|1	1|1	1|1	1|1	1|1	1|1	1|1	1|1	1|1	1|1	1|1	1|1	1|1	1|1	1|1	1|1	1|1	1|1	1|1	1|1	1|1	1|1
1	201389201	1:201389201-201407600	A	CN2,CNH	.	DUP	0|1	0|1	0|1	0|1	1|1	0|1	1|1	1|1	0|1	0|1	1|1	0|1	1|1	0|1	1|1	0|1	0|1	0|1	0|1	1|1	1|2	2|2	2|2	1|2	1|2	2|2	2|2	1|2	1|2	1|2	2|2	2|2	2|2	1|2	1|2	1|2	1|2	1|2	2|2	1|2	1|2	1|1	1|2
1	201408401	1:201408401-201419200	A	CN2,CNH	.	DUP	1|2	1|2	2|2	1|2	2|2	1|2	2|2	2|2	2|2	1|2	1|2	2|2	2|2	1|2	1|2	2|2	1|2	2|2	2|2	2|2	2|2	2|2	2|2	2|2	2|2	2|2	2|2	2|2	2|2	2|2	2|2	2|2	2|2	2|2	2|2	2|2	2|2	2|2	2|2	2|2	2|2	2|2	2|2
1	201510001	1:201510001-201512400	A	CN2,CNH	.	DUP	0|0	0|0	0|0	0|0	0|0	0|0	0|0	0|0	0|0	0|0	0|0	0|0	0|0	0|0	0|0	0|0	0|0	0|0	0|1	0|0	0|0	0|1	0|0	0|0	0|1	0|0	0|0	0|0	0|0	0|0	0|0	0|0	0|0	0|0	0|0	0|0	0|1	0|0	0|1	0|0	1|2	0|0	1|1
1	201512801	1:201512801-201517200	A	CN2	.	DUP	0|0	0|0	0|0	0|0	0|0	0|0	0|0	0|0	0|0	0|0	0|0	0|0	0|0	0|0	0|0	0|0	0|0	0|0	0|0	0|0	0|0	0|0	0|0	0|0	0|0	0|0	0|0	0|1	0|0	0|0	0|0	0|0	0|1	0|0	0|0	0|0	0|0	0|0	0|1	0|0	1|1	0|0	1|1
1	201517601	1:201517601-201522000	A	CN2	.	DUP	0|0	0|0	0|0	0|0	0|0	0|0	0|0	0|0	0|0	0|0	0|0	0|0	0|0	0|0	0|0	0|0	0|1	0|0	0|0	0|0	0|1	0|0	0|0	0|0	0|0	0|1	0|0	0|0	0|1	0|1	0|0	0|0	0|0	0|0	0|0	0|0	0|0	0|0	0|0	0|0	1|1	0|0	0|1
1	201666401	1:201666401-201692000	A	CN2,CNH	.	DUP	1|1	1|1	1|1	1|1	1|1	1|1	1|1	1|1	1|1	1|1	1|1	1|1	1|2	1|1	1|1	1|1	1|1	1|1	1|1	1|1	2|2	2|2	2|2	2|2	2|2	2|2	2|2	2|2	2|2	2|2	2|2	2|2	2|2	2|2	2|2	2|2	2|2	2|2	2|2	2|2	2|2	2|2	2|2
1	201726401	1:201726401-201728000	A	CN2,CNH	.	DUP	0|0	0|0	0|1	0|0	0|0	0|0	0|0	0|0	0|0	0|0	0|0	0|1	0|0	0|0	0|0	0|0	0|0	0|1	0|1	0|0	1|1	0|0	1|1	1|1	0|0	1|2	1|2	1|1	0|0	0|1	1|2	1|2	1|2	0|1	0|0	0|1	0|0	0|0	1|1	0|0	0|0	1|1	1|2
1	201729201	1:201729201-201736400	A	CN2,CNH	.	DUP	1|2	1|2	1|2	1|2	1|2	1|2	1|2	1|2	1|2	1|2	1|2	1|2	2|2	1|2	1|2	1|2	1|2	1|2	1|2	1|2	2|2	2|2	2|2	2|2	2|2	2|2	2|2	2|2	2|2	2|2	2|2	2|2	2|2	2|2	1|2	2|2	2|2	2|2	2|2	2|2	2|2	2|2	2|2
1	201791201	1:201791201-201794800	A	CN0	.	DEL	0|0	0|0	0|0	0|0	0|0	0|0	0|0	0|0	0|0	0|0	0|0	0|0	0|0	0|0	0|0	0|0	0|0	0|0	0|0	0|0	0|0	0|0	0|0	0|0	0|1	0|0	0|0	0|0	0|0	0|0	0|0	0|0	0|1	0|0	0|1	0|0	0|1	0|1	0|1	0|1	0|1	0|0	0|0
1	201798401	1:201798401-201808800	A	CN0	.	DEL	0|0	0|0	0|0	0|0	0|0	0|0	0|0	0|0	0|0	0|0	0|0	0|0	0|0	0|0	0|0	0|0	0|0	0|0	0|0	0|0	0|0	0|1	0|0	0|0	0|1	0|0	0|0	0|0	0|0	0|0	0|0	0|0	0|0	0|0	0|1	0|1	0|1	0|1	0|1	0|1	0|1	0|0	0|0
1	201810001	1:201810001-201811600	A	CN0	.	DEL	0|0	0|0	0|1	0|1	0|0	0|0	0|0	0|0	0|1	0|0	0|0	0|0	0|0	0|1	0|1	0|0	0|0	0|0	0|0	0|1	0|1	0|1	0|1	0|0	0|1	0|0	0|0	0|0	0|0	0|1	0|0	0|0	0|1	0|0	0|1	0|1	1|1	0|1	1|1	0|1	1|1	0|1	0|1
1	202704001	1:202704001-202706000	A	CN0,CN2	.	DEL	0|0	0|0	0|2	0|0	0|0	0|0	0|2	0|0	0|0	0|0	0|0	0|0	0|0	0|0	0|0	0|0	0|2	0|0	0|0	0|0	0|1	0|0	0|1	1|1	0|0	0|0	0|1	0|1	0|1	0|1	0|0	0|0	0|0	0|2	0|0	0|0	0|0	0|0	0|0	0|2	0|0	0|0	0|0
1	202997201	1:202997201-202998800	A	CN2,CNH	.	DUP	1|2	2|2	2|2	2|2	2|2	2|2	2|2	1|2	1|2	1|2	2|2	2|2	1|2	2|2	2|2	2|2	2|2	2|2	2|2	2|2	2|2	2|2	2|2	1|2	2|2	2|2	2|2	2|2	2|2	2|2	2|2	2|2	2|2	2|2	2|2	2|2	2|2	2|2	2|2	2|2	2|2	2|2	2|2
1	203210001	1:203210001-203213200	A	CN0,CN2	.	Both	0|0	0|0	0|0	0|2	0|0	0|0	0|0	0|0	0|0	0|0	0|0	0|0	0|0	0|0	0|0	0|0	0|0	0|0	0|0	0|0	0|1	0|1	0|0	0|0	1|1	1|1	0|1	0|1	0|0	0|1	0|1	0|1	0|1	1|1	0|0	0|1	0|0	0|0	0|1	0|2	0|2	0|2	0|0
1	203862801	1:203862801-203867600	A	CN0,CN2	.	DUP	0|2	0|2	0|2	0|2	0|2	0|0	0|2	0|2	0|2	0|0	0|2	0|2	2|2	0|2	0|2	0|2	0|0	0|2	0|2	0|0	0|2	0|0	0|1	0|2	0|1	0|0	0|1	0|0	0|0	0|2	0|2	0|0	0|2	0|0	0|2	0|2	0|2	0|2	0|2	0|2	0|2	0|2	0|0
1	205320801	1:205320801-205322400	A	CN2,CNH	.	DUP	1|1	1|2	1|1	1|2	1|2	1|1	1|2	1|1	1|1	1|1	1|1	2|2	1|1	1|2	1|1	1|2	1|1	1|1	1|2	1|2	1|1	1|1	1|1	1|2	0|1	0|1	1|1	1|1	1|2	1|1	1|1	1|1	0|1	1|1	1|1	1|2	1|1	1|1	0|1	1|2	1|1	1|1	1|1
1	209888001	1:209888001-209890000	A	CN0,CN2	.	DUP	0|2	0|0	0|0	0|2	0|0	0|1	0|2	0|0	0|0	2|2	0|0	0|2	0|0	0|0	0|0	0|2	0|0	0|2	0|0	0|0	0|0	0|1	0|0	0|0	0|0	0|1	0|0	0|0	0|0	0|0	0|0	0|0	0|1	0|1	0|0	0|0	0|0	0|0	0|0	0|0	0|2	0|0	0|2
1	210008801	1:210008801-210011600	A	CNH	.	DUP	1|1	1|1	1|1	1|1	1|1	1|1	1|1	1|1	1|1	1|1	1|1	1|1	1|1	1|1	1|1	1|1	1|1	1|1	1|1	1|1	1|1	1|1	1|1	1|1	1|1	1|1	1|1	1|1	1|1	1|1	1|1	1|1	1|1	1|1	1|1	1|1	1|1	1|1	1|1	1|1	1|1	1|1	1|1
1	210378001	1:210378001-210380400	A	CN0	.	DEL	0|0	0|0	0|0	0|0	0|0	0|0	0|1	0|0	0|1	0|0	0|0	0|1	0|1	0|0	0|0	0|1	0|1	0|1	0|1	0|0	1|1	1|1	1|1	0|1	0|1	0|1	0|1	1|1	1|1	1|1	1|1	1|1	1|1	0|1	0|1	0|1	0|1	0|1	1|1	0|1	0|1	0|0	0|1
1	210551601	1:210551601-210560400	A	CN0,CN2	.	DEL	0|1	0|0	0|1	0|1	0|1	0|1	0|1	0|1	0|1	0|1	0|1	0|2	0|1	0|1	0|1	0|0	0|0	0|0	0|0	0|1	0|2	0|2	0|2	0|2	0|2	0|0	0|0	0|2	0|2	0|2	0|0	0|0	0|0	0|0	0|0	0|0	0|0	0|0	0|2	0|0	0|0	0|0	0|0
1	210576401	1:210576401-210579200	A	CNH	.	DUP	1|1	1|1	1|1	1|1	1|1	1|1	1|1	1|1	1|1	1|1	1|1	1|1	1|1	1|1	1|1	1|1	1|1	1|1	1|1	1|1	1|1	1|1	1|1	1|1	1|1	1|1	1|1	1|1	1|1	1|1	1|1	1|1	1|1	1|1	1|1	1|1	1|1	1|1	1|1	1|1	1|1	1|1	1|1
1	211030801	1:211030801-211034000	A	CN0	.	DEL	0|0	0|0	0|0	0|0	0|0	0|0	0|0	0|0	0|1	0|0	0|0	0|1	0|0	0|0	0|0	0|0	0|0	0|1	0|0	0|0	0|1	0|1	0|1	1|1	0|0	0|0	0|0	0|1	0|1	0|1	0|0	0|1	0|0	0|0	0|0	0|0	0|0	0|0	0|0	0|0	0|0	0|0	0|0
1	211187601	1:211187601-211189600	A	CN0,CN2,CNH	.	DUP	0|0	0|0	0|0	0|2	0|2	0|0	0|1	0|2	0|0	0|0	0|0	0|1	0|0	0|2	0|0	0|0	0|0	0|2	0|0	0|0	0|0	0|2	0|2	0|0	0|2	0|0	0|2	0|0	2|2	0|2	0|2	0|2	2|2	0|2	0|2	0|2	0|2	0|2	0|2	0|0	2|3	2|3	2|3
1	214615601	1:214615601-214617600	A	CN2	.	DUP	0|0	0|0	0|0	0|0	0|0	0|0	0|1	0|0	0|0	0|0	0|0	0|0	0|0	0|0	0|1	0|0	0|0	0|0	0|0	0|0	0|1	0|0	0|1	0|0	0|1	0|0	0|1	0|1	0|0	0|0	0|1	0|1	1|1	0|1	0|1	0|0	0|0	0|0	0|0	0|1	0|1	0|0	1|1
1	214964001	1:214964001-214969200	A	CNH	.	DUP	1|1	1|1	1|1	1|1	1|1	1|1	1|1	1|1	1|1	1|1	1|1	1|1	1|1	1|1	1|1	1|1	1|1	1|1	1|1	1|1	1|1	1|1	1|1	1|1	1|1	1|1	1|1	1|1	1|1	1|1	1|1	1|1	1|1	1|1	1|1	1|1	1|1	1|1	1|1	1|1	1|1	1|1	1|1
1	215674801	1:215674801-215680000	A	CN2	.	DUP	0|1	0|1	1|1	1|1	1|1	1|1	0|1	0|1	0|1	0|0	0|0	1|1	0|1	0|0	0|0	0|1	0|1	0|1	0|1	0|0	0|0	0|0	0|0	0|0	0|0	0|0	0|0	0|0	0|0	0|0	0|0	0|1	0|0	0|0	0|1	0|0	0|1	1|1	0|0	0|1	0|0	0|0	0|0
1	215828401	1:215828401-215832800	A	CN0	.	DEL	0|0	0|0	0|0	0|0	0|0	0|0	0|0	0|0	0|0	0|0	0|0	0|0	0|0	0|0	0|0	0|0	0|0	0|0	0|0	0|0	0|1	0|0	0|0	0|0	0|1	0|1	0|0	0|1	0|0	0|1	1|1	1|1	0|1	1|1	0|0	0|1	0|0	0|0	0|0	0|1	0|1	1|1	0|1
1	215979601	1:215979601-215982000	A	CN0,CN2	.	DEL	0|0	0|1	0|0	0|0	0|2	0|0	0|0	0|0	0|0	0|0	0|0	0|0	0|0	0|1	0|0	0|0	0|0	0|0	0|0	0|0	0|1	0|0	0|0	0|0	0|1	0|0	0|0	0|1	0|0	0|1	1|1	1|1	0|1	1|1	0|0	0|1	0|0	0|0	0|0	0|1	0|1	1|1	0|1
1	215983201	1:215983201-215984800	A	CN2,CNH	.	Both	2|2	2|2	2|2	2|2	2|2	2|2	2|2	2|2	2|2	2|2	2|2	2|2	2|2	2|2	2|2	2|2	2|2	2|2	2|2	2|2	2|2	2|2	2|2	2|2	2|2	1|2	2|2	2|2	2|2	2|2	2|2	2|2	2|2	1|2	2|2	2|2	2|2	2|2	2|2	2|2	2|2	1|2	2|2
1	216069601	1:216069601-216077600	A	CN2,CNH	.	DUP	1|1	0|0	1|1	1|1	0|0	0|0	1|1	1|1	1|1	2|2	0|0	0|0	0|0	0|0	1|1	0|0	0|0	1|1	0|0	0|0	0|0	0|0	0|0	0|0	0|0	0|0	0|0	0|0	0|0	0|0	0|0	0|0	0|0	0|0	0|0	0|0	0|0	0|0	0|0	0|0	0|0	0|0	0|0
1	216082801	1:216082801-216084400	A	CN2,CNH	.	DUP	2|2	1|2	2|2	2|2	1|2	2|2	2|2	2|2	2|2	2|2	1|2	2|2	2|2	2|2	2|2	2|2	2|2	2|2	1|2	2|2	1|2	2|2	1|2	2|2	1|2	1|2	2|2	2|2	2|2	2|2	1|2	1|2	1|2	1|1	2|2	1|2	1|2	2|2	2|2	1|2	2|2	1|2	2|2
1	216084401	1:216084401-216086400	A	CNH	.	DUP	1|1	1|1	1|1	1|1	1|1	1|1	1|1	1|1	1|1	1|1	1|1	1|1	1|1	1|1	1|1	1|1	1|1	1|1	1|1	1|1	1|1	1|1	1|1	1|1	1|1	1|1	1|1	1|1	1|1	1|1	1|1	1|1	1|1	1|1	1|1	1|1	1|1	1|1	1|1	1|1	1|1	1|1	1|1
1	216745201	1:216745201-216747200	A	CN0,CN2	.	DEL	0|0	0|0	0|2	0|2	0|2	0|0	0|0	0|0	0|0	0|0	0|0	0|2	0|0	0|0	0|0	0|0	0|2	0|0	0|0	0|0	0|1	0|0	0|0	0|0	0|1	0|1	0|0	0|1	0|1	0|1	0|0	0|0	0|2	0|0	0|0	0|0	0|0	0|0	0|0	0|0	0|1	0|1	0|1
1	216802401	1:216802401-216805600	A	CN0	.	DEL	0|0	0|0	0|0	0|0	0|0	0|0	0|0	0|0	0|0	0|0	0|0	0|0	0|0	0|0	0|0	0|0	0|0	0|0	0|0	0|0	0|1	0|1	0|1	0|1	0|1	0|1	0|1	0|1	0|1	0|1	0|1	0|1	0|1	0|1	0|0	0|1	0|0	0|0	0|1	0|1	0|1	0|1	0|1
1	217546401	1:217546401-217548400	A	CN0,CN2	.	DEL	0|0	0|1	0|1	0|1	1|1	1|1	0|1	0|1	0|1	0|0	1|1	1|1	1|1	1|1	0|1	1|1	1|1	0|1	1|1	1|1	0|0	0|0	0|0	0|0	0|0	0|0	0|0	0|0	0|0	0|0	0|0	0|2	0|0	0|0	0|1	0|0	0|0	0|1	0|0	0|1	0|0	0|0	0|2
1	217549201	1:217549201-217551200	A	CN0	.	DEL	0|1	0|1	0|1	0|1	1|1	1|1	0|1	0|1	0|1	0|0	1|1	1|1	1|1	1|1	0|1	1|1	1|1	0|1	1|1	1|1	0|0	0|0	0|0	0|0	0|0	0|0	0|0	0|0	0|0	0|0	0|0	0|0	0|0	0|0	0|1	0|0	0|1	0|1	0|1	0|1	0|0	0|0	0|0
1	220284001	1:220284001-220286000	A	CN0,CN2	.	Both	0|0	0|0	0|0	0|0	0|1	1|1	0|0	0|0	0|0	0|2	1|1	0|1	0|1	0|1	0|0	0|1	0|1	0|0	0|1	0|1	0|0	0|0	0|0	0|1	0|2	0|2	0|0	0|0	0|2	0|0	0|2	0|2	0|2	0|2	0|2	0|0	0|0	0|0	0|2	0|0	0|2	2|2	0|2
1	220608001	1:220608001-220615600	A	CNH	.	DUP	1|1	1|1	1|1	1|1	1|1	1|1	1|1	1|1	1|1	1|1	1|1	1|1	1|1	1|1	1|1	1|1	1|1	1|1	1|1	1|1	1|1	1|1	1|1	1|1	1|1	1|1	1|1	1|1	1|1	1|1	1|1	1|1	1|1	1|1	1|1	1|1	1|1	1|1	1|1	1|1	1|1	1|1	1|1
1	221177201	1:221177201-221179200	A	CN0,CN2	.	DEL	0|0	0|0	0|0	0|2	0|0	0|0	0|0	0|0	0|0	0|0	0|0	0|0	0|0	0|0	0|0	0|0	0|0	0|0	0|0	0|2	0|1	0|1	0|1	1|1	0|0	0|0	0|1	0|0	1|1	0|1	0|0	0|1	0|2	0|0	0|2	0|0	0|0	0|0	0|1	0|1	0|2	0|0	0|0
1	221643201	1:221643201-221645600	A	CN2	.	DUP	0|0	0|0	0|0	0|0	0|0	0|1	0|0	0|1	0|0	0|0	0|0	0|0	0|0	0|0	0|0	0|0	0|0	0|0	0|0	0|0	0|1	0|0	0|0	0|0	0|0	0|0	0|0	0|0	0|0	0|1	0|1	0|1	1|1	0|0	0|1	0|0	0|0	0|1	0|0	0|0	0|1	0|1	0|1
1	222088401	1:222088401-222091200	A	CN0,CN2	.	DUP	0|1	0|0	0|0	0|0	0|0	0|1	0|0	0|0	0|1	0|0	0|0	0|0	0|0	0|0	0|0	0|0	0|2	0|0	0|0	0|0	0|0	0|0	0|0	0|0	0|2	0|0	0|0	0|0	0|0	0|2	0|0	0|2	0|2	0|0	0|2	0|0	0|0	0|0	0|0	0|0	0|0	0|2	0|2
1	222468401	1:222468401-222470800	A	CN0	.	DEL	0|1	0|0	0|0	0|0	0|0	0|0	0|0	0|1	0|0	0|0	0|1	0|0	0|1	0|0	0|0	0|0	0|1	0|0	0|0	0|1	0|1	0|0	0|1	0|1	0|0	0|1	1|1	0|0	0|1	0|0	0|1	0|0	0|1	0|1	0|0	0|1	0|0	0|0	0|1	0|1	0|1	0|0	0|0
1	226151601	1:226151601-226155600	A	CN2,CNH	.	DUP	0|0	0|0	0|0	0|0	0|0	0|0	0|0	0|0	0|0	0|0	0|0	0|0	0|0	0|0	0|0	0|0	0|0	0|0	0|0	0|0	0|0	0|0	0|0	0|0	0|0	0|0	0|0	0|0	0|0	0|0	0|0	0|1	1|1	0|0	1|1	0|1	0|0	0|0	0|1	0|0	0|1	1|2	1|1
1	227416401	1:227416401-227419200	A	CN0	.	Both	0|0	0|0	0|0	0|0	0|0	0|0	0|0	0|0	0|0	0|0	0|0	0|0	0|0	0|0	0|0	0|1	0|0	0|0	0|0	0|0	0|1	0|1	0|1	0|0	0|1	0|1	0|1	0|0	0|1	0|0	0|0	0|0	0|1	0|1	0|1	0|0	0|0	0|0	0|1	0|1	0|1	0|1	0|1
1	227447601	1:227447601-227449600	A	CN2	.	DUP	0|0	0|1	0|0	0|0	0|0	0|1	0|0	0|0	0|0	0|1	0|0	0|0	0|0	0|0	0|1	0|0	0|0	0|0	0|0	0|0	0|1	0|0	0|0	0|1	0|0	0|0	0|0	0|1	0|0	0|0	0|1	0|1	1|1	0|1	0|0	0|1	0|0	0|0	0|1	0|1	0|1	1|1	1|1
1	228644401	1:228644401-228653600	A	CNH	.	DUP	1|1	1|1	1|1	1|1	1|1	1|1	1|1	1|1	1|1	1|1	1|1	1|1	1|1	1|1	1|1	1|1	1|1	1|1	1|1	1|1	1|1	1|1	1|1	1|1	1|1	1|1	1|1	1|1	1|1	1|1	1|1	1|1	1|1	1|1	1|1	1|1	1|1	1|1	1|1	1|1	1|1	1|1	1|1
1	229936801	1:229936801-229942400	A	CN0	.	DEL	0|1	0|0	0|0	0|1	0|1	0|1	0|0	0|0	0|1	0|0	0|1	0|0	0|0	0|0	0|0	0|1	0|1	0|0	0|0	1|1	0|1	0|0	0|0	0|0	0|1	0|1	0|0	0|1	0|0	0|1	0|0	0|0	0|1	0|0	0|1	0|1	0|1	0|1	0|0	0|0	0|0	0|1	1|1
1	231497601	1:231497601-231500400	A	CN0,CN2	.	DUP	0|0	0|0	0|0	0|0	0|0	0|0	0|2	0|0	0|0	0|0	0|1	0|0	0|0	0|0	0|0	0|0	0|0	0|0	0|0	0|0	0|0	0|1	0|0	0|0	0|0	0|0	0|0	0|0	0|0	0|2	0|2	0|2	0|0	0|1	0|2	0|2	0|2	0|2	0|0	0|0	0|0	2|2	2|2
1	231514801	1:231514801-231516800	A	CN2,CNH	.	DUP	0|0	0|0	0|0	0|0	0|0	0|0	0|0	0|1	0|0	0|0	0|0	0|0	0|1	0|0	0|0	0|0	0|0	0|0	0|0	0|0	0|1	0|1	0|0	0|0	0|0	0|0	0|1	0|0	0|0	0|0	0|1	0|1	1|2	0|0	0|1	0|0	0|0	0|1	0|1	0|1	0|1	0|1	1|1
1	233197201	1:233197201-233201200	A	CN0,CN2	.	DEL	0|0	0|0	0|0	0|0	0|0	0|0	0|0	0|0	0|0	0|0	0|0	0|1	0|0	0|0	0|0	0|0	0|0	0|0	0|0	0|0	0|1	0|0	0|1	0|0	0|1	1|1	1|1	0|1	0|1	0|1	1|1	1|1	0|1	1|1	0|1	0|1	0|1	0|1	1|1	0|2	0|1	0|1	0|1
1	233374401	1:233374401-233376800	A	CN0,CN2	.	Both	0|0	0|0	0|0	0|0	0|0	0|0	0|0	0|0	0|0	0|0	0|0	0|0	0|0	0|2	0|0	0|0	0|0	0|0	0|0	0|1	0|1	0|0	0|0	0|0	0|1	0|1	0|0	0|1	0|0	0|1	0|0	0|0	0|0	0|1	0|0	0|0	0|0	0|0	0|0	0|0	0|0	0|1	0|0
1	233835601	1:233835601-233837600	A	CN0,CN2	.	DUP	0|0	0|0	0|0	0|0	0|0	0|0	0|2	0|2	0|0	0|0	0|0	0|0	0|0	0|0	0|0	0|1	0|2	0|0	0|0	0|0	0|0	0|2	0|0	0|0	0|0	0|0	0|0	0|2	0|0	0|0	0|2	0|0	2|2	0|2	0|2	0|0	0|0	0|0	0|2	0|2	0|0	0|2	0|2
1	233954001	1:233954001-233956000	A	CNH	.	DUP	1|1	1|1	1|1	1|1	1|1	1|1	1|1	1|1	1|1	1|1	1|1	1|1	1|1	1|1	1|1	1|1	1|1	1|1	1|1	1|1	1|1	1|1	1|1	1|1	1|1	1|1	1|1	1|1	1|1	1|1	1|1	1|1	1|1	1|1	1|1	1|1	1|1	1|1	1|1	1|1	1|1	1|1	1|1
1	233957201	1:233957201-233959200	A	CNH	.	DUP	1|1	1|1	1|1	1|1	1|1	1|1	1|1	1|1	1|1	1|1	1|1	1|1	1|1	1|1	1|1	1|1	1|1	1|1	1|1	1|1	1|1	1|1	1|1	1|1	1|1	1|1	1|1	1|1	1|1	1|1	1|1	1|1	1|1	1|1	1|1	1|1	1|1	1|1	1|1	1|1	1|1	1|1	1|1
1	234728401	1:234728401-234732400	A	CNH	.	DUP	1|1	1|1	1|1	1|1	1|1	1|1	1|1	1|1	1|1	1|1	1|1	1|1	1|1	1|1	1|1	1|1	1|1	1|1	1|1	1|1	1|1	1|1	1|1	1|1	1|1	1|1	1|1	1|1	1|1	1|1	1|1	1|1	1|1	1|1	1|1	1|1	1|1	1|1	1|1	1|1	1|1	1|1	1|1
1	235549601	1:235549601-235553200	A	CN0,CN2	.	DEL	0|2	0|0	0|2	0|0	0|0	0|2	0|2	0|0	0|2	0|0	0|1	1|1	0|0	1|1	0|1	0|1	0|1	0|1	1|1	0|0	0|1	0|1	0|0	0|0	0|1	0|0	0|0	0|1	0|1	0|1	0|0	0|2	0|0	0|1	0|0	0|0	0|0	0|0	0|1	0|0	0|1	0|0	0|0
1	235704001	1:235704001-235706000	A	CNH	.	DUP	1|1	1|1	1|1	1|1	1|1	1|1	1|1	1|1	1|1	1|1	1|1	1|1	1|1	1|1	1|1	1|1	1|1	1|1	1|1	1|1	1|1	1|1	1|1	1|1	1|1	1|1	1|1	1|1	1|1	1|1	1|1	1|1	1|1	1|1	1|1	1|1	1|1	1|1	1|1	1|1	1|1	1|1	1|1
1	236167601	1:236167601-236171600	A	CN0,CN2	.	DEL	0|0	0|0	0|0	0|0	0|0	0|0	0|0	0|0	0|0	0|0	0|1	1|1	0|1	1|1	0|1	0|1	0|1	0|1	1|1	0|0	1|1	1|1	0|1	1|1	1|1	0|1	0|0	1|1	0|1	1|1	1|1	1|1	1|1	0|0	0|0	0|1	0|0	0|2	0|1	0|2	1|1	1|1	1|1
1	236598001	1:236598001-236599600	A	CN2,CNH	.	Both	1|2	1|1	1|2	1|1	1|1	1|1	1|1	1|1	1|1	1|2	0|1	0|1	1|1	0|0	0|1	0|1	0|1	1|1	0|0	1|2	0|0	0|1	0|0	1|1	0|0	0|0	0|0	0|1	0|0	0|1	0|1	0|1	0|0	1|1	0|1	0|0	0|1	0|1	1|1	1|2	0|1	0|0	0|1
1	236600801	1:236600801-236628400	A	CN2,CNH	.	Both	1|1	1|1	1|1	1|1	1|1	1|1	1|1	1|1	1|1	1|1	0|1	0|1	0|1	0|0	0|1	0|1	0|1	0|1	0|0	1|1	0|0	0|1	0|0	0|0	0|0	0|0	0|0	0|0	0|0	0|1	1|2	1|1	0|1	0|1	1|1	0|1	1|1	1|1	1|2	1|1	0|1	0|1	0|1
1	236630001	1:236630001-236637200	A	CN2,CNH	.	DUP	0|1	1|1	1|1	0|1	1|1	0|1	0|1	1|1	0|1	1|1	1|1	0|1	0|1	0|1	0|1	1|1	0|1	1|1	0|1	0|1	1|2	0|1	1|1	0|1	1|1	1|2	1|2	1|2	1|1	1|1	2|2	2|2	2|2	0|1	2|2	1|2	2|2	1|2	2|2	1|1	1|1	0|1	1|2
1	236709201	1:236709201-236724800	A	CN2,CNH	.	DUP	0|1	0|0	0|1	0|1	0|0	0|0	0|1	0|0	0|0	1|1	0|0	0|0	0|0	0|0	0|0	0|0	0|0	0|1	0|0	0|0	0|1	0|1	1|1	1|1	0|1	1|1	1|1	0|1	0|1	0|1	1|2	1|2	1|1	1|1	0|1	1|1	0|1	0|1	1|2	0|0	2|2	1|1	0|1
1	236725201	1:236725201-236727200	A	CN2,CNH	.	DUP	0|0	0|0	0|1	0|1	0|0	0|0	0|1	0|1	0|0	1|1	0|0	0|0	0|1	0|1	0|1	0|0	0|0	0|1	0|0	0|0	1|1	0|1	0|1	1|1	0|1	0|1	1|1	0|1	0|1	0|1	2|2	1|2	0|1	1|2	0|1	1|1	0|1	0|1	1|2	0|0	2|2	1|1	1|1
1	237071201	1:237071201-237073200	A	CN2	.	DUP	0|0	0|0	0|0	0|0	0|0	0|0	0|0	0|0	0|0	0|0	0|0	0|1	0|0	0|0	0|0	0|0	0|0	0|0	0|0	0|0	0|1	0|0	0|1	0|0	0|0	1|1	1|1	0|1	0|1	1|1	0|0	0|0	0|0	0|0	0|0	0|0	0|0	0|0	0|0	0|0	0|1	1|1	0|0
1	237324401	1:237324401-237328400	A	CN0	.	DEL	0|0	0|0	0|0	0|0	0|0	0|1	0|0	0|0	0|0	0|0	0|0	0|0	0|0	0|0	0|0	0|0	0|0	0|1	0|0	0|0	1|1	1|1	1|1	1|1	1|1	1|1	1|1	1|1	1|1	1|1	1|1	1|1	0|1	1|1	0|1	0|1	0|1	0|1	0|1	0|1	0|0	0|1	0|1
1	237344801	1:237344801-237348400	A	CNH	.	DUP	1|1	1|1	1|1	1|1	1|1	1|1	1|1	1|1	1|1	1|1	1|1	1|1	1|1	1|1	1|1	1|1	1|1	1|1	1|1	1|1	1|1	1|1	1|1	1|1	1|1	1|1	1|1	1|1	1|1	1|1	1|1	1|1	1|1	1|1	1|1	1|1	1|1	1|1	1|1	1|1	1|1	1|1	1|1
1	238129601	1:238129601-238137200	A	CN2,CNH	.	DUP	0|0	0|0	0|0	0|0	0|0	0|0	0|0	0|0	0|0	0|0	0|0	0|0	0|0	0|0	0|0	0|0	0|0	0|0	0|0	0|0	0|0	0|0	0|0	0|0	0|0	0|0	0|0	0|0	0|0	0|0	0|0	0|0	1|1	0|0	2|2	0|1	1|2	1|2	0|1	1|1	0|0	0|0	0|0
1	240176801	1:240176801-240178800	A	CN0,CN2	.	Both	0|2	0|0	0|0	0|2	0|0	0|0	0|2	0|0	0|2	0|2	0|2	0|2	0|0	0|0	0|2	0|2	0|0	0|0	0|0	0|0	0|1	0|0	0|0	0|0	0|0	0|1	0|0	0|1	0|1	0|1	0|0	0|0	0|1	0|1	0|1	0|1	0|0	0|1	0|1	0|1	0|1	0|1	0|0
1	240236001	1:240236001-240238000	A	CN0	.	Both	0|0	0|0	0|0	0|0	0|0	0|1	0|0	0|0	0|0	0|0	0|0	0|1	0|0	0|0	0|0	0|0	0|0	0|0	0|0	0|0	0|1	0|1	0|1	0|1	0|1	0|1	1|1	0|1	0|1	0|1	0|1	0|1	0|1	0|1	0|1	0|1	0|1	0|1	0|1	0|1	0|1	0|1	1|1
1	241100001	1:241100001-241102000	A	CN0,CN2	.	DUP	0|2	0|2	0|0	0|2	0|0	0|0	0|1	0|0	0|0	0|0	0|0	0|0	0|0	0|0	0|0	0|1	0|0	0|0	0|0	0|0	0|0	0|0	0|0	0|2	0|0	0|0	0|2	0|0	0|0	0|2	0|0	0|0	0|2	0|0	0|0	0|0	0|0	0|2	0|0	0|0	0|2	0|2	0|2
1	241151601	1:241151601-241153600	A	CN0,CN2	.	Both	0|0	0|2	0|0	0|0	0|0	0|0	0|2	0|0	0|2	0|2	0|0	0|0	0|0	0|2	0|0	0|0	0|2	0|2	0|0	0|0	0|2	0|0	0|0	0|0	0|2	0|0	0|0	0|2	0|0	0|2	0|1	0|1	0|0	0|1	0|1	0|1	0|1	0|1	0|1	0|1	0|2	0|2	0|2
1	241387201	1:241387201-241399600	A	CN2,CNH	.	DUP	0|0	0|0	0|0	0|0	0|0	0|0	0|0	0|0	0|0	0|0	0|1	1|2	1|1	1|1	0|1	0|1	0|1	0|1	1|1	0|0	0|0	0|0	0|0	0|0	0|0	0|0	0|0	0|0	0|0	0|0	0|0	0|0	0|0	0|0	0|0	0|0	0|0	0|0	0|0	0|0	0|0	0|0	0|0
1	241509601	1:241509601-241514400	A	CN0	.	DEL	0|0	0|0	0|0	0|0	0|0	0|1	0|0	0|0	0|0	0|0	0|1	1|1	1|1	1|1	0|1	0|1	0|1	0|1	1|1	0|0	0|0	0|1	0|0	0|0	0|1	0|0	0|0	0|0	0|0	0|0	0|0	0|0	0|0	0|0	0|0	0|0	0|1	0|0	0|0	0|1	0|0	0|0	0|1
1	241619201	1:241619201-241621200	A	CN0	.	DEL	0|0	0|0	0|0	0|0	0|0	0|0	0|0	0|0	0|0	0|0	0|0	0|0	0|0	0|0	0|0	0|0	0|0	0|0	0|1	0|1	0|1	0|1	1|1	0|1	0|1	0|1	1|1	0|1	0|1	0|1	0|1	0|1	1|1	1|1	1|1	0|1	1|1	1|1	0|0	1|1	1|1	0|0	0|1
1	242267201	1:242267201-242270800	A	CN2	.	DUP	0|1	0|1	0|1	0|1	1|1	0|1	0|1	0|0	1|1	0|1	0|0	1|1	0|0	0|0	1|1	0|0	0|0	0|0	1|1	0|1	0|0	0|0	0|0	0|0	0|0	0|0	0|0	0|0	0|0	0|0	0|0	0|0	0|1	0|0	0|0	0|0	0|0	0|0	0|0	0|0	0|0	0|0	0|0
1	242971601	1:242971601-242973600	A	CN2,CNH	.	Both	1|1	1|1	1|2	1|1	1|2	1|1	1|1	1|1	1|1	1|1	0|0	0|0	0|0	0|1	0|0	1|1	0|1	1|1	0|0	1|1	1|1	1|1	1|2	1|1	1|2	1|2	1|1	1|1	1|1	1|2	1|1	1|2	1|1	1|1	1|1	1|1	1|1	1|1	1|1	1|1	1|1	2|2	1|1
1	242975201	1:242975201-242983600	A	CN0,CN2	.	Both	0|2	0|2	0|2	0|2	0|2	0|2	2|2	0|2	0|2	0|2	0|0	0|1	0|1	0|1	0|0	0|0	0|0	0|0	0|1	0|2	0|2	0|2	0|2	0|2	0|2	0|2	0|2	0|2	2|2	0|2	0|2	0|2	0|2	0|2	0|2	0|2	2|2	0|2	0|2	0|2	0|2	0|2	0|2
1	242986801	1:242986801-242988400	A	CNH	.	Both	1|1	1|1	1|1	1|1	1|1	1|1	1|1	1|1	1|1	1|1	1|1	1|1	1|1	1|1	1|1	1|1	1|1	1|1	1|1	1|1	1|1	1|1	1|1	1|1	1|1	1|1	1|1	1|1	1|1	1|1	1|1	1|1	1|1	1|1	1|1	1|1	1|1	1|1	1|1	1|1	1|1	1|1	1|1
1	242988801	1:242988801-242990400	A	CNH	.	Both	1|1	1|1	1|1	1|1	1|1	1|1	1|1	1|1	1|1	1|1	1|1	1|1	1|1	1|1	1|1	1|1	1|1	1|1	1|1	1|1	1|1	1|1	1|1	1|1	1|1	1|1	1|1	1|1	1|1	1|1	1|1	1|1	1|1	1|1	1|1	1|1	1|1	1|1	1|1	1|1	1|1	1|1	1|1
1	242992001	1:242992001-243031200	A	CN0,CN2	.	DUP	0|2	0|2	0|2	0|2	0|2	0|2	0|2	0|2	0|2	0|2	0|0	0|1	0|1	0|1	0|0	0|0	0|0	0|0	0|1	0|2	0|2	0|2	0|2	0|2	0|2	0|2	0|2	0|2	0|2	0|2	0|2	0|2	0|2	0|2	0|2	0|2	0|2	0|2	0|2	0|2	0|2	2|2	0|2
1	243043601	1:243043601-243047200	A	CN0,CN2	.	DEL	0|0	0|0	0|0	0|0	0|0	0|0	0|0	0|0	0|0	0|0	0|0	0|0	0|2	0|0	0|0	0|0	0|0	0|0	0|0	0|0	0|0	0|2	0|0	0|1	0|1	0|1	0|0	0|1	0|0	0|1	1|1	1|1	0|0	0|0	0|1	0|1	0|1	0|0	0|1	0|0	1|1	0|0	0|0
1	243074401	1:243074401-243076000	A	CN0,CN2	.	DEL	0|1	0|2	0|0	0|0	0|1	0|0	0|1	0|0	0|0	0|0	0|0	0|0	0|0	0|0	0|0	0|0	0|1	0|1	0|0	0|0	0|1	0|0	0|2	0|1	0|0	0|1	0|0	0|1	0|0	0|1	0|1	0|1	0|2	0|1	0|1	0|1	0|1	0|0	0|1	0|0	0|1	0|1	0|1
1	243281601	1:243281601-243284000	A	CN0,CN2	.	DEL	0|1	0|1	0|1	0|1	1|1	1|1	0|1	0|1	0|1	0|0	0|0	0|0	0|0	0|0	0|0	0|0	0|0	0|0	0|0	0|0	0|0	0|0	0|0	0|0	0|0	0|0	0|0	0|0	0|0	0|0	0|0	0|0	0|0	0|2	0|0	0|0	0|0	0|0	0|0	0|0	0|0	0|0	0|0
1	243337201	1:243337201-243339200	A	CN2	.	DUP	0|0	0|0	0|0	0|1	0|0	0|0	0|0	0|0	0|0	0|1	0|0	0|0	0|1	0|0	0|0	0|1	0|0	0|0	0|0	0|0	0|0	0|1	0|0	0|0	0|0	0|0	0|1	0|0	0|0	0|1	0|0	0|1	1|1	0|1	0|1	0|0	0|0	0|1	0|1	0|1	0|1	1|1	1|1
1	243782001	1:243782001-243783600	A	CNH	.	Both	1|1	1|1	1|1	1|1	1|1	1|1	1|1	1|1	1|1	1|1	1|1	1|1	1|1	1|1	1|1	1|1	1|1	1|1	1|1	1|1	1|1	1|1	1|1	1|1	1|1	1|1	1|1	1|1	1|1	1|1	1|1	1|1	1|1	1|1	1|1	1|1	1|1	1|1	1|1	1|1	1|1	1|1	1|1
1	243787201	1:243787201-243790000	A	CN0,CN2	.	DUP	0|0	0|0	0|0	0|0	0|0	0|2	0|0	0|2	0|0	0|0	0|1	1|1	0|1	1|1	0|1	0|1	0|1	0|1	1|1	0|0	0|2	0|2	0|0	0|0	0|0	0|0	0|2	0|0	0|0	0|0	0|2	0|0	0|2	0|0	0|0	0|0	0|0	0|0	0|0	0|2	0|2	0|2	2|2
1	244282401	1:244282401-244286000	A	CN0	.	DEL	0|0	0|0	0|0	0|0	0|0	0|1	0|0	0|0	0|0	0|0	0|0	0|0	0|0	0|1	0|0	0|1	0|0	0|0	0|0	0|0	0|1	0|0	0|0	0|1	0|1	0|1	0|0	0|1	0|0	0|1	0|0	0|0	0|0	0|0	0|0	0|0	0|0	0|0	0|0	0|0	0|0	0|0	0|0
1	244287201	1:244287201-244289600	A	CN0,CN2	.	Both	0|0	0|0	0|0	0|0	0|0	0|0	0|2	0|0	0|0	0|0	0|2	0|0	0|0	0|0	0|0	0|0	0|2	0|0	0|0	0|0	0|1	0|0	0|0	0|1	0|1	0|1	0|0	0|1	0|0	0|1	0|0	0|2	0|0	0|2	0|0	0|0	0|2	0|0	0|2	0|0	0|2	0|2	0|2
1	244295201	1:244295201-244296800	A	CN0,CN2	.	Both	0|0	0|0	0|1	0|0	0|0	0|2	0|0	0|0	0|1	0|0	0|0	0|0	0|0	0|0	0|0	0|0	0|0	0|0	0|0	0|0	0|1	0|0	0|0	0|1	0|1	0|1	0|0	0|1	0|0	0|1	0|0	0|2	0|0	0|0	0|0	0|2	0|0	0|2	0|0	0|0	0|0	0|2	0|0
1	244302401	1:244302401-244304400	A	CN0,CN2	.	Both	0|0	0|0	0|2	0|2	0|2	0|0	0|0	0|0	0|2	0|2	0|0	0|0	0|0	0|0	0|0	0|0	0|2	0|0	0|2	0|0	0|1	0|0	0|0	0|1	0|1	0|1	0|2	0|1	0|0	0|1	0|2	0|0	0|2	0|2	0|2	0|2	0|0	0|0	0|0	0|2	0|0	0|2	0|2
1	244307201	1:244307201-244309600	A	CN0,CN2	.	Both	0|0	0|0	0|0	0|0	0|0	0|0	0|0	0|2	0|0	0|0	0|0	0|0	0|0	0|0	0|0	0|0	0|0	0|0	0|0	0|2	0|1	0|0	0|0	0|1	0|1	0|1	0|0	0|1	0|0	0|1	0|2	0|2	0|2	0|0	0|0	0|0	0|0	0|0	0|0	0|0	0|0	0|0	0|0
1	244311601	1:244311601-244315600	A	CN0,CN2	.	DUP	0|0	0|0	0|0	0|0	0|0	0|0	0|0	0|0	0|0	0|0	0|0	0|0	0|0	0|0	0|0	0|0	0|0	0|0	0|0	0|0	0|1	0|0	0|0	0|1	0|1	0|1	0|0	0|1	0|0	0|1	0|2	0|2	0|2	0|0	0|0	0|2	0|2	0|0	0|0	0|0	0|2	0|2	0|0
1	244316401	1:244316401-244318800	A	CN0,CN2	.	DUP	0|1	0|0	0|0	0|2	0|0	0|0	0|0	0|0	0|0	0|0	0|0	0|0	0|0	0|0	0|0	0|2	0|0	0|1	0|0	0|0	0|1	0|0	0|0	0|1	0|1	0|1	0|0	0|1	0|0	0|1	0|2	0|2	0|2	0|0	0|2	0|0	0|0	0|0	0|0	0|0	0|0	2|2	0|0
1	244322401	1:244322401-244324400	A	CN0,CN2	.	Both	0|0	0|0	0|2	0|0	0|0	0|0	0|2	0|0	0|0	0|0	0|0	0|0	0|0	0|2	0|0	0|2	0|0	0|0	0|0	0|0	0|1	0|0	0|0	0|1	0|1	0|1	0|0	0|1	0|0	0|1	2|2	0|2	0|2	0|0	0|0	0|0	0|0	0|2	0|0	0|2	0|2	0|2	0|2
1	244324801	1:244324801-244328400	A	CN0,CN2	.	DEL	0|0	0|0	0|0	0|0	0|0	0|0	0|0	0|0	0|0	0|0	0|0	0|0	0|0	0|0	0|0	0|0	0|0	0|0	0|0	0|0	0|1	0|0	0|0	0|1	0|1	0|1	0|0	0|1	0|0	0|1	0|0	0|0	0|0	0|0	0|0	0|0	0|0	0|2	0|0	0|0	0|2	0|0	0|0
1	244337201	1:244337201-244339200	A	CN0,CN2	.	DEL	0|0	0|2	0|0	0|0	0|0	0|0	0|0	0|0	0|0	0|0	0|0	0|0	0|0	0|0	0|0	0|0	0|0	0|0	0|0	0|0	0|1	0|0	0|0	0|1	0|1	0|1	0|0	0|1	0|0	0|1	0|0	0|0	0|2	0|1	0|0	0|0	0|0	0|2	0|0	0|0	0|0	0|0	0|0
1	244340001	1:244340001-244342000	A	CN0,CN2	.	Both	0|0	0|0	0|0	0|0	0|0	0|2	0|0	0|0	0|0	0|0	0|0	0|0	0|0	0|2	0|0	0|0	0|0	0|0	0|0	0|0	0|1	0|2	0|0	0|1	0|1	0|1	0|0	0|1	0|2	0|1	0|0	0|0	2|2	0|0	0|2	0|0	0|0	0|2	0|0	0|1	0|2	2|2	2|2
1	244343201	1:244343201-244346400	A	CN0,CN2	.	DEL	0|0	0|0	0|0	0|0	0|0	0|0	0|0	0|0	0|0	0|1	0|0	0|1	0|0	0|0	0|0	0|0	0|0	0|0	0|0	0|0	0|1	0|0	0|0	0|1	0|1	0|1	0|0	0|1	0|0	0|1	0|0	0|1	0|1	0|0	0|2	0|0	0|0	0|0	0|0	0|0	0|0	0|0	0|0
1	244352801	1:244352801-244354800	A	CN0,CN2	.	DEL	0|0	0|0	0|0	0|1	0|0	0|0	0|0	0|0	0|0	0|0	0|0	0|0	0|0	0|0	0|0	0|0	0|0	0|0	0|0	0|0	0|0	0|0	0|0	0|1	0|1	0|1	0|0	0|1	0|0	0|1	0|0	0|0	0|0	0|0	0|0	0|0	0|0	0|0	0|0	0|0	0|1	0|0	0|2
1	244365201	1:244365201-244366800	A	CN0,CN2	.	DEL	0|0	0|1	0|0	0|2	0|0	0|0	0|0	0|2	0|0	0|1	0|0	0|0	0|0	0|0	0|0	0|2	0|0	0|0	0|1	0|2	0|1	0|0	0|0	0|1	0|1	0|1	0|0	0|1	0|0	0|1	0|0	0|0	0|0	0|0	0|0	0|0	0|0	0|0	0|0	0|1	0|0	0|1	0|0
1	244368401	1:244368401-244371200	A	CN0,CN2,CNH	.	Both	2|2	2|2	0|0	0|2	0|2	0|0	0|2	2|2	2|2	0|2	0|2	0|2	0|0	2|2	0|2	0|2	0|2	0|2	0|2	0|0	0|0	2|2	0|2	0|0	0|0	0|0	0|2	0|0	0|2	0|1	0|2	0|2	0|0	2|2	2|3	2|2	2|2	0|2	0|2	2|2	2|2	0|2	0|2
1	244372801	1:244372801-244374800	A	CN0,CN2	.	Both	0|2	0|0	0|0	0|2	0|2	0|2	0|2	0|0	0|2	0|0	0|0	0|0	0|2	0|0	0|2	0|2	0|2	0|2	0|0	0|0	0|1	0|2	0|2	0|0	0|1	0|1	0|2	0|0	0|0	0|1	0|0	0|2	0|2	0|2	0|2	0|2	0|0	0|2	0|0	0|0	0|0	0|0	0|2
1	244379601	1:244379601-244381600	A	CN0,CN2	.	Both	0|2	0|0	0|0	0|0	0|0	0|2	0|2	0|0	0|0	0|0	0|0	0|0	0|0	0|0	0|2	0|0	0|0	0|0	0|2	0|0	0|1	0|0	0|0	0|1	0|0	0|1	0|0	0|0	0|2	0|0	0|0	0|2	0|2	0|0	0|0	0|0	0|0	0|0	0|0	0|0	0|0	0|2	0|2
1	244382001	1:244382001-244384000	A	CN0,CN2	.	DEL	0|0	0|0	0|0	0|0	0|0	0|0	0|0	0|0	0|2	0|0	0|0	0|0	0|0	0|1	0|0	0|0	0|0	0|0	0|2	0|2	0|1	0|0	0|0	0|1	0|1	0|1	0|0	0|0	0|0	0|0	0|0	0|0	0|2	0|0	0|0	0|0	0|1	0|0	0|0	0|0	0|0	0|2	0|0
1	244608001	1:244608001-244610800	A	CN0,CN2	.	DEL	0|0	0|0	0|2	0|0	0|0	0|2	0|0	0|0	0|0	0|0	0|0	0|0	0|0	0|2	0|1	0|0	0|2	0|0	0|0	0|0	0|0	0|1	1|1	0|1	0|1	0|1	1|1	0|1	1|1	0|0	0|0	0|2	0|2	0|0	0|0	0|0	0|0	0|0	0|0	0|0	1|1	1|1	0|1
1	244726401	1:244726401-244729200	A	CN0,CN2	.	DEL	0|0	1|1	0|1	0|1	1|1	1|1	0|1	0|1	1|1	0|0	0|1	0|0	0|1	0|0	0|1	0|1	0|1	0|0	0|2	1|1	0|1	1|1	1|1	1|1	0|1	0|1	1|1	1|1	1|1	1|1	0|1	1|1	0|1	0|1	1|1	1|1	0|1	0|1	0|1	0|1	0|1	0|1	0|1
1	244910401	1:244910401-244912400	A	CN0,CN2	.	DEL	0|0	0|0	0|1	0|0	0|1	0|0	0|0	0|0	0|0	0|2	0|0	0|0	0|0	0|0	0|0	0|0	0|0	0|0	0|0	0|0	0|0	0|1	0|1	0|0	0|0	0|0	0|1	0|0	0|1	0|0	0|1	0|1	0|1	0|1	0|1	0|1	0|1	0|1	0|1	0|0	0|1	0|0	0|1
1	245169601	1:245169601-245173600	A	CN0,CN2	.	DEL	0|0	0|0	0|0	0|0	0|0	0|0	0|0	0|0	0|0	0|0	0|2	0|0	0|2	0|0	0|0	0|2	0|0	0|0	0|0	0|2	0|1	0|1	1|1	1|1	1|1	1|1	1|1	1|1	1|1	0|1	0|1	0|1	0|1	0|0	0|1	0|1	0|1	0|1	1|1	0|1	1|1	1|1	1|1
1	245244801	1:245244801-245246400	A	CN2,CNH	.	Both	0|0	0|0	0|0	0|0	0|1	0|0	0|0	0|0	0|0	0|0	0|1	0|1	0|0	0|1	0|1	0|1	0|1	0|1	0|1	0|0	0|1	0|1	0|0	0|0	0|0	0|1	0|0	0|1	0|0	0|1	0|0	0|1	0|0	0|1	0|0	0|1	0|1	0|0	0|1	0|0	0|1	0|1	1|2
1	245248401	1:245248401-245250400	A	CN0,CN2	.	DEL	0|0	0|1	0|1	0|0	0|0	0|0	0|0	0|1	0|0	0|1	0|2	0|0	0|2	0|2	0|2	0|0	0|0	0|0	0|0	0|2	0|0	0|1	0|1	0|1	0|1	0|0	0|1	0|1	0|1	0|0	0|1	0|1	0|0	0|1	0|1	0|0	0|0	0|1	0|0	0|1	0|0	0|0	0|0
1	245280001	1:245280001-245282000	A	CN2,CNH	.	DUP	1|1	1|2	1|1	1|1	1|2	2|2	1|2	1|1	1|2	1|1	2|2	2|2	1|1	2|2	2|2	2|2	2|2	1|1	1|2	2|2	2|2	1|2	2|2	2|2	1|2	2|2	1|1	1|2	1|1	2|2	2|2	2|2	2|2	2|2	1|2	2|2	1|2	2|2	2|2	1|2	2|2	2|2	2|2
1	245978801	1:245978801-245981600	A	CN0,CN2	.	Both	0|0	0|0	0|0	0|0	0|0	0|0	0|2	0|0	0|2	0|0	0|0	0|0	0|0	0|0	0|0	0|0	0|0	0|0	0|0	0|0	0|2	0|0	0|2	0|2	0|0	0|0	0|0	0|0	0|0	0|2	0|0	0|0	0|2	0|0	0|1	0|1	0|1	0|0	0|0	0|2	0|0	0|2	0|2
1	247382001	1:247382001-247392400	A	CN0,CN2	.	Both	0|2	0|2	0|2	0|0	0|0	0|2	0|2	0|2	0|2	0|2	0|0	0|2	0|2	0|2	0|2	0|0	0|0	0|2	0|2	0|1	0|1	0|0	0|0	0|1	0|1	0|1	0|2	0|1	0|2	0|0	0|1	0|1	0|2	0|1	0|2	0|0	0|2	0|1	0|1	0|1	2|2	0|2	0|1
1	247396001	1:247396001-247399600	A	CN0,CN2	.	DEL	0|0	0|0	0|0	0|0	0|0	0|0	0|0	0|0	0|0	0|2	0|0	0|0	0|0	0|0	0|0	0|0	0|0	0|0	0|0	0|0	0|1	0|0	0|1	0|1	0|1	0|1	0|0	0|1	0|0	0|1	0|1	0|1	0|0	0|1	0|0	0|0	0|0	0|1	0|1	0|1	0|0	0|0	0|1
1	247482401	1:247482401-247492400	A	CN0	.	DEL	1|1	1|1	1|1	1|1	1|1	1|1	1|1	1|1	1|1	1|1	1|1	1|1	0|1	1|1	1|1	1|1	1|1	1|1	1|1	1|1	0|0	0|0	0|0	0|0	0|0	0|0	0|0	0|0	0|0	0|0	0|0	0|0	0|0	0|0	0|0	0|0	0|0	0|0	0|0	0|0	0|0	0|0	0|0
1	248946001	1:248946001-248948800	A	CN0	.	DEL	1|1	0|1	1|1	1|1	1|1	1|1	0|1	1|1	0|1	1|1	0|0	0|0	0|0	0|0	0|0	0|0	0|0	0|1	0|0	0|0	0|0	0|0	0|0	0|0	0|0	0|0	0|0	0|0	0|0	0|0	0|0	0|0	0|0	0|0	0|0	0|0	0|0	0|0	0|0	0|0	0|0	0|0	0|0
1	249096401	1:249096401-249103600	A	CNH	.	DUP	1|1	1|1	1|1	1|1	1|1	1|1	1|1	1|1	1|1	1|1	1|1	1|1	1|1	1|1	1|1	1|1	1|1	1|1	1|1	1|1	1|1	1|1	1|1	1|1	1|1	1|1	1|1	1|1	1|1	1|1	1|1	1|1	1|1	1|1	1|1	1|1	1|1	1|1	1|1	1|1	1|1	1|1	1|1
1	249894801	1:249894801-249897200	A	CN0	.	DEL	0|0	0|0	0|0	0|0	0|0	0|0	0|0	0|0	0|0	0|0	0|0	0|0	0|0	0|0	0|0	0|0	0|0	0|0	0|0	0|0	1|1	1|1	0|1	1|1	1|1	0|1	0|1	1|1	1|1	1|1	1|1	1|1	1|1	1|1	1|1	0|1	1|1	1|1	1|1	1|1	1|1	1|1	1|1
1	250006401	1:250006401-250009200	A	CN2	.	DUP	0|0	0|0	0|0	0|0	0|0	0|1	0|0	0|0	0|0	0|0	0|0	0|0	0|0	0|0	0|0	0|0	0|0	0|0	0|0	0|0	1|1	0|1	0|1	1|1	1|1	0|0	0|1	1|1	1|1	1|1	0|1	0|1	1|1	1|1	1|1	0|1	1|1	1|1	1|1	0|1	1|1	1|1	0|1
1	250614401	1:250614401-250616000	A	CN0,CN2	.	Both	0|1	0|0	0|1	0|1	0|1	0|1	0|0	0|1	0|1	0|1	0|2	0|2	0|2	0|0	0|1	0|0	0|0	0|0	0|0	0|2	0|0	0|0	0|0	0|0	0|2	0|1	0|0	0|2	0|0	0|0	0|2	0|0	0|0	0|0	0|0	0|0	0|0	0|1	0|0	0|2	0|0	0|0	0|0
1	250643601	1:250643601-250646800	A	CN0,CN2	.	DEL	0|0	0|0	0|0	0|0	0|0	0|0	0|0	0|0	0|0	0|0	0|0	0|0	0|0	0|2	0|0	0|0	0|0	0|0	0|0	0|0	0|1	0|1	0|0	0|0	0|0	0|0	0|1	0|0	0|1	0|1	0|0	0|0	0|0	0|0	0|0	0|0	0|0	0|0	0|1	0|0	0|0	0|0	0|0
1	251185601	1:251185601-251190800	A	CN2,CNH	.	DUP	0|1	0|1	0|0	1|1	1|1	0|1	0|0	0|1	0|1	0|1	1|2	0|1	0|1	1|1	0|1	1|1	0|1	0|1	0|1	1|1	1|1	1|2	0|0	0|0	0|1	0|0	1|1	0|0	2|2	0|0	1|2	1|2	0|1	1|1	1|1	1|1	0|1	1|1	1|2	1|1	1|1	2|2	1|1
1	251608401	1:251608401-251610000	A	CN0,CN2	.	DUP	0|0	0|0	0|0	0|0	0|0	0|0	0|1	0|0	0|1	0|1	0|0	0|0	0|0	0|0	0|0	0|0	0|2	0|0	0|0	0|1	0|0	0|0	0|2	0|0	0|0	0|0	0|2	0|0	0|0	0|0	0|2	0|2	0|2	0|1	0|0	0|0	0|0	0|0	0|0	0|0	0|2	0|2	0|2
1	252366401	1:252366401-252368400	A	CN0,CN2	.	DEL	0|0	0|0	0|0	0|0	0|0	0|0	0|0	0|0	0|0	0|0	0|0	0|0	0|0	0|0	0|0	0|2	0|2	0|0	0|0	0|0	0|1	0|1	0|0	0|0	0|1	0|2	0|1	0|0	0|1	0|1	0|1	0|1	0|0	0|0	0|0	0|0	0|0	0|2	0|0	0|0	0|0	0|0	0|0
1	252407601	1:252407601-252410800	A	CN0	.	DEL	0|0	0|1	0|0	0|0	0|0	0|0	0|0	0|0	0|0	0|0	0|0	0|0	0|0	0|0	0|0	0|0	0|0	0|0	0|0	0|0	0|1	1|1	0|0	0|0	0|1	0|0	0|1	0|0	0|1	0|1	0|1	0|0	0|1	0|1	0|1	0|1	0|1	0|1	0|1	1|1	0|0	0|0	0|1
1	252496401	1:252496401-252500400	A	CN0,CN2	.	DEL	0|0	0|0	0|0	0|0	0|0	0|0	0|0	0|0	0|0	0|0	0|0	0|0	0|0	0|0	0|0	0|0	0|0	0|0	0|0	0|0	1|1	1|1	1|1	1|1	1|1	1|1	1|1	1|1	1|1	1|1	0|2	0|0	0|0	0|0	0|1	0|1	0|1	0|1	0|0	0|0	0|1	0|1	0|1
1	252860801	1:252860801-252862800	A	CN0,CN2	.	DEL	0|0	1|1	0|1	0|1	0|0	0|0	0|1	0|0	0|1	0|1	0|2	0|0	0|2	0|0	0|1	0|0	0|0	0|0	0|0	0|0	0|0	0|1	0|2	0|0	0|0	0|0	0|0	0|1	0|1	0|0	0|1	0|1	0|1	0|1	0|1	0|1	0|1	0|1	0|1	0|1	0|1	0|1	0|1
1	253233201	1:253233201-253236400	A	CN0,CN2	.	DEL	1|1	0|1	1|1	1|1	1|1	1|1	1|1	1|1	1|1	1|1	1|1	1|1	0|1	1|1	1|1	0|1	1|1	1|1	1|1	1|1	0|0	0|0	0|0	0|0	0|0	0|0	0|0	0|0	0|0	0|0	0|0	0|0	0|0	0|0	0|0	0|0	0|0	0|0	0|0	0|0	0|0	0|0	0|0
1	253588801	1:253588801-253591200	A	CN0,CN2	.	DEL	0|0	0|0	0|0	0|0	0|0	0|0	0|0	0|0	0|0	0|0	0|1	0|0	0|0	0|1	0|0	0|0	0|0	0|0	0|0	0|0	1|1	1|1	1|1	0|1	0|0	1|1	1|1	0|1	0|1	1|1	0|0	0|0	0|0	0|0	0|2	0|0	0|0	0|1	0|0	0|1	0|0	0|0	0|0
1	253620001	1:253620001-253720800	A	CN2,CNH	.	DUP	0|0	0|0	0|0	0|0	0|0	0|0	0|0	0|0	0|0	0|0	2|2	2|2	2|2	2|2	2|2	0|0	2|2	2|2	2|2	0|0	2|2	1|1	2|2	1|2	1|1	2|2	2|2	1|2	1|2	2|2	1|1	1|1	0|0	0|0	1|2	2|2	1|2	0|0	1|2	0|0	2|2	2|2	2|2
1	253758401	1:253758401-253760800	A	CN0,CN2	.	DUP	0|0	0|0	0|0	0|0	0|0	0|0	0|0	0|0	0|0	0|0	0|2	2|2	0|2	2|2	0|2	0|0	0|2	0|2	2|2	0|0	0|0	0|1	0|0	0|0	0|0	0|0	0|0	0|0	0|0	0|0	0|2	0|2	0|2	2|2	0|2	0|2	0|2	0|0	0|0	0|2	0|0	0|2	0|0
1	255261201	1:255261201-255266400	A	CN0,CN2	.	DEL	0|0	0|0	0|0	0|1	0|0	0|0	0|0	0|0	0|1	0|0	0|0	0|0	0|0	0|0	0|0	0|0	0|2	0|0	0|0	0|0	0|1	0|1	0|1	0|1	1|1	0|1	1|1	0|1	1|1	0|1	0|1	0|1	0|1	0|1	0|0	0|1	0|0	0|1	0|0	0|1	1|1	1|1	1|1
1	255977601	1:255977601-255979200	A	CNH	.	DUP	1|1	1|1	1|1	1|1	1|1	1|1	1|1	1|1	1|1	1|1	1|1	1|1	1|1	1|1	1|1	1|1	1|1	1|1	1|1	1|1	1|1	1|1	1|1	1|1	1|1	1|1	1|1	1|1	1|1	1|1	1|1	1|1	1|1	1|1	1|1	1|1	1|1	1|1	1|1	1|1	1|1	1|1	1|1
1	256031201	1:256031201-256033600	A	CN0,CN2	.	Both	0|0	0|0	0|0	0|0	0|0	0|1	0|0	0|0	0|0	0|0	0|0	0|0	0|2	0|2	0|0	0|0	0|0	0|0	0|0	0|0	0|1	0|1	0|0	0|0	0|1	0|0	0|1	0|1	0|1	0|1	0|0	0|2	0|1	0|0	0|1	0|0	0|0	0|0	0|0	0|0	0|0	0|0	0|0
1	256066801	1:256066801-256068800	A	CN0,CN2	.	Both	0|0	0|0	0|2	0|0	0|0	0|0	0|0	0|0	0|0	0|0	0|1	0|0	0|0	0|0	0|0	1|1	0|0	0|0	0|0	0|1	0|0	0|0	0|0	0|0	0|0	0|2	0|0	0|0	0|1	0|0	0|0	0|0	0|1	0|1	0|1	0|0	0|1	0|0	0|0	0|1	0|1	0|2	0|0
1	256376401	1:256376401-256378400	A	CN0,CN2	.	Both	0|0	0|0	0|0	0|0	0|2	0|0	0|0	0|0	0|0	0|0	0|0	0|0	0|0	0|2	0|0	0|0	0|0	0|0	0|0	0|2	0|2	0|0	0|0	0|0	0|0	0|1	0|0	0|0	0|0	0|0	0|1	0|1	2|2	0|2	0|2	0|0	0|0	0|2	0|2	0|0	0|2	2|2	0|2
1	257687201	1:257687201-257689200	A	CN0,CN2	.	DUP	0|0	0|0	0|0	0|0	0|0	0|0	0|0	0|0	0|0	0|0	0|0	0|0	0|0	0|0	0|0	0|1	0|0	0|0	0|0	0|0	0|0	0|0	0|0	0|0	0|2	0|0	0|0	0|0	0|0	0|0	0|0	0|2	2|2	0|0	0|2	0|0	0|0	0|0	0|0	0|2	0|2	0|2	0|0
1	259738401	1:259738401-259740800	A	CN2	.	DUP	1|1	0|1	1|1	1|1	0|1	0|0	1|1	1|1	1|1	0|1	0|1	1|1	1|1	0|1	0|1	0|0	1|1	1|1	0|1	0|1	0|0	0|0	0|0	0|0	0|0	0|0	0|0	0|0	0|0	0|0	0|1	0|1	0|1	0|1	0|0	0|1	0|0	0|0	0|1	0|0	0|0	0|0	0|0
1	261494401	1:261494401-261497200	A	CN0	.	DEL	1|1	1|1	1|1	1|1	1|1	1|1	1|1	1|1	1|1	1|1	0|1	1|1	0|1	1|1	1|1	0|1	1|1	1|1	1|1	0|1	0|1	0|1	0|0	0|0	1|1	0|0	0|1	0|1	0|1	0|1	0|1	1|1	1|1	0|1	0|1	1|1	0|1	0|1	0|1	0|1	1|1	0|1	1|1
1	261676401	1:261676401-261678400	A	CN0,CN2	.	DEL	1|1	0|1	0|1	1|1	0|1	0|1	1|1	1|1	1|1	1|1	0|0	0|1	0|1	1|1	0|1	0|1	0|0	0|1	1|1	0|1	0|0	0|0	0|0	0|2	0|2	0|0	0|0	0|0	0|0	0|0	0|0	0|2	0|1	0|2	0|2	0|1	0|0	0|0	0|0	0|0	0|0	0|2	0|0
1	261960401	1:261960401-261962400	A	CN0,CN2	.	DEL	0|0	0|0	0|0	0|0	0|0	0|0	0|0	0|0	0|2	0|0	0|0	0|0	0|0	0|0	0|0	0|1	0|0	0|0	0|2	0|1	0|0	0|1	0|1	0|0	0|1	0|1	0|1	0|0	0|1	0|1	0|0	0|1	0|0	0|0	0|0	0|0	0|1	0|1	0|0	0|0	0|0	0|1	0|0
1	262000401	1:262000401-262002400	A	CN0	.	DEL	1|1	1|1	1|1	1|1	1|1	1|1	1|1	1|1	1|1	1|1	1|1	1|1	1|1	1|1	1|1	0|1	1|1	1|1	1|1	1|1	0|1	0|1	1|1	1|1	1|1	0|1	0|1	0|1	0|1	0|1	1|1	0|1	1|1	1|1	1|1	1|1	0|1	0|1	1|1	1|1	1|1	1|1	1|1
1	262166001	1:262166001-262175200	A	CN2,CNH	.	DUP	2|2	2|2	2|2	2|2	2|2	2|2	2|2	2|2	2|2	2|2	2|2	2|2	2|2	2|2	2|2	2|2	2|2	2|2	2|2	2|2	2|2	1|2	2|2	2|2	2|2	2|2	2|2	2|2	2|2	2|2	1|2	2|2	2|2	2|2	2|2	2|2	2|2	2|2	2|2	2|2	2|2	2|2	1|2
1	262435601	1:262435601-262437600	A	CN2	.	DUP	0|0	0|1	0|0	0|0	0|0	0|0	0|0	0|0	0|0	0|0	0|0	0|0	0|0	0|0	0|0	0|0	0|0	0|0	0|0	0|1	0|0	0|1	0|1	0|0	0|0	0|1	0|1	0|1	0|0	0|0	0|0	0|1	1|1	0|0	0|1	0|0	0|0	0|1	0|1	0|0	0|0	0|1	1|1
1	262505201	1:262505201-262506800	A	CN2,CNH	.	DUP	1|1	0|1	1|1	0|1	1|1	1|2	1|1	1|1	1|1	1|1	1|1	1|1	1|1	1|1	1|1	1|1	1|1	1|1	1|1	0|1	0|1	1|1	0|0	0|0	1|1	0|1	1|1	0|0	1|1	1|1	1|2	1|1	0|1	1|2	1|1	1|1	1|1	1|2	1|2	2|2	0|1	1|1	1|1
1	262509201	1:262509201-262524800	A	CN2,CNH	.	DUP	1|2	1|1	1|2	1|1	1|1	1|1	1|1	1|1	1|1	1|1	1|1	1|1	1|1	1|1	1|1	1|1	1|1	1|1	1|1	1|1	1|1	1|1	0|1	0|0	1|1	0|1	1|1	0|1	1|2	0|1	1|2	1|2	1|1	1|2	1|2	1|1	1|2	2|2	1|1	2|2	1|1	1|1	1|2
1	262527201	1:262527201-262528800	A	CN0,CN2,CNH	.	DUP	2|2	0|1	2|2	0|1	0|1	0|0	0|0	0|1	0|1	0|1	0|0	0|1	2|2	0|1	0|1	0|1	0|1	0|1	0|1	0|1	0|2	0|0	2|3	2|3	0|2	2|3	2|2	2|3	0|1	0|2	0|2	0|2	0|2	0|0	0|2	0|2	0|0	3|3	0|2	0|2	0|1	0|0	0|1
1	262532001	1:262532001-262534400	A	CN0,CN2	.	DUP	0|2	0|0	2|2	0|0	0|0	0|0	0|0	0|0	0|0	0|0	0|0	0|0	0|2	0|2	0|0	0|0	0|0	0|0	0|0	0|0	0|0	0|0	0|0	0|0	0|0	0|0	0|2	0|0	0|2	0|0	2|2	2|2	0|0	0|0	0|2	0|2	0|0	2|2	0|2	0|2	0|1	0|2	0|0
1	262544801	1:262544801-262551600	A	CN2,CNH	.	DUP	2|2	1|2	2|2	1|2	1|2	2|2	1|2	1|2	1|2	2|2	1|2	1|2	1|2	1|2	1|2	2|2	2|2	1|2	1|1	1|2	2|2	1|2	1|1	0|1	2|2	1|1	2|2	1|1	2|2	1|1	2|2	2|2	2|2	2|2	2|2	1|2	2|2	2|2	2|2	2|2	2|2	2|2	2|2
1	262556001	1:262556001-262558400	A	CN2,CNH	.	DUP	1|1	0|1	1|1	0|1	1|2	1|1	0|1	0|1	0|1	0|1	0|1	0|1	1|1	1|1	0|1	1|1	0|1	1|1	1|2	0|1	0|1	0|1	0|0	0|1	0|1	0|0	1|1	0|0	1|2	0|1	1|2	0|1	0|1	1|1	2|2	0|1	1|1	1|2	0|1	1|2	0|1	0|0	0|1
1	262560801	1:262560801-262565600	A	CN2,CNH	.	DUP	2|2	0|1	2|2	0|1	0|1	0|1	0|1	0|1	0|1	0|1	0|1	0|1	2|2	0|1	0|1	0|1	0|1	0|1	0|1	0|1	1|2	1|1	2|2	2|2	1|1	2|2	2|2	2|2	0|1	1|2	1|2	1|2	1|2	0|1	1|2	1|2	1|2	2|2	1|2	1|2	0|1	1|1	0|1
1	262567201	1:262567201-262570800	A	CN2,CNH	.	DUP	2|2	1|2	2|2	1|1	2|2	1|2	1|2	2|2	1|2	2|2	2|2	2|2	2|2	2|2	2|2	2|2	2|2	2|2	2|2	2|2	1|2	1|2	1|1	0|1	1|2	1|1	1|2	0|1	2|2	1|2	2|2	2|2	0|1	2|2	1|2	2|2	1|2	1|2	2|2	2|2	1|1	1|1	1|1
1	262572001	1:262572001-262575600	A	CN0,CN2,CNH	.	DUP	2|2	0|0	2|2	0|1	0|1	0|0	0|0	0|1	0|1	0|0	0|0	0|0	2|2	0|0	0|1	0|0	0|0	0|1	0|0	0|0	0|2	0|2	3|3	3|3	2|2	2|3	2|2	2|3	0|1	2|2	2|2	0|2	0|2	0|0	2|2	0|2	2|2	3|3	0|2	2|2	0|0	0|0	0|0
1	262578401	1:262578401-262593600	A	CN2,CNH	.	DUP	2|2	2|2	2|2	2|2	2|2	2|2	2|2	2|2	2|2	2|2	2|2	2|2	2|2	2|2	2|2	2|2	2|2	2|2	2|2	2|2	2|2	2|2	2|2	1|2	2|2	2|2	2|2	2|2	2|2	2|2	2|2	2|2	2|2	2|2	2|2	2|2	2|2	2|2	2|2	2|2	2|2	2|2	2|2
1	262597601	1:262597601-262636000	A	CN2,CNH	.	DUP	2|2	2|2	2|2	2|2	2|2	2|2	2|2	2|2	2|2	2|2	2|2	2|2	2|2	2|2	2|2	2|2	2|2	2|2	2|2	2|2	2|2	2|2	2|2	1|2	2|2	1|2	2|2	2|2	2|2	2|2	2|2	2|2	2|2	2|2	2|2	2|2	2|2	2|2	2|2	2|2	2|2	2|2	2|2
1	262637601	1:262637601-262645200	A	CN0,CN2	.	DUP	0|2	0|2	0|2	0|2	0|2	0|2	0|2	0|2	0|2	0|2	0|2	0|2	0|0	0|0	0|2	0|2	0|2	0|2	0|0	0|2	0|0	0|1	0|1	1|1	0|1	0|1	0|0	0|1	0|0	0|1	0|2	0|0	0|1	0|0	0|2	0|0	0|0	0|0	0|0	0|2	0|1	0|0	0|0
1	262645201	1:262645201-262722400	A	CN2,CNH	.	DUP	2|2	1|2	2|2	1|2	1|2	1|2	1|2	1|2	1|2	1|2	2|2	2|2	1|2	2|2	1|2	2|2	2|2	2|2	2|2	2|2	1|2	1|2	1|1	0|1	1|2	1|1	1|2	1|1	2|2	1|1	2|2	2|2	2|2	2|2	2|2	2|2	2|2	2|2	2|2	2|2	2|2	1|2	2|2
1	262734801	1:262734801-262754000	A	CN2,CNH	.	DUP	0|1	0|1	1|1	0|0	0|1	0|1	0|1	0|0	0|1	0|0	0|1	1|1	1|1	1|1	0|1	0|1	1|1	1|1	1|1	1|1	1|1	1|1	0|1	0|1	1|1	0|1	1|1	1|1	2|2	1|1	2|2	1|2	2|2	1|1	1|1	1|1	1|1	1|1	2|2	1|1	1|2	1|1	0|1
1	262754401	1:262754401-262760000	A	CN2,CNH	.	DUP	0|1	0|0	1|1	0|0	0|0	0|0	0|0	0|0	0|0	0|0	0|1	1|1	1|1	1|1	0|1	0|1	0|1	0|1	1|1	1|1	0|1	1|1	0|1	0|0	0|1	0|0	0|1	0|1	2|2	0|1	1|2	1|1	1|2	0|1	0|1	1|1	0|1	1|1	1|1	1|1	1|1	0|1	0|0
1	262760401	1:262760401-262763200	A	CN0,CN2,CNH	.	DUP	0|0	0|1	0|2	0|0	0|0	0|0	0|1	0|0	0|1	0|0	0|2	0|2	2|2	2|2	0|2	0|2	0|2	0|2	2|2	0|2	0|2	0|2	0|2	0|0	0|2	0|2	0|2	0|2	2|3	2|2	2|2	0|2	2|2	0|0	0|2	0|2	0|2	0|2	2|2	0|2	0|2	0|2	0|0
1	262763601	1:262763601-262766400	A	CN0,CN2,CNH	.	DUP	0|0	0|1	0|0	0|1	0|1	0|1	0|1	0|1	0|1	0|1	0|0	0|2	0|2	0|2	0|0	0|0	0|0	0|0	0|2	2|2	0|2	0|2	0|2	0|0	0|2	0|0	2|2	0|2	2|3	0|2	2|2	0|0	0|2	0|1	0|0	0|2	0|0	0|2	0|2	0|0	0|2	0|0	0|1
1	262766801	1:262766801-262878000	A	CN2,CNH	.	DUP	0|1	0|0	0|1	0|0	0|0	0|0	0|0	0|0	0|0	0|0	0|1	1|1	1|1	1|1	0|1	0|1	0|1	0|1	1|1	1|1	0|1	1|1	0|1	0|1	0|1	0|1	0|1	0|1	2|2	0|1	1|1	1|1	1|1	0|1	0|1	1|1	0|1	1|1	1|1	0|1	1|1	0|1	0|0
1	262878001	1:262878001-262950000	A	CN0,CN2,CNH	.	DUP	0|2	0|0	0|2	0|0	0|2	0|2	0|0	0|2	0|0	0|2	0|2	2|3	2|2	2|2	0|2	0|2	2|2	2|2	2|2	2|3	0|0	2|2	0|1	0|1	0|2	0|1	0|0	0|0	2|2	0|0	2|2	2|2	2|2	0|2	0|2	2|2	0|2	0|2	2|2	0|2	0|2	0|2	0|0
1	262952801	1:262952801-262954400	A	CNH	.	DUP	1|1	1|1	1|1	1|1	1|1	1|1	1|1	1|1	1|1	1|1	1|1	1|1	1|1	1|1	1|1	1|1	1|1	1|1	1|1	1|1	1|1	1|1	1|1	1|1	1|1	1|1	1|1	1|1	1|1	1|1	1|1	1|1	1|1	1|1	1|1	1|1	1|1	1|1	1|1	1|1	1|1	1|1	1|1
1	262957601	1:262957601-263007200	A	CN2,CNH	.	DUP	1|2	1|1	1|2	1|1	1|1	1|1	1|1	1|1	1|1	1|1	1|2	2|2	2|2	2|2	1|2	1|2	1|2	1|2	2|2	2|2	1|2	2|2	0|1	0|1	1|2	0|1	1|2	1|2	2|2	1|2	2|2	2|2	2|2	1|2	1|2	2|2	1|2	2|2	2|2	1|2	2|2	1|2	1|1
1	263058401	1:263058401-263060000	A	CN0,CN2,CNH	.	DUP	2|2	0|2	0|2	0|2	0|2	0|0	0|2	0|2	0|2	0|2	2|2	2|2	2|2	2|3	2|2	0|2	2|2	2|2	2|2	2|3	0|0	0|0	0|2	0|0	0|2	0|0	2|2	0|0	0|2	0|2	0|2	2|2	0|0	0|2	0|0	2|2	0|2	0|1	0|2	0|2	0|0	0|0	0|2
1	263065601	1:263065601-263068000	A	CN0,CN2	.	Both	0|1	0|0	0|0	0|0	0|0	0|0	0|2	0|1	0|0	0|0	0|0	0|0	0|0	0|0	0|0	0|0	0|2	0|0	0|0	0|2	0|0	0|2	0|2	0|2	0|0	0|0	0|2	0|0	0|0	0|0	0|1	0|1	0|0	0|1	0|1	0|0	0|0	0|0	0|1	0|1	0|1	0|2	0|0
1	263068401	1:263068401-263074400	A	CN0,CN2	.	Both	0|1	0|0	0|1	0|1	0|1	0|2	0|2	0|1	0|0	0|0	0|0	0|0	0|0	0|1	0|1	0|0	0|0	0|0	0|1	0|2	0|0	0|0	0|0	0|0	0|2	0|0	0|0	0|0	0|0	0|2	0|1	0|1	0|1	1|1	0|1	0|0	0|1	0|2	0|1	0|1	0|1	0|0	0|1
1	263076001	1:263076001-263080000	A	CN0,CN2	.	DUP	0|1	0|0	0|0	0|1	0|1	0|2	0|0	0|1	0|2	0|0	0|2	0|0	0|0	0|0	0|0	0|2	0|0	0|2	0|1	0|0	0|2	0|2	0|0	0|0	0|0	0|0	0|2	0|0	0|2	0|2	0|0	0|0	0|0	1|1	0|0	0|0	0|1	0|2	0|0	0|0	0|0	0|2	0|0
1	263116401	1:263116401-263119600	A	CN0,CN2	.	DUP	0|1	0|1	0|1	0|1	0|1	0|1	0|1	0|1	0|1	1|1	0|1	0|1	0|0	0|1	0|1	0|0	0|0	0|1	0|1	0|0	0|0	0|0	0|2	0|0	0|0	0|0	0|0	0|0	0|2	0|2	0|0	0|0	0|2	0|0	0|0	0|0	0|2	0|2	0|0	0|0	0|2	0|0	0|2
1	263123201	1:263123201-263124800	A	CN2,CNH	.	DUP	0|1	0|0	0|1	0|1	0|1	0|0	0|0	0|0	0|1	0|1	0|0	0|1	0|1	0|1	0|1	0|0	1|1	0|1	0|1	1|1	0|1	0|1	0|0	0|1	0|1	0|1	0|1	0|1	0|0	0|0	0|1	1|1	2|2	0|1	1|1	0|1	0|1	0|1	0|1	0|1	0|1	2|2	1|1
1	263125601	1:263125601-263132000	A	CN0,CN2	.	Both	0|2	0|2	0|2	0|2	0|0	0|2	0|0	0|0	0|2	0|2	0|0	0|2	0|2	0|2	0|2	0|0	0|2	0|2	0|2	0|0	0|1	0|0	0|1	0|1	0|1	0|1	0|1	0|1	0|0	0|1	0|0	0|0	0|0	0|0	0|0	0|0	0|0	0|0	0|0	0|0	0|0	0|0	0|1
1	263136801	1:263136801-263138800	A	CN2,CNH	.	DUP	1|2	2|2	2|2	2|2	1|2	2|2	2|2	2|2	2|2	2|2	2|2	2|2	2|2	2|2	2|2	2|2	2|2	2|2	2|2	2|2	2|2	2|2	1|2	1|2	2|2	1|2	2|2	1|2	2|2	1|2	2|2	2|2	2|2	2|2	2|2	2|2	2|2	2|2	2|2	2|2	2|2	2|2	2|2
1	263151601	1:263151601-263153600	A	CN2,CNH	.	DUP	0|1	0|0	0|0	0|1	0|0	0|1	0|1	0|1	0|0	0|1	0|1	0|0	0|1	0|1	0|1	0|1	0|0	0|1	0|0	0|0	0|1	0|1	0|1	0|0	1|1	0|1	0|1	0|1	0|1	0|1	0|0	1|1	1|1	0|1	0|1	1|1	0|1	0|1	0|1	0|1	1|1	1|2	1|2
1	263155601	1:263155601-263163600	A	CNH	.	DUP	1|1	1|1	1|1	1|1	1|1	1|1	1|1	1|1	1|1	1|1	1|1	1|1	1|1	1|1	1|1	1|1	1|1	1|1	1|1	1|1	1|1	1|1	1|1	1|1	1|1	1|1	1|1	1|1	1|1	1|1	1|1	1|1	1|1	1|1	1|1	1|1	1|1	1|1	1|1	1|1	1|1	1|1	1|1
1	263203201	1:263203201-263205600	A	CN2,CNH	.	DUP	1|1	0|1	0|1	0|1	1|1	0|1	0|1	1|1	0|1	0|1	1|1	1|2	1|2	1|1	1|1	1|1	1|1	1|1	1|1	2|2	0|1	0|1	0|1	0|1	0|1	0|1	0|1	0|1	1|1	0|1	1|1	1|1	0|1	0|1	0|0	1|1	0|1	0|0	1|1	0|1	0|1	0|0	0|0
1	263220401	1:263220401-263222000	A	CN0,CN2	.	DUP	0|0	0|0	0|0	0|2	0|0	0|1	0|0	0|2	0|2	0|0	0|0	0|0	0|2	0|2	0|2	0|0	0|0	0|0	0|2	0|0	0|0	0|0	0|0	0|2	0|0	0|2	0|0	0|2	0|0	0|0	0|2	2|2	2|2	0|2	0|2	0|0	0|0	0|2	2|2	0|0	0|2	2|2	0|2
1	263243201	1:263243201-263244800	A	CN2,CNH	.	DUP	0|1	1|1	0|1	0|1	0|1	0|1	0|1	0|1	1|1	0|1	1|1	0|1	1|1	0|1	1|1	0|1	1|1	0|1	1|1	0|1	1|1	0|1	1|1	0|1	0|1	0|1	0|1	1|1	0|1	0|1	1|1	1|1	1|2	1|1	0|1	1|1	1|1	1|1	1|1	1|1	1|1	1|1	1|2
1	263247601	1:263247601-263250000	A	CN0,CN2	.	Both	0|1	0|1	0|1	0|0	0|0	0|1	0|0	0|1	0|1	0|1	0|1	0|0	0|1	0|0	0|1	0|0	0|2	0|0	0|0	0|2	0|1	0|1	0|0	0|0	0|0	0|0	0|0	0|0	0|1	0|1	0|0	0|1	0|1	0|1	0|1	0|0	0|1	0|1	0|0	0|1	0|0	1|1	0|1
1	263254001	1:263254001-263255600	A	CN2,CNH	.	DUP	1|1	1|2	2|2	1|1	1|1	1|1	1|1	1|1	1|2	1|1	1|2	1|2	1|2	1|2	1|1	1|2	1|1	1|1	2|2	1|2	2|2	2|2	1|1	1|2	2|2	1|2	2|2	2|2	2|2	1|2	2|2	1|2	2|2	1|2	1|1	1|2	1|2	2|2	2|2	1|2	2|2	2|2	2|2
1	263278401	1:263278401-263280800	A	CN0,CN2	.	Both	0|0	0|1	0|0	0|0	0|0	0|0	0|0	0|0	0|2	0|0	0|2	0|2	0|0	0|0	0|2	0|0	0|2	0|0	0|0	0|0	0|1	0|1	0|1	0|1	0|0	0|1	0|1	0|1	0|1	0|1	0|1	0|0	0|1	0|0	0|1	0|0	0|1	0|0	0|0	0|0	0|1	0|0	0|1
1	263299201	1:263299201-263308000	A	CN0,CN2,CNH	.	DUP	0|2	0|2	0|2	0|2	0|2	0|2	0|2	0|2	0|2	0|2	0|2	0|2	0|2	0|2	0|2	0|2	0|2	0|2	0|2	2|2	0|2	2|2	0|1	0|1	0|0	0|1	0|2	0|1	2|3	0|2	2|2	2|3	2|3	0|2	0|2	2|2	2|2	2|3	2|2	2|2	0|2	2|2	0|0
1	263308801	1:263308801-263417600	A	CN0,CN2,CNH	.	DUP	0|2	0|2	0|2	0|2	0|2	0|2	0|2	0|2	0|2	0|2	0|2	0|2	0|2	0|2	0|2	0|2	0|2	0|2	0|2	0|2	0|2	2|2	1|1	1|1	0|0	1|1	0|2	0|1	2|2	0|2	2|2	2|2	2|3	0|2	0|2	2|2	2|2	2|2	2|2	0|2	0|2	2|2	0|0
1	263419601	1:263419601-263439200	A	CN0,CN2	.	DUP	0|2	0|2	0|2	0|2	0|2	0|2	0|2	0|2	0|2	0|2	0|2	0|2	0|2	0|2	0|2	0|2	0|2	0|2	0|2	0|2	0|1	0|0	1|1	1|1	0|1	1|1	0|1	1|1	0|0	0|1	0|0	0|2	0|0	0|0	0|0	0|2	0|0	0|0	0|0	0|1	0|0	0|0	0|1
1	263438801	1:263438801-263446400	A	CN0,CN2,CNH	.	DUP	0|2	2|2	0|2	0|2	0|2	0|2	0|2	2|2	0|2	0|2	0|2	0|2	2|2	2|2	2|2	2|2	0|2	0|2	2|2	2|2	0|2	2|3	0|1	0|1	0|2	0|1	2|2	0|0	2|3	0|2	2|2	2|3	2|3	2|2	2|2	2|2	2|3	2|3	2|2	0|2	2|2	2|3	0|2
1	263446001	1:263446001-263450000	A	CN0	.	Both	0|1	0|0	0|1	0|0	0|0	0|0	0|0	0|0	0|0	0|0	0|0	0|0	0|0	0|0	0|0	0|0	0|0	0|0	0|0	0|0	1|1	0|1	1|1	1|1	1|1	1|1	1|1	1|1	1|1	1|1	0|1	0|0	1|1	0|0	1|1	0|0	0|1	0|1	0|1	0|1	1|1	0|1	1|1
1	263449601	1:263449601-263491600	A	CN0,CN2,CNH	.	DUP	0|2	0|2	0|2	0|2	0|2	0|2	0|2	0|2	0|2	0|2	0|2	0|2	0|2	0|2	0|2	0|2	0|2	0|2	0|2	0|2	0|2	2|2	0|1	0|1	0|0	0|1	0|2	0|1	2|2	0|2	0|2	2|2	2|3	0|2	0|2	0|2	2|2	2|2	0|2	0|2	0|2	2|2	0|0
1	263492401	1:263492401-263502400	A	CN0,CNH	.	DUP	2|2	2|2	2|2	2|2	2|2	2|2	2|2	2|2	2|2	2|2	2|2	2|2	2|2	2|2	2|2	2|2	2|2	2|2	2|2	2|2	0|1	0|0	0|1	0|1	0|1	0|1	0|0	0|1	0|0	0|0	2|2	2|2	0|0	2|2	0|1	2|2	0|0	0|0	2|2	0|0	0|1	0|0	0|0
1	263504801	1:263504801-263529600	A	CN0,CN2,CNH	.	DUP	0|0	0|2	0|2	0|2	0|2	0|2	0|0	0|2	0|2	0|0	0|2	0|2	0|2	0|2	0|2	0|2	0|2	0|0	0|0	0|2	0|2	2|2	1|1	1|1	0|0	1|1	0|2	1|1	2|2	0|2	2|2	2|2	2|3	0|2	0|2	2|2	2|2	2|2	0|2	0|2	0|2	2|3	0|0
1	263529601	1:263529601-263536000	A	CN0	.	Both	0|1	0|0	0|1	0|0	0|0	0|0	0|0	0|0	0|0	0|0	0|0	0|0	0|1	0|0	0|0	0|0	0|0	0|0	0|0	0|1	0|1	0|1	1|1	1|1	1|1	1|1	0|1	1|1	0|1	0|1	0|1	0|1	0|1	0|1	0|1	0|0	0|1	0|1	0|1	0|1	0|1	0|1	1|1
1	263536001	1:263536001-263551600	A	CN0,CN2	.	DUP	0|2	0|2	0|2	0|2	0|2	0|2	0|2	0|2	0|2	0|2	0|2	0|2	0|2	0|2	0|2	0|2	0|2	0|2	0|2	0|2	0|2	2|2	0|1	0|1	0|0	0|1	0|2	0|1	0|2	0|2	0|2	2|2	2|2	0|2	0|2	0|2	0|2	0|2	0|2	0|2	0|2	2|2	0|0
1	263553601	1:263553601-263555200	A	CNH	.	DUP	1|1	1|1	1|1	1|1	1|1	1|1	1|1	1|1	1|1	1|1	1|1	1|1	1|1	1|1	1|1	1|1	1|1	1|1	1|1	1|1	1|1	1|1	1|1	1|1	1|1	1|1	1|1	1|1	1|1	1|1	1|1	1|1	1|1	1|1	1|1	1|1	1|1	1|1	1|1	1|1	1|1	1|1	1|1
1	263558801	1:263558801-263584400	A	CN0,CN2,CNH	.	DUP	0|2	0|2	0|0	0|2	0|2	0|2	0|2	0|2	0|2	0|2	0|2	0|2	0|2	0|2	0|2	0|2	0|2	0|2	0|2	0|2	0|2	2|2	0|1	0|1	0|0	0|1	0|2	0|1	2|2	0|2	0|2	2|2	2|3	0|2	0|2	2|2	2|2	2|2	0|2	0|2	0|2	2|2	0|0
1	263588001	1:263588001-263597200	A	CN0,CN2	.	Both	0|0	0|0	0|0	0|0	0|0	0|0	0|0	0|0	0|0	0|0	0|0	0|0	0|0	0|0	0|0	0|0	0|0	0|0	0|0	0|0	0|0	0|0	1|1	1|1	0|1	1|1	0|0	1|1	0|2	0|0	0|0	0|2	0|2	0|0	0|0	0|0	0|2	0|0	0|0	0|0	0|0	0|2	0|0
1	263599601	1:263599601-263611200	A	CN0,CN2,CNH	.	DUP	0|2	0|2	0|2	0|2	0|2	0|2	0|2	0|2	0|2	0|2	0|2	0|2	0|2	0|2	0|2	0|2	0|2	0|2	0|2	0|2	0|2	2|3	0|1	0|1	0|0	0|1	0|2	0|1	2|2	0|2	0|2	2|3	2|3	0|2	0|2	2|2	2|2	2|2	0|2	0|2	0|2	2|2	0|0
1	263610801	1:263610801-263613200	A	CN0,CN2	.	Both	0|0	0|0	0|0	0|0	0|0	0|0	0|0	0|0	0|0	0|0	0|0	0|0	0|1	0|0	0|1	0|2	0|0	0|0	0|0	0|0	1|1	0|1	1|1	1|1	1|1	1|1	1|1	1|1	1|1	1|1	0|0	0|0	1|1	0|0	0|0	0|0	1|1	0|1	0|0	0|0	0|1	1|1	0|1
1	263613601	1:263613601-263632000	A	CN0,CN2,CNH	.	DUP	0|2	0|2	0|2	0|2	0|2	0|2	0|2	0|2	0|2	0|2	0|2	0|2	0|2	0|2	0|2	0|2	0|2	0|2	0|2	0|2	0|2	2|3	1|1	1|1	0|0	1|1	0|2	1|1	2|3	0|2	2|2	2|3	3|3	2|2	0|2	2|3	2|3	2|3	0|2	2|2	2|2	3|3	0|2
1	263633601	1:263633601-263640800	A	CN0	.	Both	0|0	0|0	0|0	0|0	0|0	0|0	0|0	0|0	0|0	0|0	0|0	0|0	0|1	0|0	0|0	0|0	0|0	0|0	0|0	0|0	1|1	1|1	1|1	1|1	1|1	1|1	1|1	1|1	1|1	1|1	0|1	0|1	1|1	0|1	0|1	0|0	1|1	0|1	0|1	0|1	1|1	1|1	1|1
1	263641201	1:263641201-263678000	A	CN0	.	Both	0|0	0|0	0|0	0|0	0|0	0|0	0|0	0|0	0|0	0|0	0|0	0|0	0|1	0|0	0|0	0|0	0|0	0|0	0|0	0|0	1|1	1|1	1|1	1|1	1|1	1|1	1|1	1|1	1|1	1|1	0|1	0|1	1|1	0|1	0|1	0|0	1|1	0|1	0|1	0|1	1|1	1|1	1|1
1	263677601	1:263677601-263702400	A	CN0,CN2	.	DUP	0|0	0|0	0|2	0|0	0|0	0|0	0|2	0|2	0|0	0|0	0|2	0|2	0|2	0|2	0|2	0|2	0|2	0|2	0|2	0|2	0|2	2|2	1|1	1|1	0|0	1|1	0|2	1|1	2|2	0|2	0|2	2|2	2|2	0|0	0|2	2|2	2|2	2|2	0|0	0|2	0|2	2|2	0|0
1	263702001	1:263702001-263704400	A	CN0,CN2	.	Both	1|1	0|1	1|1	0|1	0|1	0|1	0|1	0|1	0|1	0|1	0|0	0|0	0|1	0|0	0|1	0|0	0|0	0|0	0|0	0|0	0|1	0|1	1|1	0|1	1|1	1|1	0|1	1|1	0|1	0|1	1|1	0|1	0|1	0|1	0|1	0|1	0|1	0|1	0|1	1|1	0|1	0|1	0|1
1	263709201	1:263709201-263720000	A	CN0,CN2,CNH	.	DUP	2|2	2|2	2|2	2|2	2|2	2|2	2|2	2|2	0|2	0|2	2|2	2|3	2|3	2|2	2|2	2|2	2|2	2|2	2|3	2|2	2|2	2|3	0|1	0|1	0|2	0|1	0|2	0|0	2|3	0|2	2|3	2|3	2|3	2|2	2|2	2|3	2|3	2|3	2|3	2|2	2|3	2|3	0|2
1	266044001	1:266044001-266047200	A	CN0	.	DEL	0|0	0|1	0|0	0|1	0|0	0|1	0|0	0|0	0|0	0|0	0|0	0|0	0|1	0|0	0|0	0|0	0|0	0|1	0|0	0|0	0|1	0|1	0|1	0|1	0|1	0|1	0|1	0|1	0|1	0|1	0|1	0|1	0|1	0|1	0|1	0|1	0|1	0|0	0|1	0|1	0|1	0|1	0|1
1	266988801	1:266988801-266991600	A	CN0,CN2	.	Both	0|1	1|1	0|1	1|1	1|1	0|1	0|1	1|1	0|1	0|1	0|0	0|0	0|0	0|0	0|1	0|1	0|0	0|0	0|0	0|0	0|0	0|2	0|0	0|2	0|2	0|0	0|0	0|0	0|0	0|0	0|0	0|0	0|1	0|1	0|0	0|0	0|0	0|0	0|0	0|0	0|1	0|0	0|1
1	267229601	1:267229601-267231600	A	CN0,CN2	.	DUP	0|1	0|0	0|0	0|2	0|0	0|0	0|0	0|0	0|2	0|1	0|1	0|0	0|0	0|0	0|0	0|0	0|2	0|0	0|0	0|0	0|0	0|2	0|0	0|1	0|0	0|0	0|0	0|2	0|0	0|0	0|2	0|2	0|2	0|2	0|2	0|2	0|2	0|2	0|2	0|2	0|2	2|2	2|2
1	267270401	1:267270401-267272400	A	CN2	.	DUP	0|0	0|0	0|0	0|0	0|0	0|0	0|0	0|0	0|0	0|0	0|0	0|0	0|0	0|0	0|0	0|0	0|0	0|0	0|0	0|0	0|0	0|0	0|1	0|0	0|0	0|0	0|0	0|0	0|0	0|0	0|0	0|1	0|1	0|1	0|1	0|1	0|0	0|0	0|1	0|1	0|1	0|1	0|1
1	267787201	1:267787201-267789200	A	CN0,CN2	.	DEL	0|0	0|0	0|2	0|0	0|1	0|1	0|0	0|0	0|1	0|1	0|0	0|1	0|1	1|1	0|1	0|0	1|1	1|1	1|1	0|1	0|2	0|0	0|0	0|0	0|0	0|2	0|0	0|0	0|2	0|0	0|2	0|2	0|0	0|0	0|2	0|2	0|0	0|0	0|0	0|2	0|2	0|0	0|0
1	268126801	1:268126801-268141600	A	CN2,CNH	.	Both	0|0	0|0	0|0	0|0	0|0	0|1	0|1	0|0	0|1	0|1	1|2	0|1	1|1	1|1	0|1	0|1	1|1	1|1	1|2	1|1	0|0	0|0	0|0	0|0	0|0	0|0	0|0	0|0	0|0	0|0	0|0	0|0	0|0	0|0	0|0	0|1	0|0	0|0	0|0	0|0	0|0	0|0	0|0
1	268142401	1:268142401-268157200	A	CN2,CNH	.	DUP	0|0	0|0	0|0	0|0	0|0	0|1	0|1	0|0	0|1	0|1	1|2	0|1	1|1	1|1	0|1	0|1	1|1	1|1	1|2	1|1	0|0	0|0	0|0	0|0	0|0	0|0	0|0	0|0	0|0	0|0	0|0	0|0	0|0	0|0	0|0	0|1	0|0	0|0	0|0	0|0	0|0	0|0	0|0
1	270973201	1:270973201-270975200	A	CN0,CN2	.	Both	0|1	0|1	0|1	0|1	0|0	0|1	0|1	0|0	0|1	0|0	0|1	0|1	0|1	0|1	0|1	0|1	0|1	0|1	0|1	0|1	0|0	0|0	0|0	0|0	0|0	0|0	0|0	0|0	0|2	0|0	0|0	0|0	0|1	0|1	0|0	0|0	0|0	0|0	0|0	0|0	0|0	0|0	0|0
1	271125201	1:271125201-271126800	A	CN0	.	DEL	0|0	0|0	0|0	0|0	0|0	0|0	0|1	0|0	0|0	0|0	0|1	0|1	0|0	0|1	0|1	0|1	1|1	0|0	1|1	0|1	0|0	0|0	0|1	1|1	0|1	0|0	0|0	0|1	0|1	0|1	0|0	0|1	0|0	0|1	0|1	0|0	0|0	0|1	0|0	0|1	0|1	0|1	1|1
1	274070001	1:274070001-274071600	A	CN0,CN2,CNH	.	DUP	0|1	0|1	0|1	0|0	0|0	0|1	0|1	0|0	0|0	0|1	0|1	0|1	0|1	0|0	0|1	0|1	0|1	0|0	0|1	0|1	0|0	0|0	0|0	0|0	0|0	0|1	0|0	0|1	0|0	0|1	0|0	2|2	3|3	0|0	2|2	0|0	0|0	0|0	0|0	0|0	2|2	2|3	2|3
1	274078401	1:274078401-274084400	A	CN2	.	DUP	0|0	0|0	0|0	0|0	0|0	0|0	0|0	0|0	0|0	0|0	0|0	0|0	0|0	0|0	0|0	0|0	0|0	0|0	0|0	0|0	0|0	0|0	0|0	0|0	0|0	0|0	0|0	0|0	0|0	0|0	0|1	0|1	0|0	0|0	0|0	0|0	0|1	0|1	0|1	1|1	0|0	0|0	0|0
10	25201	10:25201-30000	A	CN0	.	DEL	1|1	0|1	0|1	1|1	1|1	0|1	0|1	1|1	1|1	1|1	0|1	0|1	0|1	0|1	1|1	0|1	0|1	0|1	0|1	0|1	0|1	0|1	0|1	0|1	0|1	0|1	0|1	0|1	1|1	0|1	0|0	0|0	0|1	0|1	0|1	0|1	0|1	0|1	0|0	0|1	0|1	0|1	0|1
10	31201	10:31201-34400	A	CN0	.	DEL	1|1	0|1	0|1	1|1	1|1	0|1	0|1	1|1	1|1	1|1	0|1	1|1	0|1	1|1	1|1	1|1	0|1	0|1	1|1	1|1	0|1	1|1	0|1	0|1	0|1	0|1	1|1	1|1	0|1	0|0	0|1	0|1	1|1	0|1	1|1	0|1	1|1	1|1	0|1	1|1	0|1	1|1	1|1
10	38001	10:38001-39600	A	CN0	.	DEL	1|1	0|1	0|1	1|1	1|1	0|1	0|1	1|1	1|1	1|1	1|1	0|1	0|1	0|1	1|1	0|1	0|1	0|0	0|1	1|1	0|1	0|1	0|1	0|1	1|1	1|1	0|1	0|1	0|1	0|1	1|1	1|1	1|1	1|1	1|1	0|1	0|1	1|1	1|1	0|1	1|1	0|1	0|1
10	49201	10:49201-50800	A	CN0,CN2	.	DEL	1|1	0|1	0|1	0|1	1|1	0|1	0|1	1|1	1|1	0|1	0|0	0|1	0|0	0|1	1|1	0|1	0|1	0|0	0|1	0|1	0|0	0|0	0|1	0|1	0|1	0|0	0|0	0|0	0|0	0|0	0|0	0|1	0|1	0|0	0|1	0|1	0|1	0|1	0|1	0|1	0|1	0|2	0|1
10	65201	10:65201-67200	A	CN0	.	DEL	0|0	0|1	0|1	0|0	0|0	0|1	0|1	0|0	0|0	0|0	0|1	0|1	0|1	0|1	0|0	0|1	0|1	1|1	0|0	0|0	0|1	0|0	0|1	0|1	0|1	0|0	0|1	0|1	0|0	0|1	1|1	0|1	0|1	0|1	0|0	0|1	0|0	0|0	1|1	0|0	0|0	0|1	0|1
10	88401	10:88401-91600	A	CN0	.	DEL	0|1	1|1	0|1	0|1	0|0	0|1	0|1	0|0	0|0	0|1	1|1	0|1	1|1	0|1	0|0	0|1	1|1	1|1	0|1	0|1	1|1	1|1	1|1	1|1	0|1	1|1	1|1	1|1	1|1	1|1	1|1	1|1	1|1	1|1	0|1	1|1	0|0	0|1	0|1	0|1	0|0	1|1	0|1
10	129201	10:129201-133200	A	CN0	.	DEL	1|1	0|1	0|1	1|1	1|1	0|1	0|0	1|1	1|1	1|1	0|1	0|1	0|0	0|1	1|1	0|1	0|1	0|0	0|1	0|1	0|1	0|1	0|1	0|1	0|1	0|1	0|1	0|1	1|1	0|0	0|0	0|0	0|1	0|1	0|1	0|1	0|1	0|1	0|0	0|1	0|1	0|1	0|1
10	134401	10:134401-137600	A	CN0	.	DEL	1|1	0|1	0|1	1|1	1|1	0|1	0|1	1|1	1|1	1|1	0|1	1|1	0|1	1|1	1|1	1|1	0|1	0|1	1|1	1|1	0|1	0|1	0|1	0|1	0|1	0|1	1|1	1|1	0|1	0|0	0|1	0|1	1|1	0|1	1|1	0|1	1|1	1|1	0|1	1|1	0|1	0|1	1|1
10	141201	10:141201-142800	A	CN0,CN2	.	DEL	1|1	0|1	0|0	1|1	1|1	0|1	0|1	0|1	1|1	1|1	0|1	0|1	0|1	0|1	1|1	0|1	0|0	0|2	0|1	0|1	0|0	0|1	0|1	0|1	0|1	0|1	0|1	0|1	0|1	0|1	1|1	1|1	0|1	0|1	1|1	0|1	0|1	0|1	1|1	0|1	1|1	0|1	0|1
10	151601	10:151601-153600	A	CN0,CN2	.	DEL	0|1	0|0	0|1	0|1	1|1	0|0	0|1	1|1	1|1	0|1	0|0	0|1	0|0	0|1	1|1	0|1	0|0	0|2	0|1	0|1	0|2	0|1	0|0	0|0	0|0	0|0	0|0	0|0	0|0	0|0	0|0	0|0	0|1	0|0	0|1	0|1	0|1	0|1	0|0	0|1	0|1	0|2	0|1
10	1118801	10:1118801-1120800	A	CN0,CN2	.	DEL	1|1	0|1	0|2	0|1	0|0	0|0	0|1	0|1	0|1	0|1	0|1	0|1	0|1	0|1	0|1	0|1	0|1	0|1	1|1	0|1	0|1	0|1	0|1	0|0	0|1	0|1	0|0	0|1	0|1	0|1	0|1	0|1	0|1	0|0	0|0	0|1	0|0	0|1	0|1	0|0	0|1	0|1	0|1
10	1686801	10:1686801-1691200	A	CN0	.	DEL	0|0	0|0	0|0	0|0	0|0	0|0	0|0	0|0	0|0	0|0	0|1	0|1	0|0	0|1	0|0	0|1	0|1	0|0	0|0	0|0	0|1	0|1	0|0	0|0	0|0	0|1	0|1	0|0	0|1	0|1	0|0	0|0	0|0	0|0	0|1	0|0	0|1	0|0	0|0	0|0	0|1	1|1	0|0
10	1692001	10:1692001-1694800	A	CN0,CN2	.	DEL	0|0	0|0	0|0	0|0	0|0	0|0	0|0	0|0	0|0	0|0	0|0	0|0	0|0	0|0	0|0	0|2	0|0	0|0	0|0	0|0	0|0	0|0	0|1	1|1	0|1	0|1	0|1	1|1	0|0	0|0	0|1	0|0	0|0	0|1	0|0	0|0	0|0	0|0	0|1	0|0	0|0	0|0	0|0
10	1736401	10:1736401-1740000	A	CN0	.	DEL	0|0	0|0	0|0	0|0	0|0	0|0	0|0	0|0	0|0	0|0	0|0	0|0	0|0	0|1	0|0	0|0	0|1	0|0	0|0	0|0	0|1	0|1	0|1	0|1	0|1	0|0	0|1	0|1	0|1	0|1	0|0	0|1	0|0	0|0	0|0	0|0	0|0	0|0	0|1	0|0	0|0	0|1	0|1
10	2049601	10:2049601-2051600	A	CN0,CN2	.	DEL	0|0	0|0	0|0	0|2	0|2	0|2	0|0	0|0	0|0	0|0	0|0	0|0	0|0	0|0	0|2	0|0	0|0	0|0	0|0	0|0	0|1	0|1	0|1	0|2	0|2	0|1	0|1	0|0	1|1	1|1	0|0	0|0	0|0	0|2	0|0	0|0	0|0	0|0	0|0	0|0	0|1	0|1	0|0
10	2926801	10:2926801-2928400	A	CN0,CN2	.	DUP	0|0	0|0	0|0	0|0	0|0	0|0	0|0	0|1	0|0	0|0	0|0	0|2	0|0	0|0	0|0	0|0	0|2	0|1	0|0	0|0	0|0	0|0	0|0	0|0	0|1	0|0	0|0	0|2	0|0	0|0	0|2	0|0	0|0	0|0	0|0	0|2	0|0	0|2	0|0	0|0	0|0	2|2	0|0
10	2930801	10:2930801-2932400	A	CN2	.	DUP	0|1	0|0	0|0	0|0	0|1	0|0	0|0	0|0	0|0	0|0	0|0	0|0	0|1	0|0	0|1	0|0	0|0	0|0	0|0	0|0	0|0	0|0	0|0	0|0	0|0	0|0	0|0	0|0	0|0	0|0	0|1	0|0	0|1	0|0	0|0	0|1	0|0	0|1	0|0	0|0	0|0	1|1	0|0
10	2935201	10:2935201-2937200	A	CN0,CN2,CNH	.	DUP	0|0	0|2	0|0	0|0	0|0	0|0	0|0	0|0	0|0	0|0	0|0	0|0	0|0	0|2	0|2	0|2	0|0	0|0	0|0	0|0	0|0	0|0	0|0	0|2	0|0	0|0	0|0	0|0	0|0	0|0	0|0	0|0	0|2	0|2	0|2	0|2	0|0	2|2	0|0	0|0	0|2	2|3	0|0
10	2946401	10:2946401-2949600	A	CN0	.	DEL	0|1	0|0	0|0	0|1	0|0	0|0	0|0	0|0	0|0	0|1	0|1	0|1	0|0	0|1	0|0	0|1	0|1	0|0	0|0	0|0	0|0	0|0	0|0	0|0	0|0	0|0	0|0	0|0	0|1	0|0	0|1	0|1	0|0	1|1	0|0	0|0	0|0	0|0	0|1	0|0	0|0	0|1	0|1
10	2950801	10:2950801-2953600	A	CN0,CN2	.	DEL	0|1	0|0	0|0	0|1	0|0	0|0	0|0	0|0	0|0	0|1	0|1	0|1	0|0	0|1	0|0	0|1	0|1	0|0	0|0	0|0	0|1	0|0	0|0	0|0	0|1	0|0	0|0	0|0	0|1	0|0	0|0	0|0	0|0	0|0	0|0	0|0	0|0	0|0	0|0	0|0	0|0	0|2	0|2
10	3104001	10:3104001-3106000	A	CN0,CN2,CNH	.	DEL	0|1	1|1	0|1	0|1	0|1	0|1	0|1	0|1	0|1	0|0	0|1	0|0	0|1	0|1	0|1	0|1	0|1	0|1	0|1	0|1	0|1	2|3	0|1	0|1	0|0	0|0	0|2	0|0	0|2	0|1	0|0	0|1	0|1	0|2	0|2	0|2	0|0	0|1	0|0	0|0	0|2	0|1	0|2
10	3600001	10:3600001-3616800	A	CN2,CNH	.	DUP	0|1	0|1	0|0	0|1	0|1	0|0	0|0	0|1	0|1	0|1	0|1	0|1	0|0	0|0	0|0	0|1	0|1	0|0	0|0	0|0	0|0	0|0	0|0	0|0	0|0	0|0	0|0	0|0	0|0	0|0	0|0	0|0	0|0	0|0	0|1	0|1	0|1	1|2	0|0	0|1	0|0	0|0	0|0
10	3620001	10:3620001-3704400	A	CN2	.	DUP	0|1	0|1	0|0	0|1	0|1	0|0	0|0	0|1	0|1	0|1	0|1	0|1	0|0	0|0	0|0	0|1	0|1	0|0	0|0	0|0	0|0	0|0	0|0	0|0	0|0	0|0	0|0	0|0	0|0	0|0	0|0	0|0	0|0	0|0	0|1	0|1	0|1	1|1	0|0	0|1	0|0	0|0	0|0
10	4022001	10:4022001-4024000	A	CN0,CN2	.	DEL	0|0	0|0	0|1	0|0	0|1	0|0	0|1	0|0	0|0	0|1	0|0	0|1	0|2	0|1	0|0	0|2	0|0	0|0	0|0	0|1	0|0	0|0	0|0	0|1	0|1	0|0	0|0	0|0	0|0	0|0	0|1	0|1	0|1	0|0	0|0	0|1	0|0	0|0	0|0	0|0	0|0	0|1	0|1
10	4044001	10:4044001-4046000	A	CN0,CN2	.	DEL	0|1	1|1	1|1	1|1	0|1	0|1	0|1	1|1	1|1	1|1	0|1	0|1	0|0	0|0	0|0	0|1	0|1	0|1	0|0	0|2	0|1	1|1	0|0	0|0	0|1	0|1	0|0	0|0	0|0	0|2	1|1	0|0	0|0	1|1	0|0	0|1	0|2	0|1	0|0	0|0	0|1	1|1	0|1
10	4046401	10:4046401-4048400	A	CN0,CN2	.	DEL	0|1	0|1	0|0	0|1	0|0	0|1	0|0	0|1	0|1	0|1	0|0	0|1	0|0	0|1	0|0	0|1	0|0	0|1	0|1	0|1	0|0	0|0	0|0	0|0	0|1	0|0	0|0	0|1	0|1	0|0	0|0	0|2	0|0	0|0	0|2	0|0	0|2	0|0	0|0	0|2	0|1	0|1	0|0
10	5042801	10:5042801-5044800	A	CN0,CN2	.	DEL	0|0	0|0	0|0	0|0	0|0	0|1	0|1	0|0	0|1	0|1	0|0	0|0	0|2	0|1	1|1	0|0	0|0	0|0	0|1	0|2	0|1	0|1	1|1	1|1	0|1	0|1	0|1	0|1	0|1	0|1	1|1	1|1	0|1	0|0	1|1	0|1	0|1	0|1	1|1	0|1	0|1	0|1	0|1
10	5641201	10:5641201-5643600	A	CNH	.	DUP	1|1	1|1	1|1	1|1	1|1	1|1	1|1	1|1	1|1	1|1	1|1	1|1	1|1	1|1	1|1	1|1	1|1	1|1	1|1	1|1	1|1	1|1	1|1	1|1	1|1	1|1	1|1	1|1	1|1	1|1	1|1	1|1	1|1	1|1	1|1	1|1	1|1	1|1	1|1	1|1	1|1	1|1	1|1
10	5820001	10:5820001-5822400	A	CN0,CN2	.	DEL	0|0	0|0	0|0	0|1	0|1	0|2	0|0	0|0	0|0	0|1	0|0	0|2	0|0	0|0	0|0	0|2	0|0	0|0	0|1	0|0	0|1	0|1	0|1	0|1	0|1	0|1	0|1	0|1	0|1	0|1	0|1	0|1	0|1	0|1	0|0	0|0	0|1	0|0	0|1	0|0	0|0	0|0	0|0
10	6547201	10:6547201-6549200	A	CN0,CN2	.	DEL	0|1	0|0	0|0	0|0	0|0	0|0	0|1	0|0	0|0	0|0	0|0	0|0	0|0	0|0	0|0	0|0	0|0	0|0	0|0	0|0	0|1	0|1	0|1	0|0	0|0	0|1	0|1	0|1	0|1	0|1	0|1	1|1	0|2	0|1	0|1	0|1	0|1	0|1	0|1	0|1	0|0	0|0	0|0
10	8030001	10:8030001-8031600	A	CN0	.	DEL	0|1	0|1	1|1	0|1	0|1	0|1	1|1	0|0	0|1	1|1	0|0	0|0	0|0	0|0	0|1	0|1	0|1	0|1	0|1	0|1	0|0	0|0	0|0	0|0	0|0	0|0	0|0	0|0	0|0	0|0	0|1	0|0	0|0	0|0	0|0	0|0	0|0	0|0	0|1	0|0	0|0	0|0	0|0
10	10153201	10:10153201-10155600	A	CN0	.	DEL	0|0	0|0	0|0	0|0	0|0	0|0	0|0	0|0	0|0	0|0	0|0	0|0	0|0	0|0	0|0	0|0	0|0	0|0	0|0	0|0	0|0	0|1	1|1	0|0	0|1	0|0	0|1	0|1	0|1	0|1	0|0	0|0	0|0	0|0	0|0	0|1	0|0	0|0	0|1	0|0	0|0	0|0	0|0
10	10725201	10:10725201-10727600	A	CN0,CN2	.	DEL	0|0	0|0	0|1	0|2	0|0	0|0	0|1	0|0	0|0	0|1	0|0	0|0	0|0	0|0	0|0	0|1	0|0	0|0	0|0	0|1	0|1	0|0	1|1	1|1	0|1	1|1	0|1	1|1	0|1	1|1	0|0	0|0	0|0	0|1	0|0	0|0	0|1	0|0	0|0	0|0	0|1	0|0	0|0
10	12013201	10:12013201-12015200	A	CN0,CN2	.	DEL	0|2	0|0	0|1	0|0	0|0	0|0	0|1	0|0	0|0	0|1	0|0	0|1	0|0	0|1	0|1	0|1	0|0	0|0	0|0	0|1	0|0	0|0	0|0	0|0	0|0	0|0	0|0	0|0	0|0	0|0	0|0	0|0	0|1	0|0	0|0	0|0	0|0	0|0	0|0	0|0	0|0	0|0	0|0
10	12028801	10:12028801-12030800	A	CN0,CN2	.	DEL	0|0	0|0	0|0	0|0	0|0	0|0	0|0	0|0	0|0	0|0	0|0	0|0	0|0	0|0	0|0	0|0	0|0	0|0	0|0	0|0	0|1	0|1	0|1	0|1	0|1	0|1	1|1	1|1	0|0	0|1	0|0	0|0	0|0	0|1	0|0	0|0	0|1	0|1	0|2	0|1	0|0	0|0	0|0
10	12669201	10:12669201-12671600	A	CN0,CN2	.	Both	0|0	0|0	0|2	0|0	0|0	0|0	0|2	0|0	0|0	0|2	0|0	0|0	0|0	0|0	0|0	0|2	0|0	0|2	0|0	0|2	0|0	0|0	0|0	0|0	0|0	0|0	0|0	0|0	0|0	0|0	0|1	0|1	0|0	0|0	0|0	0|0	0|0	0|1	0|0	0|0	0|0	0|1	0|1
10	12674401	10:12674401-12680400	A	CN2	.	DUP	0|0	0|0	0|1	0|0	0|0	0|0	0|1	0|0	0|0	0|1	1|1	0|1	0|0	0|0	0|0	1|1	0|0	1|1	0|0	1|1	0|0	0|0	0|0	0|0	0|0	0|0	0|0	0|0	0|0	0|0	0|1	0|0	0|0	1|1	0|0	0|0	0|1	1|1	0|1	0|1	0|0	0|0	0|0
10	12680801	10:12680801-12687200	A	CN2	.	DUP	0|0	0|0	0|1	0|0	0|0	0|0	0|1	0|0	0|0	0|1	0|0	0|0	0|0	0|0	0|0	0|1	0|0	0|1	0|0	0|0	0|0	0|0	0|0	0|0	0|0	0|0	0|0	0|0	0|0	0|0	0|0	0|0	0|0	0|0	0|0	0|0	0|0	0|0	0|0	0|0	0|0	0|0	0|0
10	13585601	10:13585601-13587200	A	CN0	.	DEL	0|0	0|0	0|0	0|0	0|0	0|0	0|0	0|0	0|0	0|0	1|1	0|1	1|1	0|1	0|1	0|0	0|1	0|1	0|0	0|1	0|0	0|0	0|0	0|0	0|0	0|0	0|0	0|0	0|0	0|0	0|1	0|1	0|0	0|0	0|1	0|1	0|0	0|0	0|1	0|1	0|1	1|1	0|1
10	14000401	10:14000401-14016400	A	CNH	.	DUP	1|1	1|1	1|1	1|1	1|1	1|1	1|1	1|1	1|1	1|1	1|1	1|1	1|1	1|1	1|1	1|1	1|1	1|1	1|1	1|1	1|1	1|1	1|1	1|1	1|1	1|1	1|1	1|1	1|1	1|1	1|1	1|1	1|1	1|1	1|1	1|1	1|1	1|1	1|1	1|1	1|1	1|1	1|1
10	14016401	10:14016401-14018000	A	CN0,CN2	.	DUP	0|2	0|2	0|2	0|0	0|0	2|2	0|1	0|2	0|2	0|1	0|2	2|2	0|2	0|2	0|0	0|1	0|2	0|0	0|1	0|2	0|2	0|2	2|2	0|2	0|2	0|2	0|2	2|2	0|2	0|2	0|0	0|2	0|2	0|2	0|2	0|2	0|2	0|2	2|2	2|2	0|2	0|0	0|0
10	14019201	10:14019201-14022000	A	CN0,CN2	.	Both	0|0	0|2	0|1	0|1	0|1	0|0	1|1	0|0	0|0	1|1	0|0	0|0	0|0	0|0	0|1	0|1	0|0	0|1	0|1	0|0	0|2	0|0	0|0	0|0	0|0	0|0	0|0	0|0	0|0	0|0	0|0	0|0	0|2	0|0	0|0	0|0	0|0	0|0	0|0	0|0	0|0	0|0	0|1
10	14693601	10:14693601-14695600	A	CN0,CN2	.	DEL	0|0	1|1	0|1	0|0	0|2	0|1	0|0	0|0	0|1	0|2	0|0	0|0	0|0	0|0	0|0	0|0	0|0	0|0	0|0	0|0	0|0	0|0	0|0	0|0	0|0	0|0	0|1	0|0	0|0	0|2	0|0	0|0	0|2	0|0	0|0	0|0	0|0	0|1	0|0	0|0	0|2	1|1	0|1
10	14772001	10:14772001-14774400	A	CN0,CN2	.	DEL	0|0	0|0	0|0	0|1	0|0	0|0	1|1	0|0	0|0	1|1	0|0	0|0	0|0	0|0	0|1	0|1	0|0	0|1	0|1	0|1	0|1	0|1	1|1	0|0	1|1	0|1	0|1	0|1	1|1	0|1	0|1	0|1	0|1	0|0	0|0	0|0	0|0	0|0	0|0	0|0	0|0	0|0	0|2
10	15134801	10:15134801-15136400	A	CN0,CN2	.	DEL	0|1	1|1	1|1	0|0	0|0	0|1	1|1	0|1	0|1	1|1	0|1	0|2	0|0	0|2	0|1	0|1	0|0	0|1	0|1	0|0	0|0	0|0	0|1	0|2	0|1	0|2	0|0	0|0	0|0	0|0	0|0	0|0	0|0	0|0	0|0	0|1	0|0	0|0	0|0	0|0	0|0	0|0	0|0
10	15204801	10:15204801-15207200	A	CN2,CNH	.	DUP	2|2	2|2	2|2	2|2	2|2	2|2	2|2	2|2	2|2	2|2	2|2	2|2	2|2	2|2	2|2	2|2	2|2	2|2	2|2	2|2	2|2	2|2	2|2	2|2	2|2	2|2	2|2	2|2	2|2	2|2	1|2	1|1	2|2	1|1	2|2	1|2	1|2	2|2	1|2	2|2	2|2	2|2	2|2
10	15232801	10:15232801-15235600	A	CN2,CNH	.	DUP	0|0	0|0	0|0	0|1	0|0	0|0	0|1	0|1	0|1	0|1	0|1	0|1	0|0	0|1	0|0	0|1	0|1	0|1	0|1	0|0	0|1	1|2	1|1	0|1	0|1	1|1	1|1	0|1	0|1	0|1	0|1	0|1	1|2	0|1	0|1	0|1	0|1	0|1	0|1	0|1	1|1	0|1	0|1
10	15278001	10:15278001-15280000	A	CN0,CN2	.	Both	0|0	0|0	0|0	0|0	0|2	0|0	0|0	0|0	0|0	0|0	0|0	0|0	0|0	0|2	0|2	0|0	0|2	0|0	0|2	0|2	0|1	0|0	0|0	0|1	0|1	0|1	0|1	0|1	0|1	0|1	0|1	0|1	0|1	0|1	0|1	0|0	0|1	0|1	0|0	0|1	0|1	0|1	0|2
10	15284801	10:15284801-15287600	A	CNH	.	DUP	1|1	1|1	1|1	1|1	1|1	1|1	1|1	1|1	1|1	1|1	1|1	1|1	1|1	1|1	1|1	1|1	1|1	1|1	1|1	1|1	1|1	1|1	1|1	1|1	1|1	1|1	1|1	1|1	1|1	1|1	1|1	1|1	1|1	1|1	1|1	1|1	1|1	1|1	1|1	1|1	1|1	1|1	1|1
10	15294001	10:15294001-15298400	A	CN2,CNH	.	DUP	2|2	2|2	2|2	2|2	2|2	2|2	2|2	2|2	2|2	2|2	2|2	2|2	2|2	2|2	2|2	2|2	2|2	2|2	2|2	1|2	2|2	2|2	1|2	2|2	2|2	2|2	2|2	2|2	2|2	2|2	2|2	2|2	2|2	2|2	2|2	2|2	2|2	2|2	2|2	2|2	2|2	2|2	2|2
10	15302001	10:15302001-15309600	A	CNH	.	DUP	1|1	1|1	1|1	1|1	1|1	1|1	1|1	1|1	1|1	1|1	1|1	1|1	1|1	1|1	1|1	1|1	1|1	1|1	1|1	1|1	1|1	1|1	1|1	1|1	1|1	1|1	1|1	1|1	1|1	1|1	1|1	1|1	1|1	1|1	1|1	1|1	1|1	1|1	1|1	1|1	1|1	1|1	1|1
10	15314401	10:15314401-15316000	A	CN2,CNH	.	DUP	1|1	1|1	1|2	1|1	1|1	1|2	0|1	1|1	0|1	1|1	0|0	1|1	0|1	0|1	0|1	0|1	0|1	1|1	1|1	0|1	1|1	1|1	1|1	1|2	1|1	1|1	1|1	1|2	1|2	1|2	1|1	1|1	2|2	1|1	1|1	1|1	0|1	0|0	1|1	1|1	1|1	1|1	2|2
10	15379201	10:15379201-15381200	A	CN0,CN2	.	Both	0|1	0|0	0|0	0|1	0|1	0|1	0|1	0|0	0|0	0|1	0|0	0|0	0|0	0|2	0|1	0|1	0|0	0|0	0|0	0|2	0|0	0|0	0|0	0|0	0|0	0|0	0|0	0|0	0|0	0|0	0|0	0|0	0|0	0|0	0|0	0|0	0|0	0|0	0|0	0|0	0|0	0|1	0|0
10	15750001	10:15750001-15753200	A	CN0	.	DEL	0|1	0|1	1|1	0|1	0|1	1|1	1|1	0|1	1|1	0|1	1|1	0|1	1|1	0|1	0|1	0|1	0|1	1|1	0|0	1|1	1|1	1|1	1|1	1|1	1|1	1|1	1|1	1|1	1|1	1|1	1|1	1|1	0|1	1|1	1|1	1|1	1|1	1|1	1|1	1|1	0|1	0|0	0|1
10	16366001	10:16366001-16367600	A	CN0,CN2	.	DEL	0|1	0|1	1|1	1|1	0|1	1|1	1|1	1|1	0|1	1|1	0|0	0|0	1|1	0|0	0|1	0|1	0|0	0|1	0|0	0|1	0|0	0|0	0|0	0|0	0|0	0|0	0|0	0|0	0|0	0|0	0|1	0|1	0|0	0|0	0|2	0|0	0|1	0|1	0|1	0|1	0|1	0|1	0|0
10	17074801	10:17074801-17077600	A	CN0,CN2	.	DEL	0|0	0|0	0|0	0|0	0|2	0|0	0|0	0|0	0|0	0|0	0|0	0|0	0|2	0|2	0|0	0|0	0|0	0|2	0|0	0|0	1|1	0|1	1|1	0|0	0|1	0|1	1|1	0|1	0|1	1|1	1|1	1|1	0|0	0|1	0|1	0|1	0|1	0|1	0|1	0|1	0|0	0|1	0|1
10	17529601	10:17529601-17538000	A	CN0,CN2	.	DUP	0|2	2|2	2|2	0|2	0|0	0|2	2|2	0|2	0|2	2|2	0|0	0|0	0|2	0|0	0|0	0|2	0|0	0|2	0|0	0|0	0|0	0|0	0|0	0|0	0|0	0|0	0|0	0|0	0|0	0|0	0|0	0|0	0|0	0|0	0|0	0|1	0|0	0|1	0|0	0|0	0|0	0|0	0|0
10	17621201	10:17621201-17626400	A	CN0	.	DEL	0|0	0|0	0|0	0|0	0|0	0|0	0|0	0|0	0|0	0|0	0|0	0|0	0|0	0|0	0|0	0|0	0|0	0|0	0|0	0|0	0|0	0|0	0|0	1|1	0|0	0|1	0|0	0|1	0|1	0|0	0|0	0|0	1|1	0|0	0|0	0|0	0|0	0|0	0|0	0|0	0|1	0|1	0|0
10	17689601	10:17689601-17692800	A	CN0	.	DEL	1|1	1|1	1|1	1|1	0|1	1|1	1|1	1|1	1|1	1|1	0|1	1|1	1|1	0|1	0|1	1|1	0|1	1|1	0|1	1|1	0|0	0|0	0|0	0|0	0|0	0|0	0|0	0|0	0|0	0|0	1|1	1|1	0|1	0|1	1|1	1|1	0|1	0|1	1|1	0|1	0|1	0|1	1|1
10	18884001	10:18884001-18889200	A	CN0,CN2	.	DEL	1|1	1|1	1|1	1|1	1|1	1|1	1|1	1|1	1|1	1|1	0|1	0|0	1|1	0|1	1|1	0|1	0|1	0|1	0|1	0|1	0|0	0|0	0|0	0|0	0|0	0|0	0|0	0|0	0|0	0|0	0|0	0|0	0|2	0|0	0|0	0|0	0|0	0|0	0|0	0|0	0|0	0|0	0|0
10	19141601	10:19141601-19159200	A	CN2,CNH	.	DUP	2|2	2|2	2|2	2|2	2|2	2|2	2|2	2|2	2|2	2|2	1|1	2|2	2|2	1|2	2|2	2|2	2|2	1|2	2|2	2|2	0|1	1|1	0|0	1|1	0|1	0|1	0|1	0|1	0|1	0|1	2|2	2|2	2|2	2|2	1|2	1|2	1|2	1|2	0|0	1|2	1|1	1|1	0|1
10	19414001	10:19414001-19497600	A	CNH	.	DUP	1|1	1|1	1|1	1|1	1|1	1|1	1|1	1|1	1|1	1|1	1|1	1|1	1|1	1|1	1|1	1|1	1|1	1|1	1|1	1|1	1|1	1|1	1|1	1|1	1|1	1|1	1|1	1|1	1|1	1|1	1|1	1|1	1|1	1|1	1|1	1|1	1|1	1|1	1|1	1|1	1|1	1|1	1|1
10	20111601	10:20111601-20113200	A	CN0,CN2	.	DEL	0|0	0|0	0|0	0|0	0|0	0|2	0|0	0|0	0|0	0|0	0|1	0|2	0|2	0|0	0|0	0|0	0|0	0|0	0|0	0|1	0|1	0|1	1|1	1|1	1|1	0|1	0|1	0|1	0|1	0|1	1|1	1|1	0|1	1|1	0|1	0|1	0|1	0|1	0|1	0|1	0|1	0|1	0|1
10	21876001	10:21876001-21883200	A	CNH	.	Both	1|1	1|1	1|1	1|1	1|1	1|1	1|1	1|1	1|1	1|1	1|1	1|1	1|1	1|1	1|1	1|1	1|1	1|1	1|1	1|1	1|1	1|1	1|1	1|1	1|1	1|1	1|1	1|1	1|1	1|1	1|1	1|1	1|1	1|1	1|1	1|1	1|1	1|1	1|1	1|1	1|1	1|1	1|1
10	23427201	10:23427201-23429200	A	CN0,CN2	.	DEL	0|0	0|0	0|0	0|0	0|2	0|0	0|0	0|0	0|0	0|0	0|2	0|0	0|2	0|2	0|0	0|0	0|0	0|0	0|0	0|0	0|1	0|1	0|1	0|0	0|1	0|1	0|1	0|1	0|0	0|1	0|1	0|1	0|1	0|0	0|2	0|0	0|2	0|0	0|1	0|2	0|0	0|1	0|0
10	24366801	10:24366801-24368400	A	CN0,CN2	.	DUP	0|0	0|1	0|0	0|0	0|1	0|0	0|0	0|0	0|0	0|0	0|0	0|1	0|0	0|0	0|0	0|0	0|0	0|0	0|0	0|0	0|0	0|1	0|1	0|0	0|0	0|0	0|0	0|0	0|1	0|0	0|0	0|0	0|2	0|0	0|0	0|0	0|0	0|0	0|0	0|0	0|0	2|2	0|2
10	24548401	10:24548401-24552000	A	CN2,CNH	.	DUP	0|0	0|0	0|0	0|0	0|0	0|0	0|0	0|0	0|0	0|0	0|0	0|0	0|0	0|0	0|0	0|0	0|0	0|0	0|0	0|0	0|1	0|0	1|2	0|1	0|1	0|0	0|1	0|1	0|1	0|1	1|1	0|1	0|0	1|1	0|1	0|0	0|1	0|0	2|2	0|0	0|0	0|0	0|0
10	24929201	10:24929201-24976000	A	CNH	.	DUP	1|1	1|1	1|1	1|1	1|1	1|1	1|1	1|1	1|1	1|1	1|1	1|1	1|1	1|1	1|1	1|1	1|1	1|1	1|1	1|1	1|1	1|1	1|1	1|1	1|1	1|1	1|1	1|1	1|1	1|1	1|1	1|1	1|1	1|1	1|1	1|1	1|1	1|1	1|1	1|1	1|1	1|1	1|1
10	25027201	10:25027201-25032400	A	CNH	.	DUP	1|1	1|1	1|1	1|1	1|1	1|1	1|1	1|1	1|1	1|1	1|1	1|1	1|1	1|1	1|1	1|1	1|1	1|1	1|1	1|1	1|1	1|1	1|1	1|1	1|1	1|1	1|1	1|1	1|1	1|1	1|1	1|1	1|1	1|1	1|1	1|1	1|1	1|1	1|1	1|1	1|1	1|1	1|1
10	25033201	10:25033201-25034800	A	CNH	.	DUP	1|1	1|1	1|1	1|1	1|1	1|1	1|1	1|1	1|1	1|1	1|1	1|1	1|1	1|1	1|1	1|1	1|1	1|1	1|1	1|1	1|1	1|1	1|1	1|1	1|1	1|1	1|1	1|1	1|1	1|1	1|1	1|1	1|1	1|1	1|1	1|1	1|1	1|1	1|1	1|1	1|1	1|1	1|1
10	25038801	10:25038801-25042000	A	CNH	.	DUP	1|1	1|1	1|1	1|1	1|1	1|1	1|1	1|1	1|1	1|1	1|1	1|1	1|1	1|1	1|1	1|1	1|1	1|1	1|1	1|1	1|1	1|1	1|1	1|1	1|1	1|1	1|1	1|1	1|1	1|1	1|1	1|1	1|1	1|1	1|1	1|1	1|1	1|1	1|1	1|1	1|1	1|1	1|1
10	25043201	10:25043201-25047200	A	CNH	.	DUP	1|1	1|1	1|1	1|1	1|1	1|1	1|1	1|1	1|1	1|1	1|1	1|1	1|1	1|1	1|1	1|1	1|1	1|1	1|1	1|1	1|1	1|1	1|1	1|1	1|1	1|1	1|1	1|1	1|1	1|1	1|1	1|1	1|1	1|1	1|1	1|1	1|1	1|1	1|1	1|1	1|1	1|1	1|1
10	25047601	10:25047601-25049200	A	CNH	.	DUP	1|1	1|1	1|1	1|1	1|1	1|1	1|1	1|1	1|1	1|1	1|1	1|1	1|1	1|1	1|1	1|1	1|1	1|1	1|1	1|1	1|1	1|1	1|1	1|1	1|1	1|1	1|1	1|1	1|1	1|1	1|1	1|1	1|1	1|1	1|1	1|1	1|1	1|1	1|1	1|1	1|1	1|1	1|1
10	25050801	10:25050801-25054800	A	CNH	.	DUP	1|1	1|1	1|1	1|1	1|1	1|1	1|1	1|1	1|1	1|1	1|1	1|1	1|1	1|1	1|1	1|1	1|1	1|1	1|1	1|1	1|1	1|1	1|1	1|1	1|1	1|1	1|1	1|1	1|1	1|1	1|1	1|1	1|1	1|1	1|1	1|1	1|1	1|1	1|1	1|1	1|1	1|1	1|1
10	25055201	10:25055201-25082400	A	CNH	.	DUP	1|1	1|1	1|1	1|1	1|1	1|1	1|1	1|1	1|1	1|1	1|1	1|1	1|1	1|1	1|1	1|1	1|1	1|1	1|1	1|1	1|1	1|1	1|1	1|1	1|1	1|1	1|1	1|1	1|1	1|1	1|1	1|1	1|1	1|1	1|1	1|1	1|1	1|1	1|1	1|1	1|1	1|1	1|1
10	25082401	10:25082401-25086800	A	CN2,CNH	.	DUP	2|2	2|2	2|2	2|2	2|2	2|2	2|2	2|2	2|2	2|2	2|2	2|2	2|2	2|2	2|2	2|2	2|2	2|2	2|2	2|2	2|2	2|2	2|2	2|2	2|2	2|2	2|2	2|2	2|2	2|2	2|2	2|2	2|2	2|2	2|2	2|2	2|2	2|2	2|2	2|2	2|2	2|2	2|2
10	25088001	10:25088001-25091200	A	CNH	.	DUP	1|1	1|1	1|1	1|1	1|1	1|1	1|1	1|1	1|1	1|1	1|1	1|1	1|1	1|1	1|1	1|1	1|1	1|1	1|1	1|1	1|1	1|1	1|1	1|1	1|1	1|1	1|1	1|1	1|1	1|1	1|1	1|1	1|1	1|1	1|1	1|1	1|1	1|1	1|1	1|1	1|1	1|1	1|1
10	25092401	10:25092401-25111200	A	CNH	.	DUP	1|1	1|1	1|1	1|1	1|1	1|1	1|1	1|1	1|1	1|1	1|1	1|1	1|1	1|1	1|1	1|1	1|1	1|1	1|1	1|1	1|1	1|1	1|1	1|1	1|1	1|1	1|1	1|1	1|1	1|1	1|1	1|1	1|1	1|1	1|1	1|1	1|1	1|1	1|1	1|1	1|1	1|1	1|1
10	25115601	10:25115601-25121200	A	CNH	.	DUP	1|1	1|1	1|1	1|1	1|1	1|1	1|1	1|1	1|1	1|1	1|1	1|1	1|1	1|1	1|1	1|1	1|1	1|1	1|1	1|1	1|1	1|1	1|1	1|1	1|1	1|1	1|1	1|1	1|1	1|1	1|1	1|1	1|1	1|1	1|1	1|1	1|1	1|1	1|1	1|1	1|1	1|1	1|1
10	25124401	10:25124401-25126400	A	CNH	.	DUP	1|1	1|1	1|1	1|1	1|1	1|1	1|1	1|1	1|1	1|1	1|1	1|1	1|1	1|1	1|1	1|1	1|1	1|1	1|1	1|1	1|1	1|1	1|1	1|1	1|1	1|1	1|1	1|1	1|1	1|1	1|1	1|1	1|1	1|1	1|1	1|1	1|1	1|1	1|1	1|1	1|1	1|1	1|1
10	25128001	10:25128001-25136400	A	CNH	.	DUP	1|1	1|1	1|1	1|1	1|1	1|1	1|1	1|1	1|1	1|1	1|1	1|1	1|1	1|1	1|1	1|1	1|1	1|1	1|1	1|1	1|1	1|1	1|1	1|1	1|1	1|1	1|1	1|1	1|1	1|1	1|1	1|1	1|1	1|1	1|1	1|1	1|1	1|1	1|1	1|1	1|1	1|1	1|1
10	25138401	10:25138401-25140400	A	CNH	.	DUP	1|1	1|1	1|1	1|1	1|1	1|1	1|1	1|1	1|1	1|1	1|1	1|1	1|1	1|1	1|1	1|1	1|1	1|1	1|1	1|1	1|1	1|1	1|1	1|1	1|1	1|1	1|1	1|1	1|1	1|1	1|1	1|1	1|1	1|1	1|1	1|1	1|1	1|1	1|1	1|1	1|1	1|1	1|1
10	25146401	10:25146401-25148000	A	CN0	.	DEL	0|1	0|1	0|1	0|0	0|1	0|1	0|1	0|0	0|1	0|0	0|1	0|0	0|1	0|1	0|1	0|1	0|1	0|1	0|0	0|0	1|1	0|1	1|1	0|1	1|1	0|0	1|1	0|1	1|1	1|1	0|1	0|1	0|1	0|1	0|1	0|1	0|1	0|1	0|1	0|1	0|1	0|1	1|1
10	25218801	10:25218801-25221200	A	CNH	.	DUP	1|1	1|1	1|1	1|1	1|1	1|1	1|1	1|1	1|1	1|1	1|1	1|1	1|1	1|1	1|1	1|1	1|1	1|1	1|1	1|1	1|1	1|1	1|1	1|1	1|1	1|1	1|1	1|1	1|1	1|1	1|1	1|1	1|1	1|1	1|1	1|1	1|1	1|1	1|1	1|1	1|1	1|1	1|1
10	25242801	10:25242801-25245200	A	CNH	.	DUP	1|1	1|1	1|1	1|1	1|1	1|1	1|1	1|1	1|1	1|1	1|1	1|1	1|1	1|1	1|1	1|1	1|1	1|1	1|1	1|1	1|1	1|1	1|1	1|1	1|1	1|1	1|1	1|1	1|1	1|1	1|1	1|1	1|1	1|1	1|1	1|1	1|1	1|1	1|1	1|1	1|1	1|1	1|1
10	26869201	10:26869201-26871200	A	CN0,CN2	.	Both	0|2	0|0	0|2	0|2	0|0	0|0	0|0	0|0	0|0	0|0	0|0	0|0	0|0	0|0	0|0	0|2	0|0	0|0	0|2	0|0	0|0	0|0	0|0	0|0	0|0	0|2	0|2	0|2	0|0	0|0	0|0	0|0	0|0	0|0	0|0	0|0	0|0	0|0	0|0	0|0	0|0	0|2	0|1
10	26872401	10:26872401-26874400	A	CN0,CN2	.	Both	0|1	0|0	0|0	0|0	0|2	0|0	0|0	0|0	0|0	0|0	0|0	0|1	0|0	0|0	0|0	0|0	0|0	0|0	0|0	0|0	0|2	0|2	0|0	0|1	0|0	0|0	0|0	0|0	0|1	0|0	0|2	0|2	0|0	0|0	0|0	0|0	0|0	0|0	0|0	0|0	0|0	0|2	0|1
10	28086401	10:28086401-28088400	A	CN0,CN2	.	DEL	0|1	0|1	0|1	0|1	0|0	0|0	1|1	0|1	1|1	1|1	0|0	0|1	0|0	0|2	0|0	0|1	0|0	0|1	0|0	0|0	0|1	0|0	0|0	0|0	0|0	0|0	0|0	0|0	0|0	0|1	0|1	0|0	0|0	0|0	0|0	0|0	0|0	0|1	0|0	0|0	0|0	0|0	0|1
10	28259601	10:28259601-28262000	A	CN0	.	DEL	0|1	0|1	0|1	0|1	1|1	1|1	1|1	0|1	1|1	0|1	0|1	0|1	0|1	0|1	0|1	0|1	0|1	0|1	0|0	0|1	0|1	0|1	1|1	1|1	1|1	0|1	1|1	0|1	0|1	0|1	1|1	0|1	1|1	0|1	0|0	0|1	1|1	0|1	0|1	0|1	0|1	1|1	0|1
10	28922401	10:28922401-28925600	A	CN2,CNH	.	DUP	0|0	0|0	0|0	0|0	0|0	0|0	0|0	0|0	0|0	0|0	0|0	0|0	0|1	0|0	0|0	0|0	0|0	0|0	0|0	0|0	0|0	0|0	0|0	1|1	0|0	2|2	0|0	1|1	0|0	0|0	0|0	0|0	0|0	0|0	0|0	0|1	0|0	0|0	0|0	0|0	0|0	0|0	0|0
10	29387201	10:29387201-29389200	A	CN0	.	DEL	0|1	0|1	0|1	0|1	0|1	0|0	1|1	0|0	0|1	0|1	0|0	0|0	0|1	0|0	0|1	0|0	0|1	0|1	0|0	0|1	0|1	0|1	0|1	0|1	0|1	1|1	1|1	0|1	0|1	1|1	0|1	0|1	0|1	0|1	0|1	0|1	0|1	1|1	0|1	1|1	0|1	0|1	1|1
10	29416801	10:29416801-29418400	A	CN0,CN2	.	DEL	0|1	0|0	0|0	0|0	0|0	0|1	0|2	0|0	0|2	0|2	0|0	0|1	0|1	0|0	0|1	0|0	0|0	0|1	0|2	0|1	0|1	0|0	0|1	0|1	1|1	1|1	0|1	0|1	0|1	0|1	0|1	0|1	1|1	0|1	0|0	0|1	1|1	0|1	0|1	0|1	1|1	0|1	1|1
10	29442801	10:29442801-29450400	A	CNH	.	Both	1|1	1|1	1|1	1|1	1|1	1|1	1|1	1|1	1|1	1|1	1|1	1|1	1|1	1|1	1|1	1|1	1|1	1|1	1|1	1|1	1|1	1|1	1|1	1|1	1|1	1|1	1|1	1|1	1|1	1|1	1|1	1|1	1|1	1|1	1|1	1|1	1|1	1|1	1|1	1|1	1|1	1|1	1|1
10	30524801	10:30524801-30527600	A	CN0	.	DEL	0|0	0|0	0|0	0|0	0|0	0|0	0|0	0|0	0|0	0|0	0|1	0|0	0|0	0|0	0|0	0|1	0|0	0|1	0|0	0|1	0|0	0|0	0|0	0|0	0|1	0|0	0|0	0|0	0|1	0|0	0|0	0|0	0|1	0|1	0|0	0|0	0|0	0|0	0|0	0|0	0|0	1|1	1|1
10	30889201	10:30889201-30891600	A	CN0	.	DEL	0|0	0|0	0|0	0|0	0|1	0|0	0|0	0|0	0|0	0|0	0|0	0|0	0|0	0|0	0|0	0|0	0|0	0|0	0|0	0|0	0|0	0|0	0|0	0|0	0|0	0|0	0|0	0|0	0|0	0|0	0|1	0|1	1|1	0|1	0|0	0|1	0|0	0|0	0|0	0|1	0|0	1|1	1|1
10	31234801	10:31234801-31240400	A	CN0,CN2	.	Both	0|0	0|0	0|0	0|2	0|0	0|2	0|0	0|0	0|0	0|2	0|0	0|2	0|0	0|0	0|0	0|0	0|2	0|0	0|0	0|0	0|1	0|2	1|1	0|1	0|1	0|1	0|1	0|1	0|1	0|1	0|1	0|1	0|0	0|1	0|2	0|1	0|2	0|0	0|0	0|1	0|0	0|0	0|2
10	31244801	10:31244801-31248000	A	CN0	.	DEL	0|0	0|0	0|0	0|0	0|0	0|0	0|0	0|0	0|0	0|0	0|0	0|0	0|0	0|0	0|0	0|0	0|0	0|0	0|0	0|0	0|1	0|0	1|1	0|1	1|1	0|1	0|1	0|1	0|1	0|1	1|1	1|1	0|1	0|1	0|1	1|1	0|1	0|1	1|1	0|1	0|0	0|0	0|0
10	31893601	10:31893601-31896000	A	CN0	.	DEL	0|0	0|0	0|1	0|0	0|0	0|0	0|0	0|0	0|0	0|0	0|0	0|0	0|1	0|0	0|1	0|0	0|0	0|1	0|0	0|0	0|0	0|1	0|0	0|0	0|1	0|0	0|0	0|0	0|1	0|0	0|0	0|1	0|0	0|1	0|1	0|1	0|1	0|1	0|1	0|0	0|0	0|0	0|0
10	32735201	10:32735201-32739200	A	CN0	.	DEL	0|0	0|0	0|0	0|0	0|0	0|0	0|0	0|0	0|0	0|0	0|0	0|0	0|0	0|0	0|0	0|0	0|0	0|0	0|0	0|0	0|0	0|0	0|0	0|0	0|0	0|0	0|0	0|0	0|1	0|0	0|0	0|0	0|0	0|0	0|0	0|0	0|0	0|0	0|0	0|0	0|1	0|0	0|0
10	33539201	10:33539201-33541200	A	CN2	.	Both	0|0	0|0	0|1	0|0	0|1	0|0	0|1	0|0	0|0	0|0	0|0	1|1	0|0	0|1	0|0	1|1	1|1	0|0	1|1	0|0	0|1	0|0	0|0	0|1	0|1	0|1	0|1	0|0	0|1	0|0	0|0	0|1	0|1	0|0	0|0	0|0	0|1	0|0	0|0	0|0	0|1	0|1	0|1
10	34398801	10:34398801-34404000	A	CN0	.	DEL	0|0	0|0	0|0	0|0	0|0	0|0	0|0	0|0	0|0	0|0	0|0	0|0	0|0	0|0	0|0	0|0	0|0	0|0	0|0	0|0	0|0	0|0	0|0	0|0	0|0	0|0	0|0	0|0	0|1	0|0	0|0	0|0	0|0	0|0	0|0	0|0	0|0	0|0	0|0	0|0	0|1	0|0	0|0
10	35359201	10:35359201-35361200	A	CN0,CN2	.	DEL	0|0	0|0	0|0	0|0	0|0	0|0	0|0	0|0	0|0	0|0	1|1	0|0	0|1	1|1	0|1	1|1	0|1	0|1	0|1	1|1	0|0	0|0	0|0	0|2	0|0	0|0	0|0	0|2	0|0	0|0	0|0	0|0	0|2	0|0	0|1	0|0	0|0	0|0	0|2	0|2	1|1	1|1	1|1
10	35624001	10:35624001-35641200	A	CNH	.	DUP	1|1	1|1	1|1	1|1	1|1	1|1	1|1	1|1	1|1	1|1	1|1	1|1	1|1	1|1	1|1	1|1	1|1	1|1	1|1	1|1	1|1	1|1	1|1	1|1	1|1	1|1	1|1	1|1	1|1	1|1	1|1	1|1	1|1	1|1	1|1	1|1	1|1	1|1	1|1	1|1	1|1	1|1	1|1
10	35888801	10:35888801-35891200	A	CN0,CN2	.	DEL	0|2	0|0	0|0	0|0	0|0	0|0	0|0	0|0	0|0	0|0	1|1	0|2	0|1	0|1	0|1	0|1	0|0	0|1	0|0	1|1	0|0	0|0	0|0	0|0	0|1	0|0	0|0	0|1	0|0	0|0	0|1	0|0	0|0	0|0	0|0	0|0	0|0	0|0	0|0	0|0	0|1	1|1	0|0
10	35910401	10:35910401-35912000	A	CNH	.	DUP	1|1	1|1	1|1	1|1	1|1	1|1	1|1	1|1	1|1	1|1	1|1	1|1	1|1	1|1	1|1	1|1	1|1	1|1	1|1	1|1	1|1	1|1	1|1	1|1	1|1	1|1	1|1	1|1	1|1	1|1	1|1	1|1	1|1	1|1	1|1	1|1	1|1	1|1	1|1	1|1	1|1	1|1	1|1
10	36028001	10:36028001-36030800	A	CN0,CN2	.	DEL	0|0	0|0	0|0	0|0	0|0	0|0	0|0	0|0	0|2	0|0	0|0	0|0	0|0	0|0	0|0	0|0	0|0	0|0	0|0	0|0	0|1	0|0	1|1	0|1	0|1	0|1	0|1	0|1	0|0	0|0	0|2	0|0	0|0	0|0	0|0	0|0	0|0	0|0	0|0	0|0	0|0	0|0	0|0
10	36351201	10:36351201-36353600	A	CN0	.	DEL	0|0	0|1	0|1	0|0	0|1	0|1	0|0	1|1	0|0	0|0	1|1	1|1	0|1	1|1	1|1	1|1	1|1	0|1	1|1	1|1	1|1	1|1	1|1	1|1	1|1	1|1	1|1	1|1	1|1	1|1	1|1	1|1	0|0	1|1	0|1	0|1	1|1	1|1	1|1	1|1	1|1	1|1	1|1
10	37343201	10:37343201-37345200	A	CN0,CN2	.	DEL	0|0	0|2	0|0	0|0	0|0	0|2	0|0	0|0	0|0	0|2	0|0	0|0	0|0	0|0	0|0	0|0	0|0	0|0	0|0	0|0	0|1	0|0	1|1	0|1	0|1	0|1	0|0	0|1	0|1	0|0	0|0	0|0	0|0	0|0	0|0	0|0	0|0	0|0	0|0	0|0	0|0	0|0	0|0
10	37605601	10:37605601-37607600	A	CN0,CN2	.	DUP	0|0	0|0	0|0	0|0	0|0	0|0	0|2	0|0	0|0	0|2	0|1	0|0	0|0	0|0	0|0	0|0	0|2	0|2	0|0	0|0	0|2	0|0	0|0	0|2	0|0	0|0	0|0	0|1	0|2	0|0	0|2	0|2	2|2	0|2	0|2	0|2	0|0	0|0	0|2	0|0	0|2	2|2	2|2
10	38014001	10:38014001-38016000	A	CN0,CN2	.	Both	0|2	0|0	0|0	0|0	0|0	0|0	0|0	0|0	0|0	0|0	0|2	0|0	0|0	0|2	0|0	0|2	0|0	0|0	0|0	0|0	0|1	0|0	0|0	0|0	0|0	0|0	0|1	0|0	0|0	0|1	0|2	0|2	0|2	0|1	0|0	0|2	0|1	0|1	0|0	0|1	0|0	0|2	0|2
10	38104401	10:38104401-38107200	A	CN0,CN2	.	DEL	0|1	0|0	0|0	0|1	0|1	0|1	0|1	0|0	0|1	0|1	0|1	1|1	0|2	0|1	0|0	0|1	0|1	0|1	0|1	0|1	1|1	1|1	1|1	1|1	1|1	1|1	1|1	0|1	0|1	1|1	0|1	1|1	0|1	0|1	0|1	0|1	1|1	1|1	1|1	1|1	1|1	1|1	1|1
10	38774401	10:38774401-38776400	A	CN0,CN2	.	DEL	1|1	1|1	1|1	1|1	1|1	1|1	1|1	1|1	1|1	1|1	0|0	0|2	0|0	0|0	0|0	0|0	0|0	0|0	0|0	0|0	0|0	0|0	0|0	0|2	0|0	0|0	0|0	0|0	0|0	0|0	0|0	0|2	0|0	0|0	0|1	0|0	0|0	0|1	0|0	0|0	0|0	0|0	0|0
10	38779601	10:38779601-38782800	A	CN0	.	DEL	0|0	0|0	0|0	0|1	0|0	0|0	0|1	0|0	0|0	0|0	0|0	0|0	0|0	0|0	0|0	0|0	0|0	0|0	0|0	0|0	0|1	0|1	0|1	0|1	0|1	0|1	0|1	0|1	0|0	0|1	0|0	0|1	0|0	0|0	0|0	0|1	0|0	0|0	0|1	0|1	0|0	0|1	0|1
10	38871601	10:38871601-38874400	A	CN0,CN2	.	Both	1|1	1|1	1|1	0|1	1|1	0|1	1|1	0|1	1|1	1|1	0|0	0|2	0|0	0|0	0|0	0|2	0|0	0|1	0|0	0|2	0|2	0|0	0|2	0|2	0|2	2|2	0|2	0|2	0|2	0|0	0|2	0|2	0|0	0|2	0|1	0|2	0|0	0|0	0|0	0|2	0|2	0|2	0|0
10	39044001	10:39044001-39046000	A	CN0,CN2	.	Both	0|0	0|0	0|0	0|2	0|2	0|0	0|0	0|0	0|2	0|0	0|2	0|2	0|0	0|2	0|0	0|2	0|0	0|2	0|0	0|0	0|0	0|0	0|0	0|2	0|2	0|0	0|2	0|0	0|2	0|0	0|2	0|2	0|2	0|0	0|0	0|0	0|0	0|0	0|0	0|2	0|0	0|1	0|0
10	39092001	10:39092001-39096800	A	CN2,CNH	.	DUP	0|0	0|0	0|0	0|0	0|0	0|0	0|0	0|0	0|0	0|0	0|0	0|0	0|0	0|0	0|0	0|0	0|0	0|0	0|0	0|0	0|0	0|0	0|0	0|0	0|0	0|0	0|0	0|0	0|0	0|0	0|0	0|0	0|0	0|0	0|0	0|0	0|0	0|0	0|0	0|0	0|0	1|1	0|0
10	39198401	10:39198401-39201600	A	CN0,CN2	.	DEL	0|0	0|0	0|0	0|0	0|0	0|0	0|0	0|0	0|0	0|0	0|0	0|1	0|0	0|0	0|0	0|0	0|1	0|0	0|0	0|0	0|0	0|1	0|0	0|1	0|1	0|1	0|0	0|1	0|0	0|0	0|2	0|0	0|0	0|1	0|0	0|0	0|1	0|1	1|1	0|1	0|1	1|1	0|1
10	39516801	10:39516801-39519200	A	CN0	.	DEL	0|1	1|1	1|1	0|0	0|0	0|1	0|1	1|1	0|1	0|1	1|1	0|1	0|1	1|1	1|1	1|1	0|1	0|1	1|1	1|1	0|1	0|1	1|1	0|1	1|1	0|1	0|1	0|0	0|0	0|1	1|1	1|1	0|0	0|1	1|1	1|1	1|1	1|1	0|1	1|1	0|1	1|1	1|1
10	40096401	10:40096401-40101600	A	CN0	.	DEL	0|0	0|0	0|0	0|0	0|0	0|0	0|0	0|0	0|0	0|0	0|1	0|1	0|1	0|1	0|0	0|0	0|1	0|0	0|0	0|0	0|1	0|0	1|1	0|1	0|1	0|1	0|1	0|1	0|1	0|1	0|0	0|1	0|0	0|0	0|0	0|1	0|0	0|1	0|1	0|0	0|0	0|1	0|0
10	42087601	10:42087601-42098400	A	CNH	.	DUP	1|1	1|1	1|1	1|1	1|1	1|1	1|1	1|1	1|1	1|1	1|1	1|1	1|1	1|1	1|1	1|1	1|1	1|1	1|1	1|1	1|1	1|1	1|1	1|1	1|1	1|1	1|1	1|1	1|1	1|1	1|1	1|1	1|1	1|1	1|1	1|1	1|1	1|1	1|1	1|1	1|1	1|1	1|1
10	42679601	10:42679601-42682400	A	CN0,CN2	.	DEL	0|0	0|0	0|0	0|0	0|0	0|0	0|0	0|0	0|0	0|0	0|0	0|0	0|0	0|0	0|0	0|0	0|0	0|0	0|0	0|0	0|1	0|2	1|1	1|1	0|1	1|1	0|1	1|1	0|0	0|1	0|1	0|1	0|0	0|0	0|2	0|0	0|0	0|0	0|0	0|0	1|1	1|1	0|0
10	42710001	10:42710001-42712400	A	CN0	.	DEL	0|0	0|0	0|1	0|1	0|1	0|1	0|1	1|1	0|1	0|1	0|1	0|1	0|1	0|1	1|1	1|1	0|0	0|1	1|1	1|1	1|1	1|1	1|1	0|1	1|1	0|1	1|1	0|1	1|1	1|1	0|1	1|1	0|1	1|1	0|1	1|1	1|1	1|1	1|1	1|1	1|1	1|1	0|1
10	42757601	10:42757601-42759200	A	CNH	.	Both	1|1	1|1	1|1	1|1	1|1	1|1	1|1	1|1	1|1	1|1	1|1	1|1	1|1	1|1	1|1	1|1	1|1	1|1	1|1	1|1	1|1	1|1	1|1	1|1	1|1	1|1	1|1	1|1	1|1	1|1	1|1	1|1	1|1	1|1	1|1	1|1	1|1	1|1	1|1	1|1	1|1	1|1	1|1
10	43861201	10:43861201-43865600	A	CN0	.	DEL	1|1	0|0	0|0	0|1	0|1	0|1	0|0	0|0	0|0	0|1	0|0	0|0	0|0	0|0	0|0	0|0	0|1	0|1	0|0	0|0	0|0	0|0	0|0	0|0	0|0	0|0	0|0	0|0	0|0	0|0	1|1	1|1	1|1	0|1	0|1	0|1	0|1	0|1	0|0	0|1	0|1	0|0	0|1
10	44884801	10:44884801-44887600	A	CN2	.	DUP	0|1	0|0	0|1	0|1	0|1	0|1	1|1	0|1	0|1	0|1	1|1	0|1	0|0	0|1	0|1	0|1	0|0	0|1	0|1	0|1	0|0	0|0	0|1	0|1	0|1	0|1	0|0	0|1	0|0	0|1	0|0	0|0	0|0	0|0	0|0	0|1	0|1	0|1	0|0	0|1	0|1	0|0	0|1
10	46286001	10:46286001-46288400	A	CN0,CN2	.	DEL	0|2	0|2	0|0	0|0	0|0	0|0	0|0	0|0	0|0	0|0	0|0	0|0	0|1	0|0	0|0	0|0	0|2	0|0	0|0	0|0	1|1	1|1	1|1	0|1	1|1	0|1	1|1	0|1	1|1	1|1	1|1	0|1	0|1	1|1	0|1	1|1	1|1	1|1	1|1	1|1	1|1	0|2	0|1
10	47027601	10:47027601-47034400	A	CNH	.	Both	1|1	1|1	1|1	1|1	1|1	1|1	1|1	1|1	1|1	1|1	1|1	1|1	1|1	1|1	1|1	1|1	1|1	1|1	1|1	1|1	1|1	1|1	1|1	1|1	1|1	1|1	1|1	1|1	1|1	1|1	1|1	1|1	1|1	1|1	1|1	1|1	1|1	1|1	1|1	1|1	1|1	1|1	1|1
10	47311601	10:47311601-47313600	A	CN0,CN2	.	Both	0|0	0|1	0|1	0|0	0|0	0|1	0|0	0|1	0|0	0|0	0|1	0|1	0|1	0|0	0|1	1|1	0|1	0|1	0|1	0|1	0|1	0|1	0|1	0|1	0|1	0|1	0|0	0|0	0|1	0|1	0|1	0|1	0|2	0|0	0|0	0|0	0|1	0|1	0|1	0|1	0|0	0|1	0|0
10	48594801	10:48594801-48596800	A	CN0,CN2	.	DEL	0|0	0|0	0|2	0|0	0|0	0|0	0|2	0|0	0|0	0|1	0|1	0|0	0|1	0|1	0|1	0|1	0|1	0|0	0|1	0|1	0|1	0|1	0|1	0|1	0|1	0|1	0|1	0|1	0|1	0|1	0|1	0|1	0|1	0|1	0|1	0|1	0|1	0|1	0|1	0|1	0|1	0|1	0|1
10	48616801	10:48616801-48620000	A	CN0,CN2	.	DEL	0|0	0|0	0|0	0|0	0|0	0|1	0|2	0|0	0|0	0|0	0|1	0|0	0|0	0|1	0|1	0|0	0|1	0|0	0|1	0|1	0|1	0|1	0|1	0|1	0|1	0|1	1|1	0|1	1|1	1|1	0|1	0|1	0|1	0|1	0|1	0|1	0|1	1|1	0|1	0|1	0|1	0|0	0|1
10	48633201	10:48633201-48635200	A	CN0,CN2	.	DUP	0|0	0|0	0|0	0|0	0|0	0|0	0|1	0|0	0|0	0|0	0|2	0|0	0|0	0|0	0|2	0|2	2|2	0|0	0|2	2|2	0|0	0|0	0|2	2|2	0|2	0|2	0|0	0|0	0|0	0|0	0|0	0|2	0|0	0|0	0|0	0|0	0|0	0|0	2|2	0|0	0|2	2|2	2|2
10	48663601	10:48663601-48666000	A	CN0	.	DEL	0|0	0|0	0|0	0|0	0|0	0|0	0|0	0|0	0|0	0|0	0|0	0|0	0|0	0|0	0|0	0|0	0|0	0|0	0|0	0|0	0|0	0|0	0|1	0|0	0|0	0|1	0|0	0|1	0|1	0|0	0|1	0|0	0|1	0|1	0|1	0|1	1|1	1|1	0|1	1|1	0|1	0|0	0|0
10	49259601	10:49259601-49262000	A	CN0	.	DEL	0|0	0|0	0|0	0|0	0|0	0|1	0|0	0|0	0|0	0|0	0|0	0|0	0|0	0|0	0|0	0|0	0|0	0|0	0|0	0|0	0|0	0|0	0|0	0|0	0|0	0|0	0|0	0|0	0|0	0|0	0|0	0|0	0|1	0|1	0|0	0|1	0|0	0|0	0|1	0|0	0|0	0|0	0|0
10	49554401	10:49554401-49558400	A	CN0	.	DEL	0|0	0|0	0|0	0|0	0|0	0|0	0|0	0|0	0|0	0|0	0|0	0|0	0|0	0|0	0|0	0|0	0|0	0|0	0|0	0|0	0|1	1|1	0|1	0|1	0|1	0|1	0|1	0|1	0|1	0|1	1|1	1|1	0|1	1|1	0|1	0|1	0|0	0|0	1|1	0|0	0|1	0|0	0|1
10	49580801	10:49580801-49584400	A	CN0,CN2	.	DEL	0|1	1|1	1|1	1|1	1|1	1|1	1|1	1|1	1|1	0|1	1|1	1|1	1|1	1|1	1|1	1|1	1|1	1|1	1|1	1|1	0|0	0|1	0|0	0|2	0|1	0|1	0|0	0|0	0|0	0|0	0|0	0|0	0|0	0|0	0|1	0|1	0|1	0|1	0|0	0|1	0|0	1|1	0|0
10	50097201	10:50097201-50104800	A	CN0,CN2,CNH	.	DUP	0|0	1|1	1|1	1|1	1|1	1|1	1|1	0|1	1|1	0|0	0|2	0|1	0|1	0|1	0|1	0|0	1|1	0|1	1|1	0|0	2|3	2|3	2|3	2|3	3|3	2|2	2|3	2|3	0|0	2|3	0|0	0|0	0|0	0|0	0|1	0|0	0|1	0|1	0|0	0|1	0|2	1|1	0|2
10	50688001	10:50688001-50690400	A	CN0	.	DEL	0|0	0|0	0|0	0|0	0|0	0|0	0|0	0|0	0|0	0|0	0|1	0|0	0|0	0|0	0|0	0|0	0|0	0|0	0|0	0|0	0|1	0|1	0|0	0|0	0|0	0|0	0|1	0|0	0|1	0|1	0|0	0|1	0|1	0|0	0|0	0|0	0|0	0|0	0|0	0|0	0|0	0|0	0|0
10	54531201	10:54531201-54533200	A	CN0,CN2	.	DEL	0|1	0|0	0|1	0|0	0|0	0|0	0|0	0|1	0|1	0|1	0|1	0|1	0|1	0|1	0|1	0|1	0|1	0|0	0|1	0|1	0|1	0|1	0|1	0|1	0|1	0|1	0|1	0|1	0|1	0|1	0|1	0|1	0|0	0|1	0|0	0|1	0|0	0|2	0|1	0|0	0|1	0|1	0|1
10	55270401	10:55270401-55272800	A	CN0,CN2	.	DEL	0|0	0|0	0|0	0|0	0|0	0|0	0|0	0|0	0|0	0|0	0|1	0|1	0|0	0|0	0|1	0|0	1|1	0|0	0|1	0|0	0|0	0|0	0|0	0|0	0|0	0|0	0|0	0|0	0|0	0|0	0|0	0|0	0|1	0|0	0|0	0|0	0|0	0|0	0|1	0|0	0|2	0|0	0|0
10	55739201	10:55739201-55743600	A	CN0,CN2	.	DEL	0|0	0|2	0|0	0|0	0|0	0|0	0|0	0|0	0|0	0|1	0|0	0|0	0|0	0|0	0|0	0|0	0|0	0|0	0|0	0|0	0|1	0|0	0|1	0|1	0|1	0|1	0|1	0|1	0|0	0|1	0|1	0|1	0|1	0|0	0|1	0|0	0|1	0|1	0|0	0|1	0|0	0|0	0|0
10	55760801	10:55760801-55764800	A	CN0,CN2	.	DEL	0|1	1|1	0|1	1|1	1|1	1|1	1|1	1|1	0|1	0|1	0|0	0|0	0|0	0|0	0|1	0|0	0|2	0|1	0|1	0|0	0|0	0|0	0|0	0|0	0|0	0|0	0|0	0|0	0|0	0|0	0|0	0|0	0|1	0|0	0|0	0|0	0|0	0|0	0|0	0|0	0|0	0|0	0|2
10	55978801	10:55978801-55981600	A	CNH	.	DUP	1|1	1|1	1|1	1|1	1|1	1|1	1|1	1|1	1|1	1|1	1|1	1|1	1|1	1|1	1|1	1|1	1|1	1|1	1|1	1|1	1|1	1|1	1|1	1|1	1|1	1|1	1|1	1|1	1|1	1|1	1|1	1|1	1|1	1|1	1|1	1|1	1|1	1|1	1|1	1|1	1|1	1|1	1|1
10	57242401	10:57242401-57244400	A	CN0,CN2	.	DEL	0|2	0|0	0|0	0|0	0|0	0|0	0|0	0|0	0|0	0|0	0|0	0|0	0|0	0|0	0|0	0|0	0|0	0|0	0|0	0|0	0|0	0|1	0|0	0|0	0|0	0|0	0|0	0|2	0|0	0|0	0|1	1|1	0|0	0|0	0|0	0|1	0|0	0|0	0|1	0|0	0|0	0|0	0|0
10	58609601	10:58609601-58611200	A	CN0,CN2	.	DEL	0|1	0|1	0|1	0|1	0|0	0|0	1|1	0|1	0|1	0|1	0|1	0|1	0|0	0|0	0|0	0|0	0|0	0|2	0|0	0|0	0|0	0|0	0|0	0|0	0|0	0|0	0|0	0|0	0|1	0|2	0|0	0|1	0|1	0|0	0|0	0|0	0|1	0|0	0|0	0|0	0|1	0|0	0|1
10	60490001	10:60490001-60492400	A	CN0,CN2,CNH	.	DUP	0|0	0|0	0|0	0|0	0|2	0|0	0|1	0|0	0|0	0|0	0|2	0|2	0|2	0|2	0|0	0|2	0|2	0|2	0|0	0|2	2|3	3|3	2|3	3|3	3|3	2|3	2|3	2|3	2|3	3|3	3|3	2|3	2|3	2|3	2|3	2|3	0|2	2|3	2|3	2|3	2|3	0|2	0|2
10	60635201	10:60635201-60636800	A	CN0,CN2	.	Both	0|0	0|0	0|0	0|0	0|0	0|0	0|0	0|0	0|0	0|0	0|0	0|0	0|0	0|0	0|0	0|0	0|1	0|2	0|0	0|0	0|1	0|1	1|1	0|1	0|1	1|1	1|1	0|1	0|1	1|1	0|1	0|0	0|1	0|0	0|1	0|1	0|1	1|1	1|1	0|1	0|0	0|1	0|0
10	61906001	10:61906001-61908400	A	CN0,CN2	.	DUP	0|0	0|0	0|0	0|0	0|0	0|0	0|0	0|0	0|0	0|0	0|0	0|0	0|0	0|0	0|0	0|0	0|0	0|0	0|0	0|0	0|0	0|0	0|0	0|0	0|0	0|0	0|2	0|1	0|0	0|0	0|2	0|0	0|2	0|0	0|0	0|0	0|0	0|2	0|0	0|0	0|2	2|2	0|2
10	61954001	10:61954001-61956000	A	CN0,CN2	.	DEL	0|0	0|1	0|1	0|0	0|1	0|0	0|1	0|0	0|0	0|0	0|1	0|1	0|0	0|1	0|0	0|0	0|1	0|1	0|0	0|0	0|1	0|1	0|1	0|1	0|1	0|1	0|0	0|0	0|0	0|0	0|2	0|0	0|0	0|0	0|0	0|0	0|0	0|1	0|0	0|0	0|1	0|0	0|2
10	62278401	10:62278401-62280000	A	CN2,CNH	.	DUP	1|1	1|1	1|1	1|1	1|1	1|1	1|1	1|1	1|1	0|1	1|1	1|1	1|1	1|1	0|1	0|1	1|2	1|1	1|1	1|1	1|2	1|1	1|1	1|1	1|1	1|1	1|1	1|1	1|1	1|2	1|1	1|2	1|2	1|2	1|2	1|1	1|1	1|1	1|1	1|1	1|2	2|2	1|2
10	62322801	10:62322801-62330000	A	CN2	.	DUP	0|1	1|1	0|1	0|1	0|0	0|0	0|0	1|1	0|1	0|1	1|1	1|1	1|1	0|1	0|1	1|1	1|1	0|1	0|1	1|1	0|0	0|0	0|0	0|0	0|0	0|0	0|0	0|0	0|1	0|0	0|0	0|0	0|0	0|1	0|0	0|0	0|1	0|1	0|0	0|1	0|0	0|0	0|0
10	62720001	10:62720001-62721600	A	CN0,CN2,CNH	.	DUP	0|0	0|0	0|1	0|0	0|0	0|0	0|0	0|0	0|0	0|0	0|0	0|1	0|0	0|0	0|0	0|0	0|0	0|1	0|0	0|0	0|0	0|0	0|0	0|0	0|0	0|0	0|2	0|0	0|0	0|1	0|0	0|2	2|3	0|0	0|0	0|2	0|0	0|0	0|0	0|2	2|2	2|2	2|3
10	63663601	10:63663601-63666000	A	CN0,CN2	.	DEL	1|1	0|1	1|1	0|1	1|1	1|1	1|1	1|1	1|1	0|1	0|0	0|0	1|1	0|0	0|1	0|1	0|1	0|1	0|1	0|1	0|0	0|0	0|0	0|2	0|0	0|0	0|0	0|0	0|2	0|1	0|1	0|1	0|1	0|1	0|0	0|0	0|0	0|0	0|1	0|0	0|0	0|0	0|0
10	63818001	10:63818001-63820400	A	CN0,CN2	.	DUP	0|0	0|2	0|2	0|2	0|2	2|2	0|2	0|2	0|2	0|2	0|2	2|2	0|2	0|2	0|2	0|2	0|2	0|2	0|2	0|2	0|0	0|2	0|2	0|0	2|2	0|0	0|2	0|2	0|2	0|2	0|0	0|1	0|2	0|0	0|0	0|2	0|2	0|2	0|2	0|2	0|2	0|0	0|0
10	63887601	10:63887601-63891600	A	CN0	.	DEL	0|0	0|0	0|0	0|0	0|0	0|0	0|0	0|0	0|0	0|0	0|0	0|0	0|0	0|0	0|0	0|0	0|0	0|0	0|0	0|0	0|0	0|0	0|0	0|0	0|0	0|0	0|0	0|0	0|1	0|1	0|0	0|0	0|0	0|0	1|1	0|1	1|1	1|1	0|0	1|1	0|1	1|1	0|1
10	64668401	10:64668401-64670400	A	CN0,CN2	.	DEL	0|0	0|0	0|0	0|0	0|2	0|0	0|0	0|0	0|0	0|0	0|0	0|0	0|0	0|0	0|0	0|0	0|0	0|0	0|2	0|0	0|0	0|0	0|0	0|0	0|0	0|0	0|0	0|0	0|0	0|0	0|2	0|0	0|0	0|0	0|0	0|0	0|0	0|2	0|0	0|0	0|1	0|1	0|0
10	65180801	10:65180801-65183600	A	CN0	.	Both	0|0	1|1	0|1	0|0	0|1	0|1	1|1	0|0	0|0	0|0	0|1	0|0	1|1	0|0	0|0	0|0	0|1	0|0	0|0	0|1	0|1	1|1	1|1	1|1	1|1	1|1	0|1	1|1	0|1	0|1	1|1	0|1	0|0	0|1	1|1	0|1	1|1	1|1	1|1	1|1	1|1	0|1	0|1
10	65593201	10:65593201-65594800	A	CN0,CN2	.	DUP	0|2	0|0	0|2	0|0	0|0	0|0	0|0	0|0	0|0	0|0	0|0	0|0	0|2	0|0	0|0	0|0	0|0	0|0	0|2	0|0	0|0	0|0	0|2	0|0	0|0	0|0	2|2	0|0	0|2	0|1	0|0	0|2	0|2	0|2	0|0	0|0	0|2	0|0	0|0	0|0	0|0	0|2	0|2
10	66769601	10:66769601-66771200	A	CN0,CN2,CNH	.	Both	0|1	1|1	1|1	0|1	0|1	0|1	1|1	0|1	0|1	0|0	0|1	0|0	0|2	0|0	0|0	0|0	0|0	0|0	0|0	0|0	0|1	0|1	0|1	0|1	1|1	1|1	0|1	0|1	1|1	0|1	0|0	0|1	3|3	1|1	0|2	0|1	0|1	0|1	0|1	0|1	0|0	0|2	0|0
10	66859201	10:66859201-66861600	A	CN0,CN2,CNH	.	DUP	0|1	0|1	0|0	0|1	0|0	0|1	0|0	0|1	0|1	0|1	0|0	0|0	0|1	0|2	0|1	0|0	0|0	0|1	0|0	0|0	0|1	0|1	0|1	0|1	0|0	0|1	0|2	0|1	0|1	0|1	0|0	0|0	2|3	0|0	0|0	0|0	0|1	0|0	0|0	0|1	0|2	0|0	0|2
10	67174001	10:67174001-67176000	A	CN0	.	Both	0|1	0|0	0|0	0|0	0|0	0|0	0|0	0|1	0|0	0|1	0|0	0|0	0|0	0|0	0|1	0|0	0|1	0|1	0|0	0|0	0|1	0|1	0|1	0|1	0|1	0|1	0|1	0|1	0|1	0|1	0|1	0|1	1|1	0|1	0|1	0|1	0|1	0|1	0|1	0|1	0|1	0|1	0|1
10	67318001	10:67318001-67320000	A	CN0,CN2	.	Both	0|0	0|0	0|0	0|0	0|1	0|0	0|0	0|0	0|0	0|0	0|0	0|0	0|0	0|0	0|1	0|0	0|0	0|0	0|2	0|2	0|0	0|0	0|0	0|0	0|0	0|0	0|2	0|0	0|0	0|0	0|1	0|0	0|0	0|0	0|1	0|0	0|0	0|0	0|1	0|2	0|0	0|1	0|0
10	67493201	10:67493201-67495200	A	CN2	.	DUP	0|0	0|0	0|0	0|0	0|0	0|1	0|0	0|0	0|0	0|0	0|0	0|0	0|0	0|0	0|0	0|0	0|0	0|0	0|0	0|0	0|0	0|0	0|0	0|0	0|1	0|0	0|0	0|0	0|0	0|0	0|0	0|1	1|1	1|1	0|0	0|0	0|0	0|1	0|1	0|0	0|0	0|1	0|1
10	67606401	10:67606401-67608400	A	CN0,CN2	.	Both	0|1	0|1	0|0	0|1	0|0	0|2	0|0	0|1	0|0	0|0	0|1	0|2	0|0	0|0	0|0	0|0	0|0	0|0	0|0	0|0	0|0	0|1	0|1	0|1	0|1	0|0	0|1	0|1	0|0	0|1	0|1	0|1	0|1	0|1	0|1	0|1	0|1	0|0	0|1	0|0	0|1	0|1	0|1
10	67796401	10:67796401-67798000	A	CN0	.	DEL	1|1	1|1	1|1	1|1	1|1	1|1	1|1	0|1	1|1	1|1	1|1	1|1	1|1	1|1	1|1	1|1	1|1	1|1	1|1	1|1	1|1	1|1	1|1	1|1	1|1	1|1	1|1	1|1	1|1	1|1	1|1	1|1	1|1	1|1	1|1	1|1	1|1	1|1	1|1	1|1	1|1	1|1	0|1
10	68146801	10:68146801-68149200	A	CN0,CN2	.	Both	0|2	0|0	0|0	0|0	0|0	0|0	0|0	0|0	0|0	0|0	0|0	0|0	0|0	0|0	0|0	0|0	0|1	0|0	0|0	0|0	0|0	0|1	0|0	0|0	0|0	0|2	0|1	0|1	0|0	0|0	0|1	0|1	0|1	0|1	0|1	0|1	0|0	0|0	0|0	0|0	0|1	0|1	0|1
10	68216001	10:68216001-68218400	A	CN2,CNH	.	DUP	0|1	1|1	1|1	0|1	1|1	0|1	0|1	1|1	1|1	0|1	0|1	1|1	2|2	1|2	1|1	1|1	0|1	1|1	1|2	0|1	0|1	0|1	0|1	1|2	0|1	0|1	0|1	1|1	1|1	0|0	0|1	0|0	0|0	1|1	0|1	1|1	0|1	0|1	0|1	1|2	0|1	0|0	1|1
10	68525601	10:68525601-68527600	A	CN2	.	DUP	0|0	0|0	0|0	0|1	0|1	0|0	0|0	0|0	0|1	0|1	0|1	0|1	0|1	0|0	0|0	0|1	0|0	1|1	0|0	0|0	0|1	0|0	0|0	0|0	0|0	0|1	0|0	0|0	0|1	0|1	0|1	0|0	0|0	0|0	0|0	0|1	0|1	0|0	0|0	0|1	0|1	0|0	0|0
10	68541601	10:68541601-68545600	A	CN0	.	Both	1|1	0|0	0|0	1|1	0|1	0|1	0|0	0|1	0|1	1|1	0|0	0|0	0|0	0|0	0|0	0|0	0|0	0|0	0|0	0|0	0|1	1|1	1|1	0|1	1|1	1|1	1|1	0|1	0|1	0|1	0|0	0|0	0|0	0|1	0|0	0|1	0|0	0|0	0|0	0|0	1|1	0|1	1|1
10	68647201	10:68647201-68651600	A	CN0	.	DEL	0|0	0|0	0|0	0|0	0|0	0|0	0|0	0|0	0|0	0|0	0|0	0|0	0|0	0|0	0|0	0|0	0|0	0|0	0|0	0|0	0|1	0|0	0|0	0|1	0|0	0|0	0|0	0|1	0|1	0|1	0|0	0|1	0|0	0|1	0|0	1|1	0|1	0|1	0|0	0|1	0|0	0|0	0|0
10	69350401	10:69350401-69352400	A	CN0,CN2	.	DUP	0|0	0|0	0|0	0|0	0|0	0|0	0|0	0|0	0|0	0|1	0|0	0|2	0|0	0|0	0|0	0|0	0|2	0|0	0|0	0|0	0|0	0|0	0|0	0|2	0|0	0|0	0|0	0|0	0|0	0|0	0|0	0|2	0|2	0|2	0|0	0|0	0|0	2|2	0|2	0|2	0|0	2|2	0|2
11	17601	11:17601-19200	A	CN0,CN2	.	DUP	0|1	0|2	0|2	0|2	0|0	0|0	0|0	0|1	0|0	0|2	0|2	0|2	0|0	0|0	0|2	0|2	0|0	0|2	0|0	0|2	0|0	0|0	0|2	0|2	0|0	0|0	0|0	0|0	0|2	0|1	0|2	0|2	0|0	0|2	2|2	0|0	0|2	0|0	0|2	2|2	0|0	0|2	0|0
11	27201	11:27201-29600	A	CN2,CNH	.	DUP	0|0	0|0	0|0	0|0	0|0	0|1	0|1	0|0	0|0	0|0	0|1	0|0	0|0	0|0	0|0	0|1	0|0	0|0	0|0	0|0	0|0	0|0	0|0	0|0	0|0	0|0	0|0	0|0	0|0	0|0	0|0	0|0	0|1	0|1	1|2	0|1	0|0	0|0	0|0	1|1	0|0	0|0	0|1
11	30801	11:30801-35200	A	CN2	.	DUP	0|0	0|1	0|0	0|0	0|0	0|0	0|1	0|0	0|1	0|1	0|0	0|0	0|0	0|1	0|0	0|1	0|0	0|0	0|0	0|0	0|0	0|0	0|0	0|0	0|0	0|0	0|1	0|0	0|0	0|0	0|1	0|1	0|1	0|0	1|1	0|0	0|0	0|1	0|1	1|1	0|1	0|1	0|0
11	320401	11:320401-322800	A	CN0	.	DEL	1|1	1|1	1|1	1|1	1|1	1|1	1|1	1|1	1|1	1|1	0|1	0|0	0|1	1|1	1|1	0|1	0|0	0|1	1|1	0|0	1|1	0|1	1|1	0|1	0|0	1|1	1|1	1|1	1|1	0|0	0|1	0|1	0|1	0|0	0|1	0|1	0|0	0|0	0|1	0|1	0|0	0|0	0|1
11	338401	11:338401-348800	A	CN0,CN2,CNH	.	Both	0|0	0|2	0|0	0|0	0|2	0|0	0|0	0|0	0|2	0|0	0|0	2|3	0|0	0|0	0|2	0|2	2|2	2|2	0|0	2|3	1|1	0|1	0|2	0|2	0|1	0|0	1|1	0|1	1|1	0|1	0|0	0|0	0|0	0|0	0|0	0|0	0|0	0|0	0|0	0|1	0|0	0|0	0|0
11	1191201	11:1191201-1194400	A	CN0	.	DEL	0|0	0|0	0|0	0|0	0|0	0|0	0|0	0|0	0|0	0|0	0|0	0|0	0|0	0|0	0|0	0|0	0|0	0|0	0|0	0|0	1|1	1|1	1|1	0|1	1|1	1|1	1|1	1|1	0|1	0|1	0|0	0|0	0|1	0|0	0|1	0|0	0|0	0|0	0|0	0|0	0|0	0|0	0|0
11	1385601	11:1385601-1388400	A	CN0,CN2	.	DEL	0|2	0|0	0|2	0|0	0|0	0|0	0|0	0|0	0|0	0|0	0|0	0|0	0|0	0|0	0|2	0|0	0|0	0|0	0|0	0|0	1|1	0|1	0|1	0|1	0|1	1|1	0|1	1|1	1|1	0|1	0|1	0|1	0|0	0|1	0|1	0|1	0|1	0|1	0|1	0|1	0|1	0|1	0|1
11	1861201	11:1861201-1862800	A	CN0,CN2	.	Both	0|0	0|0	0|0	0|2	0|0	0|2	0|2	0|0	0|0	0|2	0|0	0|0	0|0	0|0	0|0	0|0	0|0	0|0	0|0	0|0	0|0	0|0	1|1	0|1	0|1	1|1	0|0	0|1	0|1	0|0	0|1	0|0	0|0	0|0	0|0	0|0	0|0	0|0	0|0	0|0	0|0	0|0	0|0
11	2610001	11:2610001-2612000	A	CN0,CN2	.	DEL	0|1	0|1	0|1	0|1	0|1	0|0	0|1	1|1	0|1	0|1	0|1	0|1	0|1	1|1	0|0	1|1	1|1	1|1	0|0	0|1	0|0	0|0	0|0	0|0	0|2	0|0	0|0	0|0	0|0	0|0	0|0	0|0	0|0	0|0	0|0	0|1	0|0	0|1	0|0	0|0	0|0	0|0	0|0
11	2730801	11:2730801-2732800	A	CN0,CN2	.	DEL	0|2	0|1	0|0	0|1	0|1	0|0	0|2	1|1	0|1	0|1	0|0	0|2	0|0	0|0	0|0	0|2	0|1	0|0	0|0	0|0	0|0	0|0	0|2	0|2	0|0	0|0	0|2	0|0	0|2	0|0	0|1	0|0	0|0	0|2	0|0	0|0	0|2	0|0	0|0	0|2	0|1	0|0	0|0
11	3929201	11:3929201-3931200	A	CN0,CN2	.	DEL	0|1	0|2	0|0	0|2	0|0	0|0	0|0	0|2	0|0	0|0	1|1	1|1	0|1	0|1	0|1	1|1	0|0	0|1	0|1	0|1	0|1	1|1	1|1	1|1	0|1	1|1	1|1	1|1	1|1	1|1	1|1	0|1	1|1	0|1	1|1	0|1	0|1	0|1	0|0	1|1	1|1	0|1	0|1
11	3932401	11:3932401-3934400	A	CN0,CN2	.	DEL	0|0	0|0	0|2	0|0	0|0	0|2	0|0	0|2	0|0	0|2	0|0	0|1	0|0	0|1	0|0	0|0	0|0	0|0	0|0	0|0	0|1	0|1	0|1	0|1	0|0	0|0	0|1	0|1	0|1	0|1	0|1	0|1	0|1	0|1	0|0	0|0	0|1	0|0	0|1	0|0	0|0	0|1	0|1
11	4384001	11:4384001-4385600	A	CN2	.	DUP	0|0	0|1	0|0	0|0	0|0	0|0	0|0	0|1	0|0	0|0	0|0	0|0	0|0	0|1	0|0	0|0	0|0	0|0	0|0	0|0	0|1	0|1	0|1	1|1	0|1	0|1	0|1	0|1	0|1	0|1	0|1	0|1	0|1	0|1	1|1	0|1	0|1	0|1	0|1	0|1	0|0	0|1	0|1
11	4393601	11:4393601-4396800	A	CN0	.	DEL	0|0	0|0	0|0	0|0	0|0	0|0	0|0	0|0	0|0	0|0	0|0	0|0	0|0	0|0	0|0	0|0	0|0	0|0	0|0	0|0	0|1	0|1	0|1	0|1	0|1	0|1	0|1	0|1	0|1	0|1	0|1	0|1	0|0	0|1	0|1	0|0	0|0	0|1	0|1	0|1	0|0	0|1	0|1
11	4571201	11:4571201-4574000	A	CN0,CN2	.	DEL	0|0	1|1	1|1	1|1	1|1	1|1	1|1	1|1	1|1	0|1	1|1	0|0	1|1	1|1	1|1	0|1	0|1	0|1	1|1	0|2	0|0	0|1	1|1	0|1	0|1	1|1	0|0	0|1	0|0	1|1	0|0	0|0	1|1	0|0	0|1	0|1	0|1	1|1	0|1	0|0	0|0	0|1	0|0
11	5128001	11:5128001-5129600	A	CN0,CN2	.	DEL	0|1	0|1	0|0	0|0	0|0	0|1	0|0	0|2	0|1	0|0	0|0	0|0	0|0	0|0	0|0	0|0	0|0	0|0	0|2	0|0	1|1	1|1	0|1	0|1	1|1	1|1	1|1	1|1	1|1	0|1	0|1	0|1	0|1	0|1	0|0	0|0	0|1	0|0	0|0	0|1	0|1	0|1	0|1
11	6226401	11:6226401-6236400	A	CN2	.	DUP	1|1	1|1	1|1	1|1	0|1	1|1	1|1	0|0	1|1	1|1	0|1	1|1	1|1	0|1	1|1	0|1	0|1	1|1	0|1	1|1	0|0	0|0	0|0	0|0	0|0	0|0	0|0	0|0	0|0	0|0	0|0	0|0	0|0	0|0	0|0	0|0	0|0	0|0	0|0	0|0	0|0	0|0	0|0
11	6393601	11:6393601-6398800	A	CN0	.	Both	0|0	0|0	0|0	0|0	0|0	0|0	0|0	0|0	0|0	0|0	0|1	1|1	0|1	0|1	0|1	0|1	0|1	0|1	1|1	1|1	0|0	0|0	0|0	0|0	0|0	0|0	0|0	0|0	0|0	0|0	0|0	0|0	0|0	0|0	0|1	0|1	0|1	0|0	0|0	0|0	0|0	0|0	0|0
11	8175601	11:8175601-8177600	A	CN0,CN2	.	Both	0|0	0|0	0|0	0|2	0|2	0|0	0|2	0|2	0|2	0|0	0|0	0|0	0|2	0|2	0|2	0|0	0|0	0|0	0|0	0|0	0|1	0|2	0|2	0|2	0|1	0|0	0|1	0|1	0|0	0|0	0|2	0|0	0|0	0|1	0|0	0|0	0|0	0|0	0|1	0|0	0|0	0|2	0|0
11	8784401	11:8784401-8788000	A	CN0	.	DEL	0|1	1|1	1|1	0|0	0|1	0|1	1|1	0|1	0|1	0|1	0|1	0|0	0|0	0|1	0|1	0|1	0|1	0|0	0|0	0|0	1|1	0|1	0|1	0|0	0|1	0|0	1|1	1|1	0|1	0|0	0|1	0|1	0|0	0|1	0|1	0|1	0|1	0|1	1|1	0|1	0|0	0|0	0|0
11	9009601	11:9009601-9011600	A	CN0,CN2	.	DEL	0|1	0|1	0|1	0|0	0|1	0|1	1|1	1|1	0|0	0|1	0|1	0|2	0|1	0|0	0|1	0|0	0|1	0|0	0|0	0|0	0|0	0|0	0|0	0|0	0|0	0|0	0|2	0|2	0|0	0|0	0|0	0|2	0|1	0|0	0|0	0|0	0|0	0|2	0|0	0|0	0|0	0|2	0|0
11	9462001	11:9462001-9463600	A	CN0	.	DEL	0|0	0|1	0|1	0|1	0|0	0|1	0|1	0|0	0|1	0|0	0|1	0|1	0|0	0|1	0|1	0|1	0|1	0|1	0|0	0|1	0|0	0|0	0|0	0|0	0|1	0|0	0|0	0|1	0|0	0|1	0|0	0|1	0|1	0|1	0|1	0|0	0|1	0|1	0|1	0|1	0|0	0|1	0|0
11	10196801	11:10196801-10199600	A	CN0,CN2	.	DEL	0|1	0|1	0|1	0|1	0|1	0|1	0|1	0|1	0|1	1|1	1|1	0|1	0|1	0|1	0|1	0|1	0|1	0|1	0|1	0|1	0|1	0|0	0|1	0|1	0|1	0|0	0|1	0|0	0|0	0|0	0|0	0|0	0|1	0|1	0|1	0|1	0|0	0|1	0|0	0|1	0|2	0|1	0|0
11	10246001	11:10246001-10247600	A	CN0,CN2	.	DUP	0|0	0|0	0|0	0|0	0|0	0|0	0|0	0|0	0|0	0|0	0|0	0|0	0|2	0|0	0|0	0|0	0|0	0|0	0|0	0|2	0|0	0|0	0|0	0|0	0|0	0|0	0|0	0|0	0|0	0|0	0|0	0|0	0|0	0|0	2|2	0|0	0|2	0|2	0|0	2|2	0|0	0|0	0|0
11	10248001	11:10248001-10249600	A	CN0,CN2	.	DUP	0|0	0|0	0|1	0|0	0|0	0|1	0|0	0|1	0|0	0|0	0|1	0|0	0|0	0|0	0|0	0|0	0|0	0|0	0|0	0|0	0|0	0|2	0|0	0|1	0|0	0|0	0|0	0|1	0|0	0|0	0|1	0|0	0|0	0|2	2|2	0|2	0|2	0|2	0|2	0|2	0|0	0|0	0|0
11	10250001	11:10250001-10252400	A	CN0,CN2	.	DUP	0|0	0|0	0|0	0|1	0|0	0|0	0|0	0|0	0|0	0|0	0|0	0|0	0|0	0|0	0|0	0|0	0|0	0|0	0|0	0|0	0|0	0|0	0|0	0|0	0|0	0|0	0|0	0|0	0|0	0|0	0|0	0|0	0|0	0|0	2|2	0|0	0|2	0|2	0|0	0|2	0|0	0|0	0|0
11	10362401	11:10362401-10364400	A	CN0,CN2	.	DEL	1|1	1|1	1|1	0|0	1|1	0|0	1|1	1|1	0|1	0|0	1|1	0|0	0|1	1|1	1|1	0|0	0|1	0|0	1|1	0|0	0|2	0|0	0|0	0|0	0|0	0|2	0|0	0|0	0|0	0|0	0|0	0|0	0|1	0|0	0|0	0|0	0|1	0|0	0|0	0|2	0|0	0|0	0|0
11	10537201	11:10537201-10538800	A	CN0,CN2	.	Both	0|0	0|0	0|0	0|0	0|0	0|1	0|0	0|0	0|0	0|0	0|0	0|0	0|0	0|0	0|0	0|1	0|0	0|1	0|0	0|1	0|1	0|0	0|1	0|0	0|1	0|0	0|0	0|0	0|1	0|0	0|1	0|1	0|0	0|0	0|0	0|0	0|1	0|0	0|1	0|2	0|1	0|1	0|0
11	10667201	11:10667201-10670000	A	CN0,CN2	.	DEL	0|1	0|1	0|1	0|1	1|1	0|1	0|1	1|1	0|0	0|0	0|0	0|0	1|1	0|1	1|1	0|0	0|0	0|0	1|1	0|0	0|0	0|0	0|0	0|0	0|0	0|0	0|0	0|0	0|0	0|0	0|0	0|0	0|1	0|0	0|0	0|2	0|0	0|0	0|0	0|2	0|0	0|0	0|0
11	10765601	11:10765601-10767600	A	CN0,CN2	.	Both	0|1	1|1	1|1	0|1	1|1	0|1	1|1	1|1	1|1	0|1	0|0	0|2	0|1	0|1	0|1	0|0	0|1	0|1	1|1	0|0	0|1	0|0	0|0	0|0	0|0	0|1	0|1	0|0	0|0	0|1	0|0	0|1	0|1	0|1	0|0	0|2	0|0	0|0	0|0	0|0	0|0	0|0	1|1
11	10876801	11:10876801-10879200	A	CN0,CN2	.	DEL	0|2	0|0	0|0	0|0	0|2	0|0	0|0	0|0	0|0	0|0	0|1	1|1	0|0	0|0	0|0	1|1	0|1	0|1	0|0	1|1	0|1	0|0	0|1	0|1	0|1	0|1	0|1	0|1	0|1	0|0	0|1	0|1	0|0	0|1	1|1	0|0	1|1	0|1	0|0	0|1	0|0	0|1	1|1
11	11014001	11:11014001-11018400	A	CN0,CN2	.	DEL	1|1	1|1	1|1	1|1	1|1	1|1	1|1	1|1	1|1	1|1	0|1	0|0	1|1	0|1	1|1	0|0	0|1	0|1	1|1	0|0	0|0	0|0	0|0	0|0	0|2	0|0	0|0	0|0	0|1	0|0	1|1	1|1	0|1	0|1	0|0	0|1	0|1	0|1	0|1	0|1	0|0	0|0	0|0
11	12025201	11:12025201-12031600	A	CN0	.	DEL	0|0	0|0	0|0	0|0	0|0	0|0	0|0	0|0	0|0	0|0	0|0	0|0	0|0	0|0	0|0	0|0	0|0	0|0	0|0	0|0	1|1	0|1	0|1	0|1	0|1	0|1	1|1	1|1	0|1	0|0	0|0	0|0	0|1	0|0	0|1	0|0	0|1	1|1	0|0	1|1	0|0	0|0	0|0
11	13490001	11:13490001-13494000	A	CN0,CN2	.	DEL	0|2	0|0	0|0	0|0	0|0	0|0	0|0	0|0	0|2	0|0	0|0	0|0	0|0	0|0	0|0	0|0	0|0	0|0	0|0	0|2	0|1	0|1	0|1	0|1	0|1	0|1	0|1	0|1	0|1	0|1	0|1	0|1	0|0	0|1	0|1	0|1	0|1	0|0	0|1	0|0	0|1	0|1	0|0
11	13708801	11:13708801-13712000	A	CN0,CN2	.	DEL	0|0	0|0	0|0	0|0	0|0	0|0	0|0	0|0	0|1	0|0	0|0	0|0	0|0	0|0	0|2	0|0	0|0	0|0	0|0	0|0	0|1	0|0	0|1	0|0	0|1	0|0	0|1	0|1	0|0	0|0	0|1	0|1	0|0	1|1	0|0	0|0	0|0	0|0	0|1	0|0	0|0	0|0	0|0
11	13937201	11:13937201-13941200	A	CN0,CN2	.	DEL	0|1	0|0	0|1	0|2	0|0	0|0	0|1	0|0	0|0	0|1	0|0	0|0	0|0	0|0	0|0	0|0	0|1	0|0	0|0	0|0	0|1	1|1	1|1	1|1	0|1	1|1	0|1	0|1	1|1	1|1	0|0	0|0	0|1	0|1	0|1	0|1	0|1	1|1	0|1	1|1	0|0	0|0	0|0
11	14167601	11:14167601-14170800	A	CN0,CN2	.	DUP	0|2	0|0	0|0	0|2	0|0	0|2	0|2	0|2	0|2	0|0	0|2	0|2	0|2	0|2	0|2	0|2	0|0	0|0	0|0	0|2	0|2	0|2	0|0	0|0	0|2	2|2	0|2	0|2	0|2	0|0	0|2	0|2	0|0	0|0	0|0	2|2	0|2	0|1	0|1	0|1	0|0	0|2	0|0
11	15615201	11:15615201-15622000	A	CN2,CNH	.	DUP	2|2	2|2	2|2	1|2	1|1	1|1	2|2	1|1	1|1	2|2	1|2	1|2	1|1	1|1	1|1	1|1	2|2	1|2	1|1	1|1	2|2	2|2	1|2	1|2	2|2	2|2	2|2	2|2	2|2	1|2	0|1	0|1	0|1	1|1	0|1	2|2	2|2	0|1	0|1	0|1	2|2	2|2	0|1
11	16526801	11:16526801-16530800	A	CN0,CN2	.	DEL	0|0	0|0	0|0	0|0	0|0	0|0	0|0	0|0	0|0	0|0	0|0	0|0	0|0	0|0	0|0	0|0	0|0	0|0	0|0	0|0	0|0	0|0	0|0	0|0	0|0	0|2	0|0	0|0	0|0	0|0	1|1	1|1	0|0	0|1	0|0	0|0	0|0	0|0	0|1	0|0	0|0	0|0	0|0
11	16533201	11:16533201-16537200	A	CN0	.	DEL	0|0	0|0	0|0	0|0	0|0	0|0	0|0	0|0	0|0	0|0	0|0	0|0	0|0	0|0	0|0	0|0	0|0	0|0	0|0	0|0	0|0	0|0	0|0	0|0	0|0	0|0	0|0	0|0	0|0	0|0	1|1	1|1	0|0	0|1	0|0	0|0	0|0	0|0	0|1	0|0	0|0	0|0	0|0
11	16538001	11:16538001-16541200	A	CN0	.	DEL	0|0	0|0	0|0	0|0	0|0	0|0	0|0	0|0	0|0	0|0	0|0	0|0	0|0	0|0	0|0	0|0	0|0	0|0	0|1	0|0	0|0	0|0	0|1	0|0	0|1	0|0	0|0	0|0	0|0	0|0	1|1	1|1	0|0	0|1	0|1	0|0	0|1	0|1	0|1	0|1	0|0	0|0	0|0
11	16541601	11:16541601-16547200	A	CN0	.	DEL	0|0	0|0	0|0	0|0	0|0	0|0	0|0	0|0	0|0	0|0	0|0	0|0	0|0	0|0	0|0	0|0	0|0	0|0	0|0	0|0	0|0	0|0	0|0	0|0	0|0	0|0	0|0	0|0	0|0	0|0	1|1	1|1	0|1	0|1	0|0	0|0	0|0	0|0	0|1	0|0	0|0	0|0	0|0
11	16548001	11:16548001-16556400	A	CN0	.	DEL	0|1	0|0	0|0	0|0	0|0	0|0	0|0	0|0	0|0	0|0	0|0	0|0	0|0	0|0	0|0	0|0	0|0	0|0	0|0	0|0	0|0	0|0	0|0	0|0	0|0	0|0	0|0	0|0	0|0	0|0	1|1	1|1	0|0	0|1	0|0	0|0	0|0	0|0	0|1	0|1	0|0	0|0	0|0
11	17031601	11:17031601-17037200	A	CN0	.	DEL	1|1	0|1	0|1	0|0	0|0	0|1	0|1	0|0	0|1	0|1	0|0	0|0	0|0	0|0	0|0	0|0	0|0	0|0	0|0	0|0	0|0	0|0	0|0	0|0	0|0	0|0	0|0	0|0	0|0	0|0	1|1	1|1	0|0	0|1	0|1	0|0	0|0	0|1	0|1	0|0	0|0	0|0	0|0
11	17450401	11:17450401-17454400	A	CN0	.	DEL	0|0	0|0	0|0	0|0	0|0	0|0	0|0	0|0	0|0	0|0	0|1	0|0	0|0	0|0	0|0	0|0	0|0	0|1	0|0	0|0	0|1	0|0	0|0	0|0	0|1	0|0	0|1	0|1	0|0	0|0	1|1	1|1	0|0	0|1	1|1	1|1	1|1	1|1	0|1	1|1	0|0	0|1	0|0
11	17513201	11:17513201-17515200	A	CNH	.	Both	1|1	1|1	1|1	1|1	1|1	1|1	1|1	1|1	1|1	1|1	1|1	1|1	1|1	1|1	1|1	1|1	1|1	1|1	1|1	1|1	1|1	1|1	1|1	1|1	1|1	1|1	1|1	1|1	1|1	1|1	1|1	1|1	1|1	1|1	1|1	1|1	1|1	1|1	1|1	1|1	1|1	1|1	1|1
11	18915201	11:18915201-18917600	A	CN0,CN2	.	DEL	1|1	1|1	1|1	1|1	1|1	1|1	0|1	1|1	1|1	1|1	1|1	1|1	1|1	1|1	1|1	1|1	1|1	1|1	1|1	1|1	0|0	0|0	0|0	0|0	0|1	0|0	0|0	0|0	0|0	0|0	0|0	0|0	0|0	0|0	0|0	0|0	0|0	0|0	0|0	0|0	0|0	0|2	0|1
11	19068001	11:19068001-19072400	A	CN0	.	DEL	0|1	0|1	0|1	0|1	0|0	0|1	0|1	0|0	0|1	1|1	0|1	0|0	0|0	0|0	0|0	0|0	0|0	0|1	0|0	0|0	0|1	0|1	0|1	1|1	0|1	0|1	0|1	0|1	1|1	0|1	0|1	0|1	0|1	0|1	0|1	0|1	0|1	0|1	0|1	0|1	0|1	0|1	0|1
11	19084801	11:19084801-19088000	A	CN2,CNH	.	DUP	0|0	0|0	0|0	0|0	0|0	0|0	0|0	0|0	0|0	0|0	0|0	0|1	0|0	0|0	0|0	0|0	0|0	0|0	0|0	0|0	1|1	0|0	0|0	0|0	1|1	0|0	1|1	1|2	0|0	0|0	0|0	0|1	0|0	0|0	0|0	0|0	0|0	0|0	0|0	0|0	0|0	0|0	0|0
11	19434401	11:19434401-19436400	A	CN0,CN2	.	DEL	0|0	0|2	0|1	0|0	0|0	0|0	0|2	0|1	0|0	0|0	0|0	0|0	0|0	0|0	0|0	0|1	0|0	0|0	0|2	0|0	0|0	0|2	0|0	0|0	0|0	0|2	0|0	0|0	0|0	0|0	0|0	0|0	0|0	0|0	0|0	0|0	0|0	0|0	0|1	0|0	0|0	0|1	0|1
11	19460801	11:19460801-19463200	A	CN0	.	DEL	0|1	0|1	0|1	1|1	1|1	1|1	0|1	1|1	1|1	0|1	0|1	1|1	0|1	0|0	0|1	1|1	0|1	1|1	0|0	1|1	0|1	0|1	0|1	0|1	1|1	0|1	0|1	0|1	0|1	0|1	1|1	1|1	0|1	1|1	0|1	0|1	0|1	1|1	1|1	1|1	1|1	0|1	0|1
11	19512801	11:19512801-19514800	A	CN0,CN2	.	DEL	0|1	0|0	0|1	0|0	0|0	0|0	0|1	0|0	0|2	0|1	0|1	0|0	0|0	0|1	0|1	0|0	0|1	0|0	1|1	0|0	1|1	0|1	1|1	1|1	1|1	1|1	1|1	0|1	1|1	1|1	1|1	0|1	1|1	1|1	0|1	0|1	0|0	1|1	1|1	1|1	1|1	1|1	0|0
11	19516401	11:19516401-19518400	A	CN0,CN2	.	DEL	0|1	0|0	0|1	0|0	0|0	0|0	0|1	0|0	0|0	0|1	0|1	0|0	0|2	0|1	0|0	0|0	0|1	0|0	1|1	0|0	0|0	0|1	0|1	0|1	0|0	0|0	0|1	0|0	0|0	0|1	0|0	0|0	0|1	0|0	0|1	0|0	0|1	0|0	0|0	0|0	0|0	0|0	0|1
11	19672001	11:19672001-19674400	A	CN0,CN2	.	Both	0|2	0|1	0|0	0|0	1|1	0|1	0|0	1|1	0|1	0|0	0|2	1|1	0|1	0|0	0|0	1|1	1|1	0|1	0|0	0|0	0|0	0|2	0|2	0|2	0|2	0|2	0|2	0|0	0|2	0|0	0|2	0|2	0|2	0|0	0|2	0|2	0|2	0|2	0|0	0|2	0|2	0|2	2|2
11	19736401	11:19736401-19738000	A	CN0,CN2	.	DEL	0|0	0|0	0|2	0|0	0|0	0|0	0|2	0|0	0|0	0|0	0|0	0|2	0|0	0|2	0|0	0|0	0|0	0|2	0|0	0|0	0|1	0|1	0|0	0|1	0|1	0|1	0|0	0|0	0|1	0|0	0|1	0|1	0|1	0|1	0|1	0|1	0|1	0|1	0|1	0|0	0|1	0|1	0|0
11	19740001	11:19740001-19742400	A	CN0,CN2	.	DEL	0|2	0|0	0|2	0|0	0|2	0|0	0|2	0|2	0|2	0|2	0|0	0|2	0|2	0|2	0|0	0|0	0|0	0|2	0|2	0|2	0|0	0|1	0|0	0|2	0|0	0|1	0|0	0|0	0|1	0|0	0|1	0|1	0|0	0|1	0|1	0|0	0|1	0|0	0|1	0|0	0|1	0|1	0|0
11	19748401	11:19748401-19751600	A	CN0,CN2	.	DEL	0|1	0|0	0|0	0|0	0|0	0|1	0|0	0|2	0|1	0|0	0|0	0|1	0|0	0|0	0|0	0|1	0|1	0|1	0|0	0|0	0|1	0|0	0|1	0|1	1|1	0|1	0|1	0|1	0|1	0|1	0|1	0|1	0|0	1|1	0|1	0|1	0|1	1|1	0|1	1|1	0|1	0|2	0|1
11	19752001	11:19752001-19755600	A	CN0	.	DEL	0|1	0|0	0|0	0|0	0|0	0|1	0|0	0|0	0|1	0|0	0|0	0|1	0|0	0|0	0|0	0|1	0|1	0|1	0|0	0|0	0|1	0|0	0|1	0|1	1|1	0|1	0|1	0|1	0|1	0|1	0|1	0|1	0|0	1|1	0|1	0|1	0|1	1|1	0|1	1|1	0|1	0|0	0|1
11	19786401	11:19786401-19788000	A	CN0,CN2	.	DEL	0|1	0|2	0|0	0|1	0|0	0|1	0|0	0|0	0|1	0|0	0|2	0|1	0|1	0|0	0|0	0|1	0|1	0|1	0|0	0|0	1|1	1|1	1|1	0|1	0|1	1|1	0|1	0|1	1|1	0|1	0|1	0|1	0|1	0|1	1|1	1|1	1|1	0|1	0|1	1|1	1|1	0|1	0|1
11	19792801	11:19792801-19800000	A	CN0	.	DEL	1|1	1|1	1|1	1|1	1|1	1|1	1|1	1|1	1|1	1|1	1|1	1|1	1|1	1|1	1|1	1|1	1|1	1|1	1|1	1|1	1|1	1|1	1|1	1|1	0|1	0|1	1|1	1|1	1|1	1|1	0|1	0|1	1|1	0|1	0|1	0|1	0|1	0|1	1|1	1|1	0|1	0|1	1|1
11	19804401	11:19804401-19807200	A	CN0	.	DEL	0|1	1|1	1|1	1|1	1|1	0|1	1|1	1|1	0|1	1|1	1|1	0|1	1|1	1|1	1|1	0|1	0|1	0|1	1|1	1|1	0|1	1|1	0|0	0|1	0|0	0|1	0|1	0|1	0|1	0|1	0|1	0|1	1|1	0|0	0|1	0|1	0|1	0|0	0|1	0|0	0|1	1|1	0|1
11	19808401	11:19808401-19811200	A	CN0	.	DEL	0|1	1|1	1|1	1|1	1|1	0|1	1|1	1|1	0|1	1|1	1|1	0|1	1|1	1|1	1|1	0|1	0|1	0|0	1|1	1|1	0|1	1|1	0|1	0|1	0|0	0|1	0|1	0|1	0|1	0|0	0|1	0|0	1|1	0|0	0|1	0|0	0|1	0|0	0|1	0|0	0|1	1|1	0|1
11	19835601	11:19835601-19838400	A	CN0	.	DEL	1|1	1|1	1|1	1|1	1|1	1|1	1|1	1|1	1|1	1|1	1|1	1|1	1|1	1|1	1|1	1|1	1|1	1|1	1|1	1|1	1|1	0|1	1|1	1|1	0|0	1|1	1|1	1|1	0|0	1|1	1|1	1|1	0|1	1|1	1|1	1|1	1|1	1|1	1|1	1|1	1|1	0|1	0|0
11	20511601	11:20511601-20516400	A	CN0	.	DEL	1|1	0|0	0|1	0|0	0|0	0|1	0|1	0|0	0|1	0|1	0|0	0|1	0|1	0|1	0|0	0|1	0|0	0|0	0|0	0|1	0|0	0|0	0|1	0|1	0|0	0|0	0|0	0|0	0|1	0|1	0|0	0|0	0|0	0|0	0|0	0|0	0|0	0|1	0|0	0|1	0|1	1|1	0|1
11	20895601	11:20895601-20897600	A	CN0,CN2	.	Both	0|0	0|0	0|0	0|0	0|0	0|0	0|0	0|0	0|0	0|0	0|0	0|0	0|0	0|0	0|0	0|0	0|0	0|0	0|0	0|0	1|1	0|1	1|1	0|1	0|1	0|1	0|1	0|1	0|1	1|1	0|1	0|1	0|2	0|0	0|1	0|1	0|1	0|1	0|0	0|0	0|1	0|0	0|0
11	21245601	11:21245601-21247200	A	CN0	.	DEL	1|1	0|1	0|1	0|1	0|0	0|1	0|1	0|0	0|1	1|1	0|0	0|0	0|0	0|0	0|0	0|0	0|1	0|1	0|0	0|0	1|1	1|1	1|1	1|1	1|1	0|1	1|1	1|1	0|1	1|1	1|1	1|1	0|1	0|1	0|1	1|1	1|1	0|1	0|1	1|1	0|0	0|1	1|1
11	21268401	11:21268401-21270800	A	CN0,CN2	.	DEL	1|1	1|1	1|1	1|1	1|1	1|1	1|1	1|1	1|1	1|1	1|1	1|1	1|1	1|1	1|1	1|1	1|1	1|1	1|1	1|1	0|0	0|0	0|0	0|0	0|0	0|0	0|0	0|0	0|0	0|0	0|0	0|2	1|1	0|1	0|1	0|0	0|0	0|1	0|1	0|0	0|0	0|0	0|1
11	21830801	11:21830801-21833200	A	CN0	.	DEL	0|0	0|0	0|0	0|0	0|0	0|0	0|0	0|0	0|0	0|0	0|1	0|0	0|0	0|1	0|1	0|0	0|0	0|0	0|1	0|1	1|1	0|1	0|1	1|1	0|1	0|1	1|1	1|1	0|1	0|0	0|0	0|0	0|0	0|0	0|1	0|1	0|1	0|1	0|0	0|1	0|1	0|1	0|1
11	21834001	11:21834001-21844000	A	CN0	.	DEL	0|0	0|0	0|0	0|0	0|0	0|0	0|0	0|0	0|0	0|0	0|0	0|0	0|0	0|0	0|0	0|0	0|0	0|0	0|0	0|0	1|1	0|1	0|1	1|1	0|1	0|1	1|1	1|1	0|1	0|1	0|0	0|0	0|0	0|0	0|0	0|0	0|0	0|0	0|0	0|0	0|0	0|0	0|0
11	21896801	11:21896801-21899200	A	CN0	.	DEL	0|0	0|0	0|0	0|0	0|0	0|0	0|1	0|0	0|0	0|0	0|0	0|0	1|1	0|0	0|1	0|0	0|0	0|1	0|1	0|1	1|1	1|1	1|1	1|1	1|1	0|1	1|1	1|1	1|1	1|1	0|1	0|1	0|0	0|1	1|1	0|1	0|1	1|1	1|1	0|1	0|1	0|0	0|0
11	22665201	11:22665201-22667200	A	CNH	.	DUP	1|1	1|1	1|1	1|1	1|1	1|1	1|1	1|1	1|1	1|1	1|1	1|1	1|1	1|1	1|1	1|1	1|1	1|1	1|1	1|1	1|1	1|1	1|1	1|1	1|1	1|1	1|1	1|1	1|1	1|1	1|1	1|1	1|1	1|1	1|1	1|1	1|1	1|1	1|1	1|1	1|1	1|1	1|1
11	23908001	11:23908001-23910400	A	CN0	.	DEL	0|1	0|1	1|1	0|1	1|1	0|1	1|1	1|1	0|1	0|1	1|1	1|1	1|1	1|1	1|1	1|1	0|1	1|1	1|1	1|1	0|1	1|1	1|1	1|1	0|1	1|1	0|1	0|1	0|0	1|1	1|1	1|1	1|1	1|1	0|1	0|1	0|1	0|1	1|1	0|1	0|1	0|0	1|1
11	24016001	11:24016001-24018400	A	CN0,CN2	.	DEL	0|0	0|1	0|1	0|1	1|1	0|1	1|1	0|1	0|1	0|0	0|0	0|0	0|1	0|0	0|1	0|0	0|0	0|0	0|2	0|0	0|0	0|0	0|0	0|0	0|0	0|0	0|0	0|0	0|0	0|0	0|0	0|0	0|0	0|0	0|0	0|0	0|0	0|0	0|0	0|0	0|0	0|0	0|0
11	24440401	11:24440401-24442800	A	CN0	.	DEL	0|1	0|1	0|0	0|1	0|0	0|1	0|0	0|0	0|1	0|0	0|1	1|1	0|0	1|1	0|1	1|1	1|1	0|1	1|1	0|0	1|1	1|1	1|1	1|1	1|1	1|1	1|1	1|1	1|1	1|1	1|1	1|1	0|1	1|1	1|1	1|1	1|1	1|1	1|1	1|1	1|1	1|1	1|1
11	24981201	11:24981201-24983200	A	CN0,CN2	.	DEL	0|0	0|0	0|0	0|0	0|0	0|0	0|0	0|0	0|0	0|0	0|1	1|1	0|0	1|1	0|1	1|1	0|1	0|1	1|1	0|1	0|0	0|0	0|0	0|2	0|0	0|2	0|0	0|1	0|1	0|0	0|1	0|0	0|0	0|0	0|0	0|0	0|0	0|0	0|0	0|0	0|1	0|0	0|0
11	25108401	11:25108401-25113600	A	CN0	.	DEL	0|1	0|0	0|0	0|0	0|1	0|0	0|0	0|0	0|0	0|0	0|0	0|0	0|0	0|0	0|0	0|0	0|0	0|0	0|0	0|0	0|1	0|1	0|1	1|1	0|0	0|1	0|1	0|1	0|0	0|1	0|0	0|0	0|0	0|0	0|0	0|1	0|0	0|0	0|0	0|0	0|0	0|0	0|0
11	25523201	11:25523201-25524800	A	CN0	.	DEL	1|1	0|1	0|1	0|1	0|0	0|1	0|0	0|1	0|1	1|1	1|1	1|1	0|1	1|1	0|1	1|1	1|1	1|1	1|1	1|1	1|1	1|1	1|1	1|1	1|1	1|1	1|1	1|1	1|1	1|1	1|1	1|1	1|1	1|1	1|1	1|1	1|1	1|1	1|1	1|1	1|1	1|1	1|1
11	26488801	11:26488801-26490800	A	CN0,CN2	.	DEL	0|1	0|1	0|2	0|1	0|0	0|1	0|0	0|1	0|1	0|1	0|1	0|0	0|0	0|2	0|0	0|0	0|0	0|0	0|2	0|0	0|1	1|1	0|1	1|1	0|1	1|1	0|1	0|1	0|0	0|1	0|1	0|1	1|1	0|1	0|0	0|1	0|1	0|1	1|1	1|1	0|1	0|0	0|0
11	26733601	11:26733601-26735600	A	CN0,CN2	.	DEL	0|1	0|1	0|2	0|1	0|2	0|1	0|0	0|1	0|0	0|0	0|0	0|2	0|0	0|0	0|0	0|2	0|0	0|2	1|1	0|0	0|2	0|0	0|2	0|2	0|1	0|0	0|2	0|2	0|0	0|2	1|1	1|1	0|0	0|1	0|1	0|1	0|1	0|1	0|1	0|1	0|2	0|0	0|0
11	28544001	11:28544001-28545600	A	CN0,CN2	.	DEL	0|2	0|0	0|0	0|1	0|0	0|0	0|0	0|0	0|0	0|0	0|0	0|0	0|0	0|0	0|0	0|0	0|2	0|0	0|0	0|0	0|0	0|2	0|0	0|0	0|0	0|0	0|0	0|0	0|1	0|0	0|1	0|1	1|1	0|1	0|0	0|1	0|1	0|2	0|0	0|1	0|0	0|0	0|0
11	29084801	11:29084801-29087200	A	CN0,CN2,CNH	.	Both	3|3	3|3	3|3	2|3	3|3	2|2	3|3	2|3	2|2	3|3	2|3	3|3	2|2	2|3	3|3	2|3	3|3	3|3	3|3	3|3	0|0	0|0	0|2	0|2	0|0	0|2	0|2	0|2	0|2	0|0	0|2	0|2	0|2	2|2	0|2	0|2	0|2	0|2	0|2	0|2	0|1	0|0	0|1
11	29087601	11:29087601-29090000	A	CN2,CNH	.	Both	2|2	2|2	2|2	2|2	2|2	2|2	2|2	2|2	2|2	2|2	2|2	2|2	2|2	2|2	2|2	2|2	2|2	2|2	2|2	2|2	1|1	2|2	2|2	2|2	2|2	2|2	2|2	2|2	2|2	1|1	2|2	2|2	1|1	2|2	2|2	2|2	2|2	2|2	2|2	2|2	0|1	0|1	0|1
11	29249601	11:29249601-29252400	A	CN0,CN2	.	Both	0|2	0|2	0|0	0|2	0|2	0|2	0|0	0|2	0|0	0|0	0|0	0|0	0|0	0|2	0|0	0|2	0|2	0|2	0|0	0|2	0|0	0|0	0|0	0|1	0|1	0|0	0|0	0|1	0|1	0|0	0|1	0|1	0|1	0|1	0|0	0|0	0|0	0|0	0|1	0|1	0|0	0|2	0|0
11	29908001	11:29908001-29910800	A	CN0,CN2	.	DEL	0|0	0|0	0|0	0|0	0|2	0|0	0|0	0|0	0|0	0|2	0|0	0|0	0|2	0|2	0|0	0|0	0|2	0|0	0|2	0|0	0|0	0|0	0|0	0|0	0|0	0|0	0|0	0|0	0|1	0|0	0|0	0|0	0|0	0|0	0|1	0|2	0|0	0|0	0|0	0|0	0|1	0|0	1|1
11	31006401	11:31006401-31008400	A	CN0,CN2	.	DEL	0|1	1|1	1|1	1|1	1|1	1|1	0|1	0|1	0|1	1|1	0|1	0|0	0|1	0|1	0|1	0|0	0|0	0|1	0|1	0|1	0|0	0|0	0|0	0|0	0|0	0|0	0|0	0|0	0|0	0|0	0|0	0|0	0|2	0|0	0|1	0|0	0|1	0|0	0|0	0|0	0|0	0|2	0|0
11	31263201	11:31263201-31269200	A	CNH	.	DUP	1|1	1|1	1|1	1|1	1|1	1|1	1|1	1|1	1|1	1|1	1|1	1|1	1|1	1|1	1|1	1|1	1|1	1|1	1|1	1|1	1|1	1|1	1|1	1|1	1|1	1|1	1|1	1|1	1|1	1|1	1|1	1|1	1|1	1|1	1|1	1|1	1|1	1|1	1|1	1|1	1|1	1|1	1|1
11	31401601	11:31401601-31404000	A	CN0	.	Both	0|0	0|0	0|0	0|0	0|0	0|0	0|0	0|0	0|0	0|0	0|1	0|1	0|1	0|0	0|0	0|0	0|0	0|0	0|0	0|0	0|1	0|1	0|1	0|1	0|1	0|1	0|1	0|1	0|1	0|1	1|1	1|1	0|1	1|1	0|1	0|1	0|0	0|1	1|1	0|0	1|1	0|1	0|1
11	31426801	11:31426801-31428800	A	CNH	.	DUP	1|1	1|1	1|1	1|1	1|1	1|1	1|1	1|1	1|1	1|1	1|1	1|1	1|1	1|1	1|1	1|1	1|1	1|1	1|1	1|1	1|1	1|1	1|1	1|1	1|1	1|1	1|1	1|1	1|1	1|1	1|1	1|1	1|1	1|1	1|1	1|1	1|1	1|1	1|1	1|1	1|1	1|1	1|1
11	31626401	11:31626401-31632000	A	CNH	.	DUP	1|1	1|1	1|1	1|1	1|1	1|1	1|1	1|1	1|1	1|1	1|1	1|1	1|1	1|1	1|1	1|1	1|1	1|1	1|1	1|1	1|1	1|1	1|1	1|1	1|1	1|1	1|1	1|1	1|1	1|1	1|1	1|1	1|1	1|1	1|1	1|1	1|1	1|1	1|1	1|1	1|1	1|1	1|1
11	33124401	11:33124401-33127200	A	CN0	.	DEL	0|0	0|0	0|0	0|0	0|0	0|0	0|0	0|0	0|0	0|0	0|1	1|1	0|1	1|1	0|0	1|1	0|1	0|1	0|0	0|0	0|0	0|1	0|0	0|1	1|1	0|0	0|0	0|1	0|1	0|0	0|0	0|0	0|0	0|0	0|0	0|0	0|0	0|1	0|0	0|1	0|1	0|0	1|1
11	33234801	11:33234801-33236800	A	CN2,CNH	.	Both	0|0	0|0	0|0	0|0	0|1	0|0	0|1	0|1	0|0	0|0	0|0	0|0	0|1	0|0	0|0	0|0	0|0	0|1	0|0	0|0	0|0	0|1	0|1	0|0	0|0	0|1	0|0	0|1	0|1	0|1	0|0	0|0	1|1	0|1	0|0	0|1	0|1	0|1	0|0	0|1	0|1	0|1	0|0
11	33238001	11:33238001-33240000	A	CN2,CNH	.	Both	0|0	0|0	0|0	0|0	0|1	0|0	0|1	0|1	0|0	0|0	0|0	0|0	0|1	0|0	0|0	0|0	0|0	0|1	0|0	0|0	0|0	0|1	0|1	0|0	0|0	0|1	0|0	0|1	0|1	0|1	0|0	0|0	1|1	0|1	0|0	0|1	0|1	0|1	0|0	0|1	0|1	0|1	0|0
11	33722001	11:33722001-33724800	A	CN0,CN2	.	DEL	1|1	1|1	1|1	1|1	1|1	1|1	1|1	1|1	1|1	1|1	0|1	0|2	0|1	0|1	1|1	0|2	0|1	0|1	1|1	1|1	0|0	0|0	0|0	0|1	0|1	0|1	0|0	0|1	0|1	0|2	0|0	0|0	0|1	0|0	0|1	0|0	1|1	0|1	0|0	1|1	0|1	0|0	0|0
11	34115201	11:34115201-34117600	A	CN0,CN2	.	DEL	0|0	0|0	0|0	0|0	0|0	0|0	0|0	0|0	0|0	0|0	0|0	0|0	0|2	0|0	0|0	0|0	0|0	0|0	0|0	0|0	0|0	0|0	0|0	0|2	0|0	0|1	0|0	0|0	0|0	0|0	0|0	0|0	0|0	0|0	0|1	0|0	0|0	0|1	0|0	0|0	0|2	0|1	0|1
11	35042001	11:35042001-35044000	A	CN0,CN2	.	DEL	0|1	0|1	0|1	0|1	0|1	0|1	0|1	0|1	0|1	0|1	0|1	0|0	0|1	0|1	0|1	0|0	0|0	0|1	0|1	0|1	0|1	0|1	0|1	0|1	0|1	0|1	0|1	0|1	0|1	0|1	0|0	0|0	0|0	0|2	0|1	0|1	0|1	0|1	0|0	0|1	0|1	0|0	0|1
11	35398401	11:35398401-35404800	A	CN0	.	DEL	0|0	0|0	0|0	0|0	0|0	0|0	0|0	0|0	0|0	0|0	0|0	0|0	0|0	0|0	0|0	0|0	0|0	0|0	0|0	0|0	0|0	0|1	0|0	0|0	0|1	0|0	0|0	0|0	0|0	0|0	0|0	0|0	0|0	0|0	0|0	0|0	0|0	0|0	0|0	0|0	0|0	0|1	0|1
11	35543601	11:35543601-35545600	A	CN2	.	DUP	0|0	0|0	0|1	0|1	0|0	0|0	0|0	0|0	0|1	0|0	0|0	0|0	0|0	0|0	0|0	0|0	0|1	0|0	0|0	0|1	0|1	0|1	0|0	0|0	0|1	0|0	0|0	0|0	0|0	0|0	0|1	0|1	1|1	0|0	0|0	0|0	0|0	0|0	0|0	0|0	0|1	0|0	0|1
11	35806401	11:35806401-35808800	A	CN2,CNH	.	DUP	0|0	1|2	1|1	0|1	0|1	0|1	0|1	0|1	0|1	2|2	0|1	1|1	1|1	1|1	1|1	0|1	1|1	1|2	0|1	2|2	0|1	0|1	1|1	2|2	1|1	1|2	1|1	0|1	1|1	1|1	1|2	1|1	1|1	2|2	2|2	1|1	2|2	1|2	2|2	0|1	1|2	0|1	0|1
11	36184401	11:36184401-36188000	A	CN0	.	DEL	0|0	0|0	0|0	0|0	0|0	0|0	0|0	0|0	0|0	0|0	0|0	0|0	0|0	0|1	0|0	0|0	0|0	0|0	0|0	0|0	0|0	0|0	0|0	0|0	0|0	0|1	0|0	0|0	0|0	0|0	0|1	0|1	0|0	0|0	0|1	0|0	0|0	0|0	0|1	0|0	0|0	0|0	0|0
11	36247601	11:36247601-36250400	A	CN0,CN2	.	DEL	0|0	0|0	0|0	0|0	0|2	0|0	0|0	0|0	0|0	0|0	0|0	0|0	0|0	0|0	0|0	0|0	0|0	0|1	0|0	0|2	0|0	0|0	0|0	0|1	0|1	0|0	0|0	0|1	0|2	0|0	0|0	0|0	0|1	0|1	0|0	0|0	0|1	0|1	0|1	1|1	0|0	0|0	0|0
11	36858401	11:36858401-36864400	A	CN2,CNH	.	DUP	0|0	0|0	0|0	0|0	0|0	0|0	0|0	0|0	0|0	0|0	0|0	0|0	1|2	0|0	0|0	0|0	1|2	1|2	0|0	1|2	0|0	0|0	0|0	0|0	0|0	0|0	0|0	0|0	0|0	0|0	0|0	0|0	0|0	0|0	0|0	0|0	0|0	0|0	0|0	0|0	1|2	0|0	0|0
11	37657201	11:37657201-37659200	A	CN0,CN2	.	DEL	0|0	0|0	0|0	0|0	0|0	0|0	0|0	0|0	0|0	0|2	0|1	1|1	0|1	0|1	0|0	1|1	0|1	0|1	0|0	0|0	1|1	1|1	1|1	0|0	0|0	0|1	0|1	0|0	0|0	1|1	0|0	0|0	0|0	0|0	0|0	0|0	0|0	0|0	0|0	0|0	0|0	0|0	0|1
11	37660801	11:37660801-37665600	A	CN0	.	DEL	0|0	0|0	0|0	0|0	0|0	0|0	0|0	0|0	0|0	0|0	0|0	0|0	0|0	0|0	0|0	0|0	0|0	0|0	0|0	0|0	0|1	0|1	0|1	0|0	0|1	0|0	0|1	0|0	0|1	0|1	0|0	0|1	0|1	0|1	0|0	0|0	0|0	0|1	0|1	0|0	0|1	0|1	0|1
11	37855601	11:37855601-37859600	A	CN0,CN2	.	DEL	0|0	0|1	0|0	0|0	0|0	0|2	0|0	0|0	0|0	0|0	0|0	0|0	0|0	0|0	0|0	0|0	0|0	0|0	0|0	0|0	0|0	0|1	0|0	0|0	0|1	0|0	0|0	0|0	0|0	0|0	0|1	0|1	0|1	0|0	0|1	0|0	0|1	0|1	0|1	0|1	0|0	0|0	0|0
11	38201601	11:38201601-38209200	A	CNH	.	DUP	1|1	1|1	1|1	1|1	1|1	1|1	1|1	1|1	1|1	1|1	1|1	1|1	1|1	1|1	1|1	1|1	1|1	1|1	1|1	1|1	1|1	1|1	1|1	1|1	1|1	1|1	1|1	1|1	1|1	1|1	1|1	1|1	1|1	1|1	1|1	1|1	1|1	1|1	1|1	1|1	1|1	1|1	1|1
11	38240801	11:38240801-38242800	A	CN0,CN2	.	Both	0|0	0|0	0|0	0|0	0|2	0|0	0|2	0|0	0|2	0|0	0|1	0|0	0|1	0|1	0|1	0|2	0|1	0|1	1|1	1|1	0|0	0|0	0|0	0|2	0|2	0|0	0|0	0|2	0|0	0|0	0|2	0|0	0|0	0|0	0|2	0|2	0|0	0|0	0|2	0|0	0|0	0|2	0|0
11	38294401	11:38294401-38296400	A	CN0,CN2	.	DEL	0|2	0|0	0|0	0|0	0|0	0|0	0|0	0|0	0|2	0|0	0|1	1|1	0|1	0|1	0|0	1|1	0|1	0|1	0|0	0|0	0|0	0|0	0|0	0|1	0|1	0|1	0|2	0|0	0|1	0|1	0|0	0|0	0|0	0|0	0|0	0|1	0|0	0|2	0|0	0|0	0|0	0|1	1|1
11	39770001	11:39770001-39772400	A	CN0	.	DEL	0|0	0|0	0|0	0|0	0|0	0|0	0|0	0|0	0|0	0|0	0|1	1|1	0|1	0|1	0|0	1|1	0|1	0|1	0|0	0|0	0|0	0|0	0|0	0|0	0|0	0|0	0|0	0|0	0|0	0|0	0|0	0|0	0|0	0|0	0|0	0|0	0|0	0|0	0|0	0|0	0|0	0|0	0|0
11	40218401	11:40218401-40262000	A	CN0,CN2,CNH	.	Both	0|2	0|0	0|0	0|2	0|2	0|2	0|2	0|2	0|2	0|1	1|1	1|1	0|0	1|1	0|1	1|1	0|0	0|1	1|1	0|1	0|1	0|1	0|1	0|1	0|2	0|0	0|1	0|1	0|2	0|1	0|2	0|0	3|3	0|0	0|1	0|0	0|0	0|0	0|0	0|1	0|2	2|2	0|0
11	40478801	11:40478801-40480400	A	CN0,CN2	.	DEL	0|1	0|0	0|0	0|2	0|0	0|0	0|0	0|0	0|1	0|0	0|1	1|1	0|1	0|1	0|0	1|1	0|1	0|1	0|0	0|0	0|2	0|0	0|0	0|0	0|0	0|1	0|0	0|0	0|0	0|0	0|0	0|1	0|0	0|0	0|1	0|0	0|0	0|0	0|0	0|1	0|0	0|0	1|1
11	40489201	11:40489201-40494000	A	CN0	.	DEL	0|0	0|0	0|0	0|0	0|0	0|0	0|0	0|0	0|0	0|0	0|1	1|1	0|1	0|1	0|0	1|1	0|1	0|1	0|0	0|0	0|0	0|0	0|0	0|0	0|0	0|1	0|0	0|0	0|0	0|0	0|0	0|0	0|0	0|0	0|0	0|0	0|0	0|0	0|0	0|0	0|0	0|0	1|1
11	40721601	11:40721601-40723600	A	CN0,CN2	.	DEL	1|1	0|1	1|1	1|1	1|1	1|1	1|1	1|1	1|1	0|1	0|0	0|0	0|0	0|0	0|1	0|0	0|1	0|1	0|1	0|1	0|0	0|0	0|0	0|0	0|0	0|1	0|0	0|0	0|0	0|0	0|1	0|1	0|0	0|0	0|0	0|0	0|0	0|1	0|0	0|0	0|0	0|0	1|1
11	41018001	11:41018001-41021600	A	CN0,CN2	.	DEL	0|2	0|1	0|0	0|0	0|0	0|0	0|0	0|0	0|0	0|0	0|1	0|0	0|0	0|1	0|1	0|0	0|0	0|0	1|1	0|1	0|1	0|1	0|1	0|1	1|1	0|0	0|1	0|1	0|1	0|1	0|0	0|0	0|1	0|0	0|1	0|1	0|1	0|0	0|1	0|0	0|1	0|1	0|0
11	41922401	11:41922401-41924000	A	CN0,CN2	.	DEL	0|0	0|1	0|2	0|0	0|0	0|1	0|0	0|0	0|0	0|1	0|1	0|0	0|0	0|1	0|1	0|0	0|0	0|0	1|1	0|1	0|0	0|0	0|0	0|0	0|2	0|0	0|0	0|1	0|1	0|2	0|0	0|2	0|1	0|0	0|1	0|1	0|1	0|0	0|0	0|0	0|1	0|1	0|0
11	41928801	11:41928801-41934800	A	CN0	.	DEL	1|1	0|1	1|1	1|1	1|1	1|1	1|1	1|1	1|1	0|1	0|0	0|0	0|1	0|1	0|1	0|0	0|1	0|1	0|1	0|1	0|0	0|0	0|0	0|0	0|0	0|0	0|0	0|0	0|0	0|0	0|1	0|1	0|0	0|1	0|1	0|1	0|1	0|0	0|0	0|0	0|0	0|1	0|1
11	42448401	11:42448401-42452000	A	CN0,CN2	.	DEL	0|2	0|0	0|0	0|0	0|0	0|2	0|0	0|0	0|0	0|0	0|1	1|1	0|1	0|0	0|2	1|1	0|1	0|1	0|0	0|0	0|1	0|1	0|1	0|1	0|0	0|1	0|1	0|1	0|0	0|1	0|0	0|0	1|1	0|0	0|1	0|0	0|1	0|1	0|0	0|1	0|0	0|1	0|0
11	42460801	11:42460801-42462800	A	CN2,CNH	.	DUP	0|1	0|0	0|1	0|0	0|1	0|1	0|1	0|0	0|1	0|0	0|1	0|0	0|1	0|1	0|0	0|1	0|0	0|1	0|0	0|0	1|1	1|1	1|2	0|1	0|1	0|0	1|1	0|1	1|1	1|1	0|1	0|1	0|1	0|0	0|1	0|0	0|1	0|0	1|1	0|1	0|0	0|1	0|0
11	42463601	11:42463601-42466400	A	CN2	.	DUP	0|0	0|0	0|0	0|0	0|0	0|0	0|0	0|0	0|0	0|0	0|1	0|0	0|0	0|0	0|0	0|0	0|0	0|0	0|1	0|0	0|1	0|1	0|1	0|0	0|0	0|0	1|1	0|0	0|1	0|1	1|1	0|1	0|0	0|0	0|0	0|0	0|0	0|1	0|1	0|0	0|0	0|0	0|1
11	42472401	11:42472401-42475600	A	CN2	.	DUP	0|0	0|0	0|0	0|0	0|0	0|0	0|0	0|0	0|0	0|0	0|0	0|0	0|0	0|0	0|0	0|0	0|0	0|0	0|0	0|0	0|1	0|1	0|1	0|0	0|1	0|1	0|1	0|1	0|1	0|1	0|1	0|1	0|1	0|0	0|0	0|0	0|0	0|0	0|1	0|0	0|0	0|0	0|1
11	42642801	11:42642801-42645200	A	CN0	.	DEL	1|1	1|1	1|1	1|1	1|1	1|1	1|1	1|1	1|1	1|1	0|1	0|0	0|1	0|1	1|1	0|0	0|1	0|1	1|1	1|1	0|1	0|1	0|1	0|1	0|1	0|0	0|1	0|1	0|1	0|1	0|0	0|1	0|1	0|1	0|1	0|1	1|1	0|0	0|1	0|1	0|1	0|0	0|0
11	43061601	11:43061601-43064000	A	CNH	.	DUP	1|1	1|1	1|1	1|1	1|1	1|1	1|1	1|1	1|1	1|1	1|1	1|1	1|1	1|1	1|1	1|1	1|1	1|1	1|1	1|1	1|1	1|1	1|1	1|1	1|1	1|1	1|1	1|1	1|1	1|1	1|1	1|1	1|1	1|1	1|1	1|1	1|1	1|1	1|1	1|1	1|1	1|1	1|1
11	43066001	11:43066001-43068000	A	CN2,CNH	.	DUP	2|2	2|2	2|2	1|1	2|2	2|2	2|2	2|2	2|2	1|1	0|0	1|1	0|1	1|1	1|1	0|1	0|1	1|1	1|1	1|1	2|2	2|2	2|2	2|2	2|2	2|2	2|2	2|2	2|2	2|2	2|2	2|2	2|2	2|2	2|2	2|2	2|2	2|2	2|2	2|2	2|2	2|2	2|2
11	43905601	11:43905601-43908000	A	CN0,CN2	.	DEL	0|0	0|0	0|0	0|0	0|0	0|0	0|0	0|0	0|0	0|0	0|1	1|1	0|1	0|1	0|0	1|1	0|1	0|0	0|0	0|0	0|0	0|0	0|0	0|0	0|0	0|0	0|0	0|0	0|0	0|0	0|2	0|0	0|0	0|0	0|0	0|0	0|0	0|1	0|0	0|0	0|1	0|1	0|0
11	46424001	11:46424001-46425600	A	CN0,CN2	.	DEL	0|0	0|0	0|0	0|0	0|2	0|0	0|0	0|0	0|0	0|1	0|0	0|0	0|1	0|1	0|0	0|0	0|0	0|0	0|1	0|0	0|0	0|0	0|1	0|0	0|2	0|0	0|0	0|0	0|0	0|0	0|0	0|0	0|0	0|1	0|0	0|0	0|1	0|1	0|0	0|1	0|0	0|0	0|0
11	47006001	11:47006001-47010000	A	CN2	.	DUP	0|0	1|1	0|1	0|0	0|0	1|1	0|1	1|1	0|1	0|0	0|0	0|1	0|1	1|1	0|0	0|1	0|1	0|1	0|0	0|0	0|0	0|0	0|0	0|0	0|0	0|1	0|0	0|0	0|0	0|0	0|0	0|0	0|0	0|0	0|0	0|0	0|0	0|0	0|0	0|0	0|0	0|0	0|0
11	47699201	11:47699201-47706000	A	CN0	.	DEL	0|0	0|1	0|0	0|0	0|0	0|0	0|0	0|0	0|0	0|1	0|1	1|1	1|1	0|1	0|0	1|1	1|1	1|1	0|0	0|1	0|0	0|0	0|0	0|0	0|0	0|0	0|0	0|0	0|0	0|0	0|0	0|0	0|0	0|0	0|0	0|0	0|0	0|0	0|0	0|0	0|0	0|0	0|0
11	48626401	11:48626401-48628800	A	CN2	.	DUP	0|0	0|0	0|0	0|0	0|0	0|0	0|0	0|0	0|0	0|0	0|0	0|0	0|0	0|0	0|0	0|0	0|0	0|0	0|0	0|0	1|1	0|1	1|1	0|1	0|1	0|1	0|1	0|1	0|1	1|1	0|0	0|1	0|1	0|0	0|0	0|0	0|1	0|1	0|1	0|1	0|1	1|1	0|1
11	50194001	11:50194001-50196000	A	CN0,CN2	.	DEL	1|1	0|1	1|1	1|1	1|1	1|1	1|1	1|1	1|1	0|1	1|1	1|1	1|1	0|1	0|1	1|1	1|1	0|1	0|0	0|1	0|0	0|1	0|0	0|0	0|0	0|0	0|0	0|0	0|0	0|0	0|2	0|0	0|1	0|0	0|0	0|1	0|0	0|0	0|0	0|0	1|1	1|1	0|1
11	52138401	11:52138401-52140800	A	CN0	.	DEL	0|0	0|0	0|0	0|0	0|1	0|0	0|0	0|0	0|0	0|0	0|1	1|1	0|1	0|1	0|0	1|1	1|1	0|1	0|0	0|1	0|1	0|1	0|1	0|1	0|0	0|1	0|1	0|1	0|1	0|1	1|1	1|1	0|0	0|1	1|1	0|0	0|1	0|1	0|1	0|0	0|1	0|1	0|1
11	53156801	11:53156801-53158800	A	CN0,CN2	.	DEL	0|1	0|1	0|1	0|1	0|1	0|1	0|1	0|1	0|1	0|1	0|1	0|1	0|1	0|1	0|1	0|1	0|1	0|1	1|1	0|1	0|0	0|1	0|0	0|1	0|0	0|0	0|0	0|1	0|1	0|1	0|0	0|0	0|1	0|0	0|0	0|0	0|1	0|0	0|1	0|1	0|1	0|1	0|0
11	53162801	11:53162801-53164800	A	CN0,CN2	.	DEL	0|1	0|0	0|0	0|1	0|1	0|0	0|1	0|1	0|1	0|1	0|1	1|1	0|1	0|1	0|1	1|1	0|1	0|1	0|1	0|1	0|1	0|0	0|0	0|1	0|0	0|0	0|0	0|1	0|0	0|1	0|0	0|0	0|1	0|2	0|0	0|1	0|0	0|2	0|2	0|0	0|1	0|2	0|0
11	53786001	11:53786001-53787600	A	CN0,CN2,CNH	.	DUP	0|2	0|2	0|2	0|0	0|0	0|0	0|0	0|0	0|2	0|0	0|2	0|0	0|2	0|0	0|0	0|2	0|0	0|0	0|0	0|0	2|2	0|1	2|3	2|2	0|2	0|0	0|2	2|3	3|3	0|2	2|3	2|2	2|2	2|3	3|3	3|3	2|2	2|3	0|1	0|0	3|3	3|3	2|2
11	53788801	11:53788801-53791600	A	CN2,CNH	.	DUP	0|0	0|0	0|0	0|0	0|0	0|0	0|0	0|0	0|0	0|0	0|0	0|0	0|0	0|0	0|0	0|0	0|0	0|0	0|0	0|0	0|1	0|0	0|1	1|1	0|1	0|0	0|1	1|1	1|2	1|1	1|1	1|1	0|1	1|1	2|2	2|2	1|2	1|1	0|0	0|0	2|2	2|2	0|1
11	53872801	11:53872801-53877200	A	CN0,CN2	.	DEL	0|0	0|0	0|0	0|2	0|0	0|0	0|0	0|0	0|0	0|0	0|0	0|0	0|0	0|0	0|0	0|0	0|0	0|0	0|0	0|0	0|1	0|0	0|1	0|1	0|1	0|2	0|1	0|1	1|1	0|1	0|1	0|1	0|1	0|1	1|1	0|1	0|1	0|1	0|0	0|0	1|1	1|1	0|1
11	54048001	11:54048001-54050400	A	CN0	.	DEL	0|0	0|0	0|0	0|1	0|0	0|0	0|0	0|0	0|0	0|0	0|0	0|0	0|0	0|0	0|0	0|0	0|0	0|0	0|0	0|0	0|1	1|1	0|1	0|1	0|0	0|0	0|0	0|1	0|0	0|1	0|1	0|0	0|0	0|0	0|0	0|0	0|0	0|1	0|0	0|1	0|0	0|0	0|1
11	54101201	11:54101201-54103200	A	CN0,CN2	.	DEL	0|0	0|0	0|0	0|0	0|0	0|0	0|2	0|0	0|2	0|0	0|0	0|0	0|0	0|0	0|0	0|0	0|0	0|0	0|0	0|0	0|0	1|1	0|1	0|1	0|2	0|1	0|0	0|1	0|0	0|1	0|0	0|0	0|0	0|0	0|0	0|0	0|0	0|1	0|0	0|1	0|0	0|0	0|0
11	54170001	11:54170001-54172000	A	CN0,CN2	.	DEL	0|0	0|0	0|0	0|0	0|0	0|0	0|0	0|0	0|0	0|0	0|0	0|0	0|0	0|0	0|1	0|0	0|0	0|1	1|1	0|1	0|0	0|0	0|0	0|1	0|0	0|0	0|0	0|0	0|0	0|0	0|0	0|0	0|0	0|0	0|2	0|0	0|0	0|0	0|0	0|0	0|0	0|0	0|0
11	55518401	11:55518401-55522000	A	CN0,CN2	.	DEL	0|0	0|0	0|2	0|0	0|0	0|0	0|0	0|0	0|0	0|0	0|0	0|0	0|2	0|0	0|0	0|0	0|0	0|0	0|0	0|0	0|0	0|1	0|0	0|0	0|0	0|1	0|0	0|0	0|0	0|0	0|0	0|0	0|0	0|0	0|1	0|1	0|0	0|1	0|0	0|0	0|1	0|0	0|1
11	56020401	11:56020401-56024000	A	CN0,CN2	.	Both	0|1	0|0	0|0	0|0	0|0	0|0	0|0	0|0	0|0	0|0	0|0	0|0	0|0	0|0	0|0	0|0	0|0	0|0	0|0	0|0	0|0	0|0	0|0	0|0	0|1	0|1	0|0	0|0	0|0	0|0	0|0	0|0	0|0	0|0	0|0	0|0	0|0	0|0	0|0	0|0	0|2	0|2	0|1
11	56085201	11:56085201-56087600	A	CN0,CN2	.	DUP	0|0	0|0	0|0	0|1	0|1	0|0	0|0	0|0	0|0	0|0	0|0	0|0	0|0	0|0	0|0	0|0	0|0	0|0	0|2	0|0	0|0	0|0	0|0	0|1	0|0	0|0	0|0	0|0	0|2	0|0	0|2	0|2	0|0	0|0	0|0	0|0	0|0	0|0	0|2	0|0	0|0	0|2	0|2
11	56224001	11:56224001-56226400	A	CN0,CN2	.	DEL	0|0	0|0	0|0	0|0	0|0	0|0	0|0	0|0	0|0	0|0	0|0	0|0	0|0	0|0	0|0	0|0	0|0	0|0	0|0	0|2	0|1	1|1	0|1	0|1	0|0	0|1	0|1	0|1	0|0	0|1	1|1	1|1	0|1	0|1	0|1	0|1	1|1	0|0	0|1	1|1	0|0	0|2	0|0
11	56864801	11:56864801-56867600	A	CN0,CN2	.	DEL	0|0	0|0	0|0	0|0	0|0	0|0	0|0	0|0	0|0	0|0	0|0	0|0	0|0	0|0	0|0	0|0	0|0	0|0	0|2	0|2	0|1	0|0	0|1	0|1	0|1	0|0	0|1	0|1	0|0	0|1	0|0	0|1	0|0	1|1	0|1	0|0	0|0	0|1	0|1	0|0	0|1	0|0	0|0
11	57670001	11:57670001-57678000	A	CNH	.	Both	1|1	1|1	1|1	1|1	1|1	1|1	1|1	1|1	1|1	1|1	1|1	1|1	1|1	1|1	1|1	1|1	1|1	1|1	1|1	1|1	1|1	1|1	1|1	1|1	1|1	1|1	1|1	1|1	1|1	1|1	1|1	1|1	1|1	1|1	1|1	1|1	1|1	1|1	1|1	1|1	1|1	1|1	1|1
11	58336001	11:58336001-58338400	A	CN0,CN2	.	DEL	0|0	0|0	0|2	0|0	0|0	0|2	0|0	0|0	0|0	0|0	0|0	0|0	0|0	0|0	0|0	0|0	0|0	0|0	0|0	0|0	0|1	0|1	0|1	1|1	0|0	0|1	0|1	0|1	0|0	0|0	0|0	0|0	0|0	0|0	0|0	0|0	0|0	0|0	0|2	0|2	0|0	0|2	0|2
11	58494801	11:58494801-58496400	A	CN0,CN2,CNH	.	DUP	0|0	0|0	0|0	0|1	0|0	0|0	0|2	0|2	0|0	0|0	0|0	0|0	0|1	0|0	0|0	0|0	0|0	0|0	0|0	0|0	0|0	0|0	0|0	0|0	0|0	0|0	0|2	0|0	0|0	0|0	0|1	0|0	0|0	0|0	0|0	0|0	0|1	0|0	0|0	0|0	3|3	2|2	3|3
11	58756001	11:58756001-58757600	A	CN0,CN2	.	DEL	0|1	0|0	0|0	0|0	0|0	0|1	0|0	0|0	0|0	0|0	0|1	0|0	0|0	0|1	0|0	0|0	0|0	0|0	1|1	0|1	0|0	0|0	0|0	0|1	0|0	0|0	0|0	0|1	0|2	0|0	1|1	1|1	0|1	1|1	0|0	0|0	0|1	0|1	1|1	1|1	0|0	0|0	0|0
11	60106801	11:60106801-60111600	A	CN0	.	DEL	0|0	0|0	0|0	0|0	0|0	0|0	0|0	0|0	0|0	0|0	0|0	0|0	0|0	0|0	0|0	0|0	0|0	0|0	0|0	0|0	0|1	1|1	0|1	1|1	0|1	1|1	0|1	1|1	0|1	0|1	0|1	0|1	0|0	1|1	0|0	0|0	0|1	0|1	0|1	1|1	0|0	0|0	0|0
11	60210001	11:60210001-60212400	A	CN0	.	DEL	1|1	0|0	0|1	0|1	0|1	1|1	0|0	0|1	0|1	0|1	0|1	1|1	0|1	0|1	0|0	1|1	1|1	0|1	0|0	0|1	0|0	0|0	0|1	0|0	0|0	0|0	0|0	0|1	0|1	0|0	0|0	0|0	0|0	0|0	0|1	0|0	0|0	0|0	0|0	0|0	0|0	0|1	0|0
11	62058001	11:62058001-62059600	A	CN0,CN2	.	DEL	0|2	1|1	0|1	0|0	0|0	0|1	0|0	0|1	0|0	0|0	0|1	0|2	1|1	0|2	0|0	0|2	0|1	0|1	0|0	0|1	1|1	1|1	1|1	1|1	1|1	1|1	1|1	1|1	1|1	1|1	0|1	0|0	0|0	0|1	0|1	0|0	0|1	0|1	0|0	0|1	1|1	0|0	0|1
11	62597601	11:62597601-62599600	A	CN2	.	DUP	0|0	0|0	0|0	0|0	0|0	0|1	0|0	0|1	0|1	0|1	0|0	0|0	0|1	0|0	0|0	0|0	0|0	0|0	0|0	0|0	0|1	0|1	0|1	0|0	0|0	0|0	0|1	0|1	0|1	0|0	0|0	0|1	0|1	0|1	0|1	0|0	0|1	0|1	0|1	0|1	0|1	0|0	0|1
11	64392401	11:64392401-64394400	A	CN0,CN2	.	DUP	0|0	0|0	0|0	0|2	0|0	0|0	0|2	0|2	0|2	0|0	0|0	0|0	0|0	0|0	0|0	0|0	0|0	0|0	0|0	0|0	0|0	0|0	0|0	0|0	0|0	0|0	0|2	0|2	0|0	0|0	0|2	0|2	0|2	0|2	2|2	0|0	0|2	0|2	0|0	0|0	0|0	0|2	0|0
11	64394801	11:64394801-64396400	A	CN0,CN2	.	Both	0|0	0|0	0|0	0|0	0|2	0|0	0|0	0|0	0|0	0|0	0|2	0|0	0|0	0|0	0|0	0|0	0|0	0|0	0|1	0|0	0|0	0|0	0|0	0|0	0|1	0|0	0|2	0|0	0|0	0|0	0|0	0|2	0|0	0|2	2|2	0|1	0|2	0|2	0|0	0|0	0|0	0|2	0|0
11	64396001	11:64396001-64398800	A	CN0,CN2	.	DEL	1|1	1|1	1|1	1|1	1|1	1|1	1|1	1|1	1|1	1|1	1|1	1|1	1|1	1|1	1|1	1|1	1|1	1|1	1|1	1|1	0|1	1|1	0|1	1|1	0|1	1|1	0|1	1|1	0|0	0|1	0|1	0|1	1|1	0|1	0|1	1|1	0|1	0|1	1|1	1|1	1|1	0|2	0|1
11	64400401	11:64400401-64402000	A	CN2,CNH	.	Both	1|1	1|1	0|1	0|1	0|0	0|1	0|1	0|1	0|1	1|1	1|1	0|1	0|1	0|0	0|1	0|1	0|1	0|1	0|1	0|1	0|1	0|1	0|0	0|0	0|1	0|1	0|1	1|1	0|1	0|1	1|2	1|2	0|1	1|1	1|2	0|1	0|1	1|2	0|1	0|1	0|1	2|2	0|0
11	64406401	11:64406401-64421600	A	CN2,CNH	.	Both	0|0	0|0	0|0	0|0	0|0	0|0	0|0	0|0	0|0	0|0	0|0	0|0	0|0	0|0	0|0	0|0	0|0	0|0	0|0	0|0	0|1	0|1	0|1	0|1	0|0	0|1	0|1	0|1	0|0	0|1	1|1	1|2	0|0	1|1	1|1	0|1	1|1	0|1	0|1	1|1	0|0	1|1	1|1
11	64428401	11:64428401-64430000	A	CN0	.	DEL	0|1	0|1	0|0	0|0	0|0	0|1	0|0	0|0	0|1	0|0	0|0	0|0	0|0	0|0	0|0	0|0	0|0	0|0	0|0	0|0	0|1	0|0	0|1	0|0	0|1	0|0	0|1	0|0	1|1	0|1	0|0	0|1	0|1	0|0	0|1	0|1	0|1	0|0	0|0	0|0	0|1	1|1	0|1
11	64431601	11:64431601-64434000	A	CN2,CNH	.	Both	1|1	0|1	0|1	0|1	0|0	0|1	0|1	0|1	0|1	0|1	0|1	0|1	0|1	0|0	0|1	0|1	0|1	0|1	0|1	0|1	0|1	0|1	0|0	0|0	0|1	0|0	0|1	0|1	0|1	0|1	1|1	1|1	0|1	1|1	1|1	0|1	0|1	1|2	0|1	0|1	0|1	1|2	0|0
11	64438001	11:64438001-64450000	A	CN2,CNH	.	Both	0|0	0|0	0|0	0|0	0|0	0|0	0|0	0|0	0|0	0|0	0|0	0|0	0|0	0|0	0|0	0|0	0|0	0|0	0|0	0|0	0|1	0|1	0|1	0|1	0|0	0|1	0|1	0|1	0|0	0|1	1|2	1|2	0|0	1|1	1|1	0|1	1|1	1|1	1|1	1|1	0|0	1|1	1|1
11	64454001	11:64454001-64460800	A	CN2,CNH	.	DUP	0|0	0|0	0|1	0|1	0|1	0|1	0|0	0|0	0|1	0|0	0|0	0|0	0|0	0|0	0|1	0|0	0|0	0|0	0|0	0|0	0|1	0|1	0|1	0|1	0|0	1|1	0|1	0|1	0|1	0|1	1|2	1|2	0|0	1|1	1|1	0|1	1|1	1|1	1|1	1|1	0|0	1|1	1|1
11	64465601	11:64465601-64511200	A	CN0,CN2,CNH	.	DUP	0|0	0|2	0|2	0|2	0|2	0|2	0|2	0|2	0|2	0|0	0|0	0|0	0|0	0|0	0|2	0|0	0|0	0|0	0|0	0|0	0|2	2|3	0|2	0|2	0|1	2|3	0|2	0|2	0|2	0|2	2|3	2|3	0|0	2|2	3|3	0|2	2|2	3|3	0|2	2|2	0|2	2|3	0|2
11	64513201	11:64513201-64515200	A	CN0,CN2	.	DEL	0|1	0|0	0|0	0|1	0|1	0|0	0|0	0|0	0|1	0|1	0|1	0|1	0|1	0|0	0|0	0|0	0|1	0|1	0|0	0|1	0|1	0|1	0|1	0|1	1|1	0|0	0|1	0|1	0|1	0|1	0|1	0|1	0|0	0|1	0|0	0|1	0|0	0|1	0|0	0|2	0|1	0|1	0|0
11	64516001	11:64516001-64520000	A	CN0	.	DEL	0|1	0|1	0|1	0|1	0|1	0|0	0|1	0|1	0|1	0|1	0|1	0|1	0|1	0|1	0|1	0|1	0|1	0|1	0|0	0|1	0|1	1|1	0|1	1|1	1|1	0|1	1|1	0|1	1|1	0|1	0|1	0|1	0|0	0|1	0|1	0|1	0|1	0|1	0|1	0|1	0|1	1|1	0|0
11	64520801	11:64520801-64523600	A	CN0	.	DEL	0|1	1|1	1|1	0|1	1|1	1|1	0|1	1|1	1|1	1|1	1|1	0|1	1|1	0|1	0|1	1|1	1|1	1|1	1|1	0|1	1|1	1|1	1|1	1|1	1|1	0|1	1|1	1|1	1|1	1|1	0|1	0|1	0|1	0|1	0|1	1|1	0|1	1|1	0|1	0|1	0|1	1|1	0|1
11	64526001	11:64526001-64645200	A	CN0,CN2	.	DUP	0|1	0|0	0|0	0|0	0|0	0|0	0|0	0|0	0|0	0|1	0|1	0|1	0|1	0|1	0|0	0|1	0|1	0|1	0|1	0|1	0|0	0|0	0|0	0|0	1|1	0|2	0|0	0|0	0|1	0|0	2|2	2|2	0|1	0|2	0|2	0|0	0|2	0|2	0|2	0|2	0|0	0|0	0|0
11	64647201	11:64647201-64648800	A	CN0,CN2	.	DUP	0|0	0|1	0|0	0|0	0|2	0|0	0|0	0|0	0|0	0|0	0|0	0|0	0|0	0|0	0|0	0|0	0|2	0|0	0|0	0|0	0|0	0|1	0|0	0|0	0|1	0|0	0|0	0|0	0|0	0|0	0|2	0|2	0|0	0|0	0|2	0|0	0|1	2|2	0|0	0|0	0|0	2|2	0|2
11	64659601	11:64659601-64661600	A	CN0,CN2	.	Both	0|1	0|1	0|1	0|1	0|1	0|1	0|1	0|1	0|1	0|1	0|1	0|1	0|1	0|1	0|1	0|1	0|1	0|0	0|1	0|1	0|1	0|1	0|1	0|1	0|1	0|1	0|1	0|1	0|0	0|0	0|2	0|2	0|1	0|2	0|0	0|1	0|2	0|0	0|0	0|0	0|1	0|0	0|1
11	64661601	11:64661601-64664000	A	CN2	.	DUP	0|0	0|0	0|0	0|0	0|0	0|0	0|0	0|0	0|0	0|0	0|0	0|0	0|0	0|0	0|0	0|0	0|1	0|0	0|0	0|1	0|0	0|0	0|0	0|0	0|0	0|0	0|1	0|0	0|0	0|0	1|1	0|1	0|0	0|1	0|1	0|0	0|0	0|1	0|1	0|0	0|0	1|1	0|0
11	64673601	11:64673601-64832800	A	CN2,CNH	.	DUP	0|0	0|1	0|1	1|1	1|1	0|1	1|1	0|1	1|1	0|0	0|0	0|0	0|0	0|1	0|1	0|0	0|1	0|1	0|1	0|1	1|2	2|2	1|2	1|2	0|0	2|2	1|2	1|2	0|1	1|2	1|2	1|2	0|0	1|1	2|2	0|1	1|1	2|2	1|1	1|1	1|1	1|2	0|1
11	64838401	11:64838401-64859200	A	CN2,CNH	.	DUP	0|0	0|0	0|0	0|1	0|1	0|0	0|1	0|1	0|1	0|0	0|0	0|0	0|0	0|0	0|0	0|0	0|0	0|0	0|0	0|0	1|2	1|1	1|2	1|2	0|1	2|2	1|2	1|2	0|1	1|1	1|1	1|1	0|0	0|0	0|0	0|0	1|1	0|0	0|0	0|1	0|1	1|1	0|1
11	64860001	11:64860001-64865600	A	CN2,CNH	.	DUP	0|1	2|2	2|2	2|2	2|2	2|2	2|2	1|2	2|2	1|1	0|1	0|1	1|1	1|1	1|2	0|1	1|1	1|1	1|1	1|1	1|1	1|1	1|1	0|1	0|0	1|1	1|1	0|1	1|1	1|1	2|2	2|2	1|1	2|2	2|2	1|1	1|1	2|2	1|2	1|2	1|2	1|1	1|1
11	64870401	11:64870401-64874000	A	CN2,CNH	.	DUP	0|1	1|1	1|1	1|1	1|2	1|1	1|1	1|1	1|1	0|1	0|1	0|1	0|1	1|1	0|1	0|1	1|1	1|2	0|1	1|1	2|2	1|2	1|2	1|1	0|1	2|2	2|2	1|2	1|1	1|2	2|2	2|2	1|2	1|2	1|2	0|1	1|2	2|2	1|1	1|2	1|2	2|2	1|1
11	64875601	11:64875601-64878800	A	CN2,CNH	.	DUP	0|0	0|0	0|1	1|1	0|1	0|0	1|1	0|0	0|1	0|1	0|0	0|0	0|0	0|1	0|1	0|0	0|1	0|1	1|1	0|1	1|1	1|1	1|1	1|1	0|1	2|2	1|2	1|2	0|1	1|1	1|2	1|2	0|1	0|1	1|1	0|0	1|1	0|1	0|1	1|1	0|1	1|1	1|1
11	64878801	11:64878801-64881200	A	CN0,CN2	.	DUP	0|0	0|0	0|0	0|2	0|0	0|0	0|0	0|0	0|2	0|0	0|0	0|0	0|0	0|2	0|0	0|1	0|0	0|2	0|2	0|2	0|2	0|0	0|2	0|2	0|0	0|2	0|2	0|2	0|0	0|0	0|2	0|2	0|0	0|2	0|2	0|2	0|0	2|2	0|0	0|2	0|2	2|2	0|0
11	64886001	11:64886001-64889600	A	CN2,CNH	.	DUP	0|0	0|1	1|1	0|1	0|1	0|1	0|1	0|1	0|1	0|1	0|0	0|1	0|1	0|0	0|1	0|0	0|0	0|1	0|1	0|0	0|0	0|0	0|1	0|0	0|0	0|1	0|1	0|0	0|1	0|0	1|1	1|1	0|0	1|1	1|2	0|1	0|0	1|1	0|1	0|1	0|1	1|1	0|1
11	64892001	11:64892001-64893600	A	CN2,CNH	.	DUP	1|1	0|0	0|1	0|1	0|1	0|1	0|1	0|1	0|1	0|1	0|1	0|1	0|1	0|1	0|1	0|1	0|0	0|1	0|1	0|1	0|0	0|1	0|1	0|0	0|0	0|0	0|0	0|0	0|1	0|1	1|1	0|1	0|1	1|1	0|1	0|1	0|0	1|1	0|0	0|0	0|0	1|2	0|1
11	64894801	11:64894801-64899200	A	CN2,CNH	.	DUP	0|1	1|1	1|1	1|1	0|1	1|1	0|1	1|1	0|1	0|1	0|1	0|1	0|1	0|1	0|1	0|1	0|1	0|1	0|1	1|1	0|1	0|1	0|1	0|1	0|0	1|1	0|1	0|1	0|1	0|1	1|2	1|2	0|1	1|2	2|2	1|1	0|1	1|2	0|1	0|1	1|1	1|2	0|1
11	64900801	11:64900801-64902400	A	CN0,CN2,CNH	.	DUP	0|0	0|0	0|2	0|2	0|0	0|0	0|0	0|2	0|0	0|0	0|0	0|2	0|0	0|2	0|2	0|2	0|0	0|0	0|0	0|0	0|2	0|2	0|0	0|0	0|0	0|2	0|2	0|0	0|2	0|0	0|0	2|2	0|2	2|2	2|3	0|0	0|2	2|2	0|2	0|2	0|0	2|3	0|2
11	64903601	11:64903601-64906400	A	CN2,CNH	.	DUP	0|1	0|1	0|1	0|1	1|1	0|1	1|1	0|1	0|1	0|1	0|1	0|0	0|1	0|1	1|1	1|1	0|1	0|1	0|1	0|1	1|1	1|1	0|1	0|1	0|0	1|1	0|1	1|1	1|1	0|1	1|2	1|2	0|1	1|1	1|1	0|1	1|1	1|1	1|1	0|1	0|1	1|1	1|1
11	64914001	11:64914001-64915600	A	CN2	.	DUP	0|0	0|0	0|0	0|0	0|0	0|0	0|0	0|1	0|1	0|0	0|0	0|0	0|0	0|1	0|0	0|1	0|0	0|1	0|0	0|0	0|0	0|0	0|1	0|0	0|0	0|0	0|0	0|0	0|0	0|0	1|1	1|1	0|1	1|1	1|1	0|0	0|0	0|1	0|0	1|1	0|0	1|1	0|0
11	64916001	11:64916001-64917600	A	CN2,CNH	.	DUP	0|0	1|1	0|1	0|1	0|1	0|1	0|1	0|1	0|0	0|0	0|0	0|0	0|0	0|1	0|1	0|0	0|1	0|1	0|1	0|0	1|1	1|1	0|1	1|1	0|0	1|2	0|1	0|1	0|1	1|1	1|2	1|2	0|1	1|2	1|2	0|1	1|2	1|2	1|1	1|1	0|1	1|2	0|1
11	64922401	11:64922401-64925600	A	CN2,CNH	.	DUP	0|0	0|0	0|0	0|0	0|0	0|0	0|0	0|0	0|0	0|0	0|0	0|0	0|0	0|0	0|0	0|0	0|0	0|0	0|0	0|0	0|0	0|0	0|1	0|1	0|0	0|0	0|1	0|0	0|1	0|0	1|1	1|2	0|0	1|1	1|1	0|0	0|0	1|2	0|1	0|1	0|1	1|2	0|0
11	64926401	11:64926401-64943600	A	CN2,CNH	.	DUP	0|0	0|0	0|0	0|0	0|1	0|1	0|1	0|0	0|1	0|0	0|0	0|0	0|0	0|0	0|0	0|0	0|0	0|0	0|0	0|0	0|0	0|1	0|0	0|1	0|1	0|0	0|0	0|1	0|0	0|0	1|2	1|1	0|0	1|1	1|2	0|0	0|0	1|2	0|0	0|1	0|0	1|1	0|0
11	64961201	11:64961201-64963600	A	CN2,CNH	.	DUP	1|1	0|1	0|1	0|1	0|1	0|1	0|1	1|1	0|1	0|0	0|1	0|1	0|1	0|1	0|1	0|1	0|0	0|0	0|0	0|1	0|1	0|1	0|1	0|1	0|0	1|1	0|1	0|1	0|0	0|1	1|2	1|2	0|1	0|1	1|2	0|0	1|2	1|1	1|1	0|1	1|1	1|1	1|1
11	64966801	11:64966801-64969600	A	CN2,CNH	.	DUP	0|0	0|1	0|0	0|1	0|1	0|1	0|1	0|0	0|1	0|0	0|0	0|1	0|0	0|1	0|1	0|1	0|1	0|0	0|0	0|0	1|1	0|1	0|1	0|1	0|0	1|2	0|1	0|1	0|1	0|1	1|2	1|1	0|1	1|2	1|1	0|1	0|1	1|1	1|1	1|1	0|1	1|1	0|1
11	64972001	11:64972001-65019200	A	CN2	.	DUP	0|0	0|0	0|0	0|0	0|0	0|0	0|0	0|0	0|0	0|0	0|0	0|0	0|0	0|0	0|0	0|0	0|0	0|0	0|0	0|0	0|1	0|1	0|1	0|1	0|0	0|1	0|1	0|1	0|1	0|1	1|1	1|1	0|0	1|1	1|1	0|0	0|1	1|1	0|1	0|1	0|1	1|1	0|1
11	67191601	11:67191601-67195200	A	CN0	.	DEL	1|1	0|1	0|1	0|0	0|1	0|1	0|1	0|1	0|1	0|1	0|1	0|1	0|0	0|1	0|0	1|1	0|0	0|0	0|0	0|0	0|0	0|0	0|0	0|1	1|1	0|0	0|0	0|1	0|0	0|1	0|1	0|1	0|1	0|1	0|1	1|1	0|1	0|1	1|1	0|1	0|1	1|1	0|1
11	67362001	11:67362001-67366000	A	CN0	.	DEL	1|1	0|0	0|1	0|0	0|1	0|0	0|0	0|1	0|0	0|0	1|1	0|1	1|1	0|1	0|0	0|0	0|1	0|1	0|0	0|0	0|0	0|0	0|0	0|0	0|0	0|0	0|0	0|0	0|0	0|0	0|0	0|0	0|0	0|0	0|0	0|0	0|0	0|1	0|0	0|0	0|0	0|0	0|0
11	67590801	11:67590801-67593200	A	CN0	.	DEL	0|0	0|0	0|0	0|0	0|0	0|0	0|0	0|0	0|0	0|0	0|0	0|1	0|0	0|1	0|0	1|1	0|0	0|0	0|0	0|0	0|0	0|1	0|0	0|0	0|0	0|0	0|0	0|0	0|0	0|1	0|1	0|1	0|1	1|1	1|1	0|1	1|1	1|1	0|1	1|1	0|1	0|1	0|1
11	68109601	11:68109601-68112000	A	CN0	.	DEL	1|1	1|1	1|1	0|1	0|1	1|1	0|1	1|1	0|1	1|1	0|1	1|1	1|1	1|1	0|1	1|1	1|1	1|1	1|1	1|1	0|1	0|0	0|1	0|1	0|0	1|1	0|1	0|1	0|1	0|1	0|0	0|0	0|0	0|0	0|0	0|0	0|0	0|0	0|0	0|0	1|1	0|1	0|0
11	68204001	11:68204001-68205600	A	CN0,CN2,CNH	.	DUP	0|0	0|0	0|2	0|0	0|0	0|0	0|0	0|0	0|0	0|0	0|0	0|2	0|0	0|2	0|0	0|0	0|2	0|0	0|0	0|2	0|0	0|0	0|0	0|0	0|0	0|0	0|2	0|0	0|1	0|2	0|2	2|2	2|3	0|2	0|2	0|2	0|2	0|2	0|2	0|2	0|2	2|2	0|2
11	68264801	11:68264801-68268400	A	CNH	.	DUP	1|1	1|1	1|1	1|1	1|1	1|1	1|1	1|1	1|1	1|1	1|1	1|1	1|1	1|1	1|1	1|1	1|1	1|1	1|1	1|1	1|1	1|1	1|1	1|1	1|1	1|1	1|1	1|1	1|1	1|1	1|1	1|1	1|1	1|1	1|1	1|1	1|1	1|1	1|1	1|1	1|1	1|1	1|1
11	68397601	11:68397601-68400000	A	CN0,CN2	.	DEL	0|0	0|0	0|1	0|1	0|0	0|0	0|0	0|1	0|0	0|1	0|0	0|0	0|2	0|0	0|0	0|0	0|0	0|2	0|0	0|0	0|1	0|1	0|1	0|1	1|1	0|0	0|1	0|1	0|1	0|1	0|1	0|0	1|1	0|0	0|0	0|0	0|1	0|0	0|1	0|1	0|1	0|0	0|1
11	73478401	11:73478401-73480000	A	CN0	.	DEL	0|0	0|0	0|0	0|0	0|0	0|0	0|1	0|0	0|0	0|1	0|0	0|1	0|1	0|0	0|0	0|0	0|0	0|0	0|0	0|0	0|0	0|0	0|0	0|0	0|0	0|0	0|1	0|0	0|0	0|0	0|1	0|0	0|1	0|0	0|1	0|1	1|1	0|1	0|0	1|1	0|1	0|1	0|1
11	74470801	11:74470801-74472400	A	CN0,CN2,CNH	.	DUP	0|0	0|0	0|0	0|0	0|0	0|2	0|0	0|2	0|2	0|0	0|0	0|1	0|1	0|1	0|0	0|0	0|0	0|0	0|0	0|0	0|0	0|0	0|0	0|0	0|2	0|1	0|0	0|0	0|1	0|0	2|2	0|2	0|2	0|2	2|2	0|0	0|0	0|0	0|0	0|0	2|3	3|3	2|2
11	74546001	11:74546001-74548000	A	CN0,CN2	.	DEL	0|0	0|0	0|0	0|0	0|0	0|2	0|0	0|0	0|0	0|2	0|0	0|0	0|0	0|0	0|0	0|0	0|0	0|0	0|0	0|0	0|1	0|0	0|0	0|0	0|0	0|0	0|0	0|0	0|0	0|0	0|0	0|1	0|0	0|0	0|1	0|0	0|0	0|1	0|0	0|2	0|1	0|1	0|0
11	75118801	11:75118801-75121200	A	CN0,CN2	.	DEL	0|0	0|2	0|0	0|0	0|2	0|0	0|0	0|0	0|0	0|0	0|1	1|1	0|1	1|1	0|1	1|1	1|1	1|1	0|1	0|1	0|0	0|0	0|0	0|0	0|0	0|0	0|0	0|0	0|0	0|0	0|0	0|0	0|0	0|0	0|2	0|2	0|0	0|2	0|0	0|2	0|0	0|0	0|0
11	75798801	11:75798801-75801200	A	CN0,CN2	.	DEL	0|1	0|1	0|0	0|0	0|1	0|0	0|1	0|1	0|1	0|1	0|0	0|1	0|1	0|1	0|0	1|1	0|0	0|0	0|0	0|0	0|0	0|0	0|0	0|0	0|0	0|0	0|0	0|0	0|0	0|0	0|0	0|0	0|0	0|0	0|2	0|0	0|0	0|0	0|0	0|0	0|0	0|0	0|0
11	76062401	11:76062401-76064000	A	CN0	.	DEL	0|0	0|0	0|0	0|0	0|0	0|0	0|0	0|0	0|0	0|0	0|0	0|0	0|0	0|0	0|0	0|0	0|1	0|0	0|0	0|0	0|0	0|0	0|1	0|1	0|0	0|1	0|0	0|1	0|1	0|1	0|0	1|1	0|0	0|0	0|0	0|1	0|0	0|0	1|1	0|0	0|1	0|1	0|1
11	76414801	11:76414801-76418000	A	CN0,CN2	.	Both	0|1	0|0	0|0	0|0	0|0	0|0	0|0	0|1	0|2	0|0	0|0	0|0	0|0	0|0	0|0	0|0	0|0	0|0	0|0	0|0	0|0	0|0	0|1	0|0	0|0	0|0	0|0	0|0	0|1	0|0	0|1	0|0	0|1	1|1	0|0	0|0	0|0	0|0	0|0	0|0	0|0	1|1	1|1
11	76421201	11:76421201-76428000	A	CN0	.	DEL	0|0	0|0	0|0	0|0	0|0	0|0	0|0	0|0	0|0	0|0	0|0	0|0	0|0	0|0	0|0	0|0	0|0	0|0	0|0	0|0	0|0	0|0	0|0	0|0	0|0	0|0	0|0	0|0	0|0	0|0	0|0	0|0	0|0	0|0	0|0	0|0	0|0	0|0	0|0	0|0	0|1	0|1	1|1
11	77272001	11:77272001-77274000	A	CN0,CN2	.	DUP	0|2	0|0	0|0	0|0	0|0	0|2	0|0	0|0	0|0	0|0	0|2	0|2	0|0	0|1	0|0	0|0	0|0	0|2	0|2	0|0	0|2	0|2	2|2	0|2	0|0	0|0	0|0	0|2	0|0	0|0	0|0	0|0	0|1	0|0	0|0	0|0	0|0	0|0	0|0	0|0	0|0	0|0	0|0
11	77354001	11:77354001-77356800	A	CN0	.	Both	0|0	0|0	0|0	0|0	0|0	0|0	0|0	0|0	0|0	0|0	0|0	0|1	0|0	0|0	0|0	0|0	0|0	0|0	0|0	0|0	0|0	0|1	0|0	0|0	0|0	0|0	0|0	0|0	0|0	0|0	0|0	0|0	0|1	0|0	0|1	0|0	0|0	0|0	0|0	0|0	0|1	0|1	0|1
11	77632801	11:77632801-77635200	A	CN0,CN2	.	Both	0|0	0|0	0|0	0|0	0|2	0|0	0|2	0|0	0|0	0|0	0|2	0|0	0|0	0|0	0|0	0|0	0|0	0|0	0|1	0|0	0|1	1|1	1|1	1|1	1|1	1|1	0|1	1|1	0|1	0|1	0|2	0|1	0|0	0|0	0|1	0|0	0|1	0|0	0|0	0|0	0|0	0|1	0|1
11	77854001	11:77854001-77856000	A	CN2	.	DUP	0|1	0|1	0|0	0|1	0|0	0|1	0|0	0|0	0|1	0|1	0|0	0|1	0|0	0|0	0|1	0|1	0|0	0|0	0|1	0|1	0|1	0|0	0|0	0|0	0|0	0|1	0|1	0|1	0|1	0|1	0|0	0|0	0|0	0|1	0|1	0|1	0|1	0|1	0|1	0|1	0|0	0|0	0|0
11	77978801	11:77978801-77980800	A	CN0,CN2	.	Both	0|0	0|0	0|0	0|0	0|0	0|0	0|2	0|0	0|0	0|0	0|0	0|0	0|0	0|0	0|0	0|2	0|0	0|0	0|0	0|1	0|0	0|1	0|0	0|0	0|0	0|0	0|0	0|1	0|0	0|0	0|0	0|0	0|1	0|0	0|0	0|0	0|0	0|0	0|0	0|0	0|0	0|0	0|1
11	78024001	11:78024001-78027600	A	CN0	.	Both	0|0	0|0	0|0	0|1	0|0	0|0	0|0	0|0	0|0	0|0	0|0	0|0	0|0	0|0	0|0	0|0	0|1	0|0	0|0	0|1	0|1	0|0	0|0	0|1	0|0	0|0	0|1	0|0	0|0	0|0	0|1	0|1	0|1	0|1	0|1	0|0	0|0	0|0	0|0	0|0	0|1	0|1	0|1
11	78047201	11:78047201-78049600	A	CN0	.	Both	0|0	0|0	0|0	0|0	0|0	0|1	0|0	0|0	0|0	0|0	1|1	0|1	0|1	0|1	0|0	0|1	0|1	0|1	0|1	0|1	0|1	0|1	1|1	1|1	0|1	1|1	0|1	1|1	0|1	0|1	1|1	1|1	0|1	1|1	0|1	0|1	0|1	0|1	1|1	0|1	0|1	0|1	0|0
11	78064801	11:78064801-78083600	A	CN0	.	DEL	1|1	1|1	1|1	1|1	0|1	1|1	0|1	0|1	0|1	0|1	0|1	1|1	0|1	1|1	1|1	1|1	1|1	1|1	1|1	1|1	1|1	1|1	1|1	1|1	1|1	1|1	1|1	1|1	1|1	1|1	1|1	1|1	1|1	1|1	1|1	1|1	1|1	1|1	1|1	1|1	1|1	1|1	1|1
11	78929601	11:78929601-78931600	A	CN0,CN2	.	DUP	0|2	0|0	0|2	0|0	0|0	0|0	0|2	0|0	0|2	0|0	0|0	0|2	0|0	0|2	0|2	0|2	0|0	0|2	0|0	0|0	0|0	0|2	0|0	0|2	0|0	0|0	0|2	0|2	0|2	0|2	0|0	0|2	0|0	0|2	0|2	0|2	0|2	0|2	0|0	0|0	0|0	0|0	0|0
11	79154001	11:79154001-79156000	A	CN0,CN2	.	DEL	0|1	0|0	0|1	0|0	0|1	0|0	0|0	0|1	0|0	0|0	0|0	0|0	0|1	0|0	0|0	0|1	0|0	0|1	0|0	0|0	0|0	0|0	0|1	0|0	0|0	0|0	0|0	0|1	0|1	0|0	0|0	0|0	0|1	0|0	0|2	0|0	0|0	0|1	0|1	0|2	0|1	0|1	0|0
12	801	12:801-5600	A	CN2,CNH	.	DUP	1|2	2|2	1|2	0|1	1|1	2|2	1|1	2|2	1|2	1|2	1|1	1|2	1|2	1|2	2|2	1|1	1|2	1|2	1|2	1|2	2|2	1|1	2|2	1|2	1|2	1|2	1|1	1|1	1|2	2|2	2|2	2|2	1|2	2|2	2|2	2|2	2|2	2|2	2|2	2|2	1|2	2|2	2|2
12	8001	12:8001-16000	A	CN2,CNH	.	DUP	1|2	2|2	1|2	1|1	1|2	2|2	1|2	2|2	1|2	1|2	1|2	2|2	1|2	1|2	2|2	1|1	2|2	1|2	1|2	1|2	2|2	2|2	2|2	2|2	2|2	2|2	2|2	2|2	2|2	2|2	2|2	2|2	2|2	2|2	2|2	2|2	2|2	2|2	2|2	2|2	2|2	2|2	2|2
12	19601	12:19601-21600	A	CNH	.	DUP	1|1	1|1	1|1	1|1	1|1	1|1	1|1	1|1	1|1	1|1	1|1	1|1	1|1	1|1	1|1	1|1	1|1	1|1	1|1	1|1	1|1	1|1	1|1	1|1	1|1	1|1	1|1	1|1	1|1	1|1	1|1	1|1	1|1	1|1	1|1	1|1	1|1	1|1	1|1	1|1	1|1	1|1	1|1
12	24401	12:24401-28000	A	CNH	.	DUP	1|1	1|1	1|1	1|1	1|1	1|1	1|1	1|1	1|1	1|1	1|1	1|1	1|1	1|1	1|1	1|1	1|1	1|1	1|1	1|1	1|1	1|1	1|1	1|1	1|1	1|1	1|1	1|1	1|1	1|1	1|1	1|1	1|1	1|1	1|1	1|1	1|1	1|1	1|1	1|1	1|1	1|1	1|1
12	28401	12:28401-36800	A	CNH	.	DUP	1|1	1|1	1|1	1|1	1|1	1|1	1|1	1|1	1|1	1|1	1|1	1|1	1|1	1|1	1|1	1|1	1|1	1|1	1|1	1|1	1|1	1|1	1|1	1|1	1|1	1|1	1|1	1|1	1|1	1|1	1|1	1|1	1|1	1|1	1|1	1|1	1|1	1|1	1|1	1|1	1|1	1|1	1|1
12	52401	12:52401-54000	A	CNH	.	DUP	1|1	1|1	1|1	1|1	1|1	1|1	1|1	1|1	1|1	1|1	1|1	1|1	1|1	1|1	1|1	1|1	1|1	1|1	1|1	1|1	1|1	1|1	1|1	1|1	1|1	1|1	1|1	1|1	1|1	1|1	1|1	1|1	1|1	1|1	1|1	1|1	1|1	1|1	1|1	1|1	1|1	1|1	1|1
12	58401	12:58401-63600	A	CN2,CNH	.	DUP	2|2	2|2	2|2	2|2	2|2	2|2	2|2	2|2	2|2	2|2	2|2	1|2	1|2	2|2	2|2	1|1	2|2	2|2	2|2	2|2	1|2	1|2	1|2	1|2	1|1	1|1	1|2	1|1	1|2	1|1	1|1	1|2	1|2	2|2	2|2	1|2	2|2	2|2	2|2	2|2	1|2	1|1	1|2
12	99201	12:99201-100800	A	CNH	.	DUP	1|1	1|1	1|1	1|1	1|1	1|1	1|1	1|1	1|1	1|1	1|1	1|1	1|1	1|1	1|1	1|1	1|1	1|1	1|1	1|1	1|1	1|1	1|1	1|1	1|1	1|1	1|1	1|1	1|1	1|1	1|1	1|1	1|1	1|1	1|1	1|1	1|1	1|1	1|1	1|1	1|1	1|1	1|1
12	1685601	12:1685601-1687600	A	CN0,CN2,CNH	.	DUP	0|0	0|0	0|0	0|0	0|2	0|0	0|0	0|0	0|0	0|2	0|0	0|2	0|2	0|0	0|0	0|2	0|0	0|0	0|0	0|2	2|3	2|3	0|2	0|0	0|0	2|3	2|3	0|0	0|0	2|2	0|2	0|2	0|0	0|0	0|2	0|2	0|0	0|2	0|0	0|0	0|0	0|0	0|0
12	1805201	12:1805201-1808000	A	CN0,CN2	.	DEL	0|0	0|0	0|1	0|1	0|0	0|1	0|1	1|1	0|1	0|0	1|1	0|0	0|0	1|1	1|1	0|0	0|1	0|1	0|1	0|1	1|1	1|1	0|1	1|1	0|1	1|1	0|1	1|1	0|1	0|1	0|1	0|1	1|1	0|1	0|2	0|0	0|1	1|1	0|1	0|0	0|1	0|0	1|1
12	3225601	12:3225601-3227600	A	CN0,CN2	.	DUP	0|1	0|0	0|0	0|0	0|0	0|0	0|0	0|0	0|0	0|0	0|0	0|0	0|0	0|0	0|2	0|0	0|0	0|2	0|0	0|0	0|0	0|0	0|0	0|0	0|2	0|0	0|0	0|0	0|0	0|0	0|0	0|2	0|2	0|2	0|0	0|0	0|2	0|2	0|2	0|2	0|0	0|0	0|2
12	3297201	12:3297201-3299200	A	CN0,CN2	.	DUP	0|0	0|2	0|0	0|0	0|0	0|1	0|0	0|2	0|1	0|0	0|0	0|0	0|1	0|0	0|1	0|0	0|0	0|0	0|2	0|0	0|0	0|1	0|0	0|2	0|0	0|2	0|2	0|0	0|0	0|0	0|0	0|2	0|2	0|0	0|0	0|0	0|0	0|0	0|0	0|0	0|2	0|2	0|2
12	3306001	12:3306001-3308000	A	CN0,CN2	.	Both	0|0	0|0	0|1	0|1	0|0	0|0	0|2	0|0	0|2	0|0	0|0	0|0	0|0	0|0	0|0	0|0	0|0	0|2	0|0	0|0	0|0	0|0	0|0	0|0	0|1	0|0	0|0	0|0	0|2	0|1	0|1	0|0	0|1	0|0	0|0	0|0	0|0	0|2	0|0	0|0	0|1	0|1	0|0
12	3329201	12:3329201-3332000	A	CN0,CN2	.	Both	0|0	0|0	0|0	0|0	0|0	0|0	0|0	0|0	0|0	0|0	0|0	0|0	0|1	0|0	0|0	0|0	0|0	0|0	0|0	0|0	0|0	0|1	0|0	0|0	0|1	0|2	0|0	0|0	0|0	0|0	1|1	1|1	0|1	1|1	0|0	0|1	0|1	0|1	1|1	0|1	0|1	0|0	0|0
12	3502001	12:3502001-3505200	A	CN0,CN2	.	DEL	0|0	0|0	0|0	0|0	0|0	0|0	0|0	0|0	0|0	0|0	0|0	0|0	0|0	0|2	0|0	0|0	0|0	0|0	0|0	0|0	0|1	1|1	0|1	0|1	1|1	0|1	1|1	0|1	1|1	1|1	0|1	0|1	0|1	0|1	1|1	0|1	0|0	0|1	0|1	0|1	0|1	0|1	0|1
12	4060001	12:4060001-4062000	A	CN0,CN2	.	Both	0|0	0|0	0|0	0|0	0|0	0|0	0|0	0|1	0|0	0|0	0|0	0|0	0|1	0|0	0|0	0|0	0|0	0|0	0|0	0|0	0|1	0|1	0|1	0|1	0|0	0|1	1|1	0|1	0|1	0|1	0|0	0|0	0|1	0|0	0|0	0|1	0|0	0|1	0|0	0|0	0|0	0|1	0|0
12	5445201	12:5445201-5448400	A	CN0	.	DEL	0|1	0|1	0|1	0|0	0|1	1|1	0|1	0|1	0|0	0|0	0|0	0|0	0|0	0|0	0|1	0|0	0|0	0|0	0|1	0|0	0|1	0|1	0|1	0|0	0|1	0|0	0|1	0|1	0|1	0|1	0|1	0|0	0|0	0|1	0|0	0|0	0|0	0|0	0|1	0|1	0|0	0|1	0|1
12	5548001	12:5548001-5563200	A	CN2,CNH	.	Both	0|1	1|1	1|1	1|2	0|1	0|1	0|1	1|1	1|1	1|2	1|2	0|0	1|1	1|1	0|1	0|0	0|1	0|0	0|1	0|1	0|0	0|1	0|0	0|0	0|0	0|0	0|0	0|0	0|0	0|0	0|0	0|0	0|0	0|1	0|0	0|1	0|1	0|0	0|1	0|0	0|0	0|0	0|0
12	5631201	12:5631201-5633200	A	CN0,CN2	.	Both	0|2	0|2	0|0	0|0	0|2	0|0	0|0	0|0	0|0	0|0	0|0	0|0	0|2	0|0	0|0	0|0	0|0	0|0	0|2	0|0	0|0	0|0	0|0	0|0	0|0	0|2	0|0	0|1	0|0	0|0	0|0	0|0	0|0	0|0	0|1	0|0	0|0	0|1	0|0	0|2	0|0	0|1	0|1
12	6601601	12:6601601-6612000	A	CN2,CNH	.	Both	0|0	2|2	2|2	1|2	0|1	1|2	1|1	1|2	1|2	1|2	2|2	1|1	1|1	1|2	1|2	1|2	2|2	2|2	1|2	1|2	0|1	1|1	0|1	1|2	0|1	2|2	2|2	1|1	1|2	0|0	1|1	1|2	1|1	1|2	2|2	1|2	1|2	1|1	1|2	1|2	0|1	1|2	2|2
12	8572001	12:8572001-8575600	A	CN0,CN2,CNH	.	DUP	0|0	0|0	0|0	0|0	0|0	0|0	0|0	0|0	0|0	0|0	0|0	0|0	0|0	0|0	0|0	0|0	0|0	0|0	0|0	0|0	2|2	0|0	2|2	2|2	0|2	2|2	2|3	2|2	2|2	0|0	0|0	0|0	0|0	0|0	0|0	0|0	0|0	0|0	0|0	0|0	0|0	0|0	0|0
12	11163201	12:11163201-11165600	A	CN0	.	DEL	0|0	0|0	0|1	0|0	0|1	0|1	0|1	0|1	0|0	0|1	0|0	0|1	0|1	0|0	0|1	0|1	0|1	0|1	0|0	0|1	0|1	0|0	0|1	0|0	0|0	0|1	0|1	0|1	0|1	0|1	0|1	0|1	0|1	0|1	0|1	0|1	0|1	0|1	0|1	0|0	0|1	0|1	0|1
12	11382001	12:11382001-11385200	A	CN0	.	DEL	0|0	0|0	0|0	0|0	0|0	0|0	0|0	0|0	0|0	0|0	0|0	0|0	0|0	0|0	0|0	0|0	0|0	0|0	0|0	0|0	1|1	1|1	1|1	1|1	1|1	1|1	1|1	1|1	1|1	1|1	0|1	0|1	0|0	1|1	1|1	0|1	1|1	1|1	0|1	1|1	1|1	0|0	1|1
12	12092001	12:12092001-12097600	A	CN2	.	DUP	0|0	0|0	0|0	0|0	0|0	0|0	0|0	0|0	0|0	0|0	0|0	0|0	0|0	0|0	0|0	0|0	0|0	0|0	0|0	0|0	0|0	0|0	0|0	0|0	0|0	0|0	0|0	0|1	0|0	0|0	0|0	0|0	0|1	0|0	0|1	0|0	0|0	0|0	0|0	0|0	0|1	0|1	1|1
12	12107201	12:12107201-12112800	A	CN2	.	DUP	0|0	0|0	0|0	0|0	0|0	0|0	0|0	0|0	0|0	0|0	0|0	0|0	0|0	0|0	0|0	0|0	0|0	0|0	0|0	0|0	0|0	0|0	0|0	0|0	0|0	0|0	0|0	0|0	0|0	0|0	0|0	0|0	0|0	0|0	0|0	0|0	0|0	0|0	0|0	0|0	0|0	0|1	1|1
12	13730401	12:13730401-13732400	A	CN0,CN2	.	DEL	0|0	0|0	0|0	0|0	0|0	0|0	0|0	0|1	0|0	0|1	1|1	1|1	1|1	1|1	0|1	0|0	1|1	1|1	1|1	1|1	0|2	0|0	0|0	0|0	0|2	0|0	0|0	0|0	0|0	0|0	0|0	0|0	0|0	0|0	0|0	0|2	0|0	0|0	0|0	0|0	0|0	0|0	0|0
12	14300401	12:14300401-14302400	A	CN0,CN2	.	DUP	0|0	0|0	0|0	0|0	0|0	0|0	0|0	0|0	0|0	0|0	0|0	0|0	0|2	0|0	0|0	0|2	0|0	0|0	0|0	0|0	0|0	0|0	0|0	0|0	0|0	0|0	0|0	0|0	0|0	0|2	0|0	0|2	0|0	0|0	0|0	0|0	0|0	0|0	0|0	0|0	2|2	0|1	0|2
12	14303201	12:14303201-14306000	A	CN2	.	DUP	0|0	0|1	0|0	0|0	0|0	0|0	0|0	0|0	0|0	0|0	0|0	0|0	0|0	0|0	0|0	0|0	0|0	0|0	0|1	0|0	0|0	0|0	0|0	0|0	0|0	0|0	0|1	0|0	0|0	0|0	0|0	0|0	0|0	0|0	0|1	0|0	0|1	0|0	0|0	0|0	0|1	0|0	0|1
12	14310001	12:14310001-14312400	A	CN2,CNH	.	DUP	0|0	0|0	0|0	0|0	0|0	0|0	0|0	0|0	0|0	0|0	0|0	0|0	0|0	0|0	0|0	0|0	0|0	0|0	0|0	0|0	0|0	0|0	0|0	0|0	0|0	0|0	0|0	0|0	0|0	0|0	0|0	0|0	0|0	0|0	0|0	0|0	0|0	0|0	0|0	0|0	0|1	0|0	0|1
12	14577601	12:14577601-14579600	A	CN0,CN2,CNH	.	DUP	0|2	0|0	0|0	0|0	0|0	0|0	0|0	0|0	0|0	0|0	0|0	0|0	0|2	0|0	0|0	0|0	0|0	0|0	3|3	0|1	2|2	0|2	0|2	0|2	0|2	0|2	0|2	0|0	0|2	2|2	0|0	0|0	0|2	0|0	0|2	0|0	0|0	0|0	0|1	0|0	0|2	0|2	0|0
12	14604801	12:14604801-14609600	A	CN2	.	DUP	0|0	0|0	0|0	0|0	0|0	0|0	0|0	0|0	0|0	0|0	0|0	0|0	0|0	0|0	0|0	0|0	0|0	0|0	0|0	0|0	1|1	0|1	1|1	1|1	0|1	0|1	0|1	1|1	1|1	0|1	0|1	0|1	0|0	0|0	0|0	0|0	0|1	0|0	0|0	0|0	0|0	0|0	0|0
12	14844001	12:14844001-14846400	A	CN0,CN2	.	DEL	0|1	1|1	1|1	0|0	0|1	1|1	0|1	0|1	0|1	0|1	0|0	0|1	0|1	0|0	0|1	0|1	1|1	0|1	0|0	1|1	0|0	0|0	0|2	0|0	0|0	0|0	0|0	0|0	0|0	0|0	0|0	0|0	0|0	0|0	0|0	0|0	0|0	0|0	0|0	0|0	0|0	0|0	0|0
12	17350001	12:17350001-17352000	A	CN0,CN2	.	DEL	0|2	0|0	0|0	0|0	0|0	0|0	0|0	0|0	0|0	0|0	1|1	0|1	0|0	1|1	0|0	0|1	0|0	0|0	0|0	0|0	0|1	1|1	0|0	0|1	0|1	0|0	0|0	0|0	0|1	1|1	0|1	0|0	0|0	0|0	1|1	0|1	0|1	1|1	0|0	0|0	0|0	0|1	1|1
12	17860801	12:17860801-17863200	A	CN2,CNH	.	DUP	1|1	1|1	1|1	0|1	0|1	1|1	1|2	0|1	1|1	1|1	1|1	1|1	1|1	1|2	1|1	1|1	1|1	1|1	1|1	0|1	1|1	1|1	0|0	1|1	0|1	0|0	0|1	0|1	0|1	1|1	0|1	0|1	0|1	1|1	0|1	0|1	1|1	0|1	0|0	1|2	0|1	1|1	1|1
12	17878801	12:17878801-17880400	A	CN2,CNH	.	DUP	1|2	1|1	1|2	1|1	0|1	1|1	2|2	1|1	1|1	1|2	1|2	2|2	1|1	1|2	2|2	1|2	1|1	1|1	1|2	1|2	1|1	2|2	0|1	1|1	0|1	1|1	0|1	1|1	1|1	1|2	1|1	0|1	0|0	1|2	2|2	0|0	2|2	1|2	1|1	1|2	0|1	0|1	1|1
12	17882801	12:17882801-17885200	A	CN0,CN2,CNH	.	DUP	3|3	2|2	0|2	2|2	0|2	0|2	2|2	2|3	0|2	0|2	0|2	0|2	2|2	0|2	2|2	0|2	2|2	0|2	0|2	2|2	2|2	0|2	2|3	2|2	0|2	2|3	2|3	2|3	0|2	0|2	2|2	2|3	0|1	0|2	2|2	2|2	0|2	2|3	2|2	0|2	0|2	0|2	2|2
12	17892401	12:17892401-17894000	A	CNH	.	DUP	1|1	1|1	1|1	1|1	1|1	1|1	1|1	1|1	1|1	1|1	1|1	1|1	1|1	1|1	1|1	1|1	1|1	1|1	1|1	1|1	1|1	1|1	1|1	1|1	1|1	1|1	1|1	1|1	1|1	1|1	1|1	1|1	1|1	1|1	1|1	1|1	1|1	1|1	1|1	1|1	1|1	1|1	1|1
12	17895201	12:17895201-17900400	A	CNH	.	DUP	1|1	1|1	1|1	1|1	1|1	1|1	1|1	1|1	1|1	1|1	1|1	1|1	1|1	1|1	1|1	1|1	1|1	1|1	1|1	1|1	1|1	1|1	1|1	1|1	1|1	1|1	1|1	1|1	1|1	1|1	1|1	1|1	1|1	1|1	1|1	1|1	1|1	1|1	1|1	1|1	1|1	1|1	1|1
12	17902801	12:17902801-17914000	A	CN2,CNH	.	DUP	1|2	0|0	0|1	0|1	1|1	0|0	0|0	2|2	1|1	0|0	0|1	0|0	1|1	0|0	0|1	0|0	0|0	1|1	1|1	0|0	1|2	0|1	2|2	1|1	1|1	2|2	2|2	1|1	1|2	0|0	1|2	1|2	0|1	1|1	1|2	2|2	0|0	1|1	1|2	0|0	1|1	0|0	0|0
12	17916001	12:17916001-17922000	A	CN2,CNH	.	DUP	2|2	2|2	2|2	1|2	1|2	2|2	2|2	2|2	1|2	2|2	2|2	1|2	1|2	2|2	2|2	2|2	2|2	1|2	1|2	2|2	1|2	2|2	1|2	2|2	1|2	2|2	2|2	1|2	2|2	2|2	2|2	2|2	0|1	2|2	2|2	1|1	2|2	2|2	1|2	2|2	1|1	2|2	1|2
12	17925201	12:17925201-17929200	A	CN2,CNH	.	DUP	2|2	2|2	2|2	2|2	2|2	2|2	2|2	2|2	2|2	2|2	2|2	2|2	2|2	2|2	2|2	2|2	2|2	2|2	2|2	2|2	2|2	2|2	1|2	2|2	2|2	1|2	2|2	2|2	1|2	2|2	2|2	2|2	2|2	2|2	2|2	1|2	2|2	2|2	1|2	2|2	2|2	2|2	2|2
12	17939601	12:17939601-17941200	A	CN2,CNH	.	DUP	0|1	2|2	2|2	0|1	1|1	2|2	2|2	1|1	1|1	2|2	1|2	2|2	2|2	2|2	1|1	2|2	2|2	2|2	2|2	1|1	1|2	2|2	0|0	1|1	1|2	0|1	0|0	1|1	1|2	2|2	1|1	1|1	2|2	2|2	0|1	1|1	2|2	1|2	1|2	2|2	2|2	2|2	2|2
12	17942001	12:17942001-17944800	A	CN2,CNH	.	DUP	1|2	2|2	2|2	1|2	1|1	2|2	2|2	2|2	1|1	2|2	2|2	2|2	1|2	2|2	2|2	2|2	2|2	2|2	2|2	1|2	2|2	1|2	1|1	2|2	1|2	1|2	1|2	1|2	1|2	1|2	1|2	1|2	1|2	2|2	2|2	1|1	2|2	2|2	2|2	2|2	1|2	1|2	2|2
12	17945601	12:17945601-17947200	A	CN2,CNH	.	DUP	0|1	1|2	1|2	1|1	1|2	1|2	1|2	1|1	1|1	1|2	1|2	1|2	1|2	1|2	1|2	2|2	2|2	2|2	2|2	1|1	1|1	2|2	0|0	1|1	1|1	0|0	0|0	0|1	0|1	1|2	1|1	1|2	1|2	2|2	1|1	0|0	2|2	1|1	1|2	1|2	2|2	1|2	2|2
12	17947601	12:17947601-17950800	A	CNH	.	DUP	1|1	1|1	1|1	1|1	1|1	1|1	1|1	1|1	1|1	1|1	1|1	1|1	1|1	1|1	1|1	1|1	1|1	1|1	1|1	1|1	1|1	1|1	1|1	1|1	1|1	1|1	1|1	1|1	1|1	1|1	1|1	1|1	1|1	1|1	1|1	1|1	1|1	1|1	1|1	1|1	1|1	1|1	1|1
12	17951601	12:17951601-17957200	A	CNH	.	DUP	1|1	1|1	1|1	1|1	1|1	1|1	1|1	1|1	1|1	1|1	1|1	1|1	1|1	1|1	1|1	1|1	1|1	1|1	1|1	1|1	1|1	1|1	1|1	1|1	1|1	1|1	1|1	1|1	1|1	1|1	1|1	1|1	1|1	1|1	1|1	1|1	1|1	1|1	1|1	1|1	1|1	1|1	1|1
12	17966001	12:17966001-17967600	A	CN2,CNH	.	DUP	2|2	0|1	1|1	1|1	2|2	1|1	1|1	2|2	1|2	0|1	1|1	0|1	2|2	1|1	1|1	1|1	1|1	1|2	1|2	0|1	2|2	1|1	2|2	2|2	2|2	2|2	2|2	2|2	2|2	0|1	2|2	2|2	1|2	2|2	2|2	2|2	1|1	2|2	2|2	0|1	1|2	1|1	1|1
12	18075601	12:18075601-18086800	A	CN2,CNH	.	DUP	1|1	2|2	2|2	1|1	1|1	1|2	2|2	1|1	1|1	2|2	2|2	2|2	2|2	2|2	2|2	2|2	2|2	1|2	1|2	2|2	1|1	1|1	2|2	1|1	1|1	2|2	2|2	1|1	2|2	1|1	1|1	1|1	2|2	0|1	2|2	2|2	2|2	1|2	1|1	1|1	0|1	1|1	1|1
12	18606801	12:18606801-18608800	A	CN2	.	DUP	0|0	0|0	0|0	0|0	0|0	0|0	0|0	0|0	0|0	0|0	0|0	0|0	0|0	0|0	0|0	0|0	0|0	0|0	0|0	0|0	0|0	0|0	0|1	0|0	0|0	0|0	0|0	0|0	0|0	0|0	0|0	0|1	0|1	0|1	0|1	0|0	0|0	0|0	0|0	0|1	0|0	0|1	0|1
12	18988001	12:18988001-18993600	A	CN0	.	DEL	0|1	0|0	0|0	0|1	0|1	0|0	0|0	0|0	0|1	0|0	0|0	0|1	0|0	0|0	0|0	0|0	0|0	0|0	0|1	0|0	0|1	0|0	0|1	0|0	0|1	0|0	0|1	0|0	0|0	0|0	0|0	0|1	0|1	0|1	0|1	0|1	0|0	0|0	0|1	0|0	0|1	0|1	0|1
12	19654801	12:19654801-19659200	A	CNH	.	DUP	1|1	1|1	1|1	1|1	1|1	1|1	1|1	1|1	1|1	1|1	1|1	1|1	1|1	1|1	1|1	1|1	1|1	1|1	1|1	1|1	1|1	1|1	1|1	1|1	1|1	1|1	1|1	1|1	1|1	1|1	1|1	1|1	1|1	1|1	1|1	1|1	1|1	1|1	1|1	1|1	1|1	1|1	1|1
12	19660401	12:19660401-19669600	A	CNH	.	DUP	1|1	1|1	1|1	1|1	1|1	1|1	1|1	1|1	1|1	1|1	1|1	1|1	1|1	1|1	1|1	1|1	1|1	1|1	1|1	1|1	1|1	1|1	1|1	1|1	1|1	1|1	1|1	1|1	1|1	1|1	1|1	1|1	1|1	1|1	1|1	1|1	1|1	1|1	1|1	1|1	1|1	1|1	1|1
12	19670801	12:19670801-19680000	A	CNH	.	DUP	1|1	1|1	1|1	1|1	1|1	1|1	1|1	1|1	1|1	1|1	1|1	1|1	1|1	1|1	1|1	1|1	1|1	1|1	1|1	1|1	1|1	1|1	1|1	1|1	1|1	1|1	1|1	1|1	1|1	1|1	1|1	1|1	1|1	1|1	1|1	1|1	1|1	1|1	1|1	1|1	1|1	1|1	1|1
12	19680801	12:19680801-19690000	A	CNH	.	DUP	1|1	1|1	1|1	1|1	1|1	1|1	1|1	1|1	1|1	1|1	1|1	1|1	1|1	1|1	1|1	1|1	1|1	1|1	1|1	1|1	1|1	1|1	1|1	1|1	1|1	1|1	1|1	1|1	1|1	1|1	1|1	1|1	1|1	1|1	1|1	1|1	1|1	1|1	1|1	1|1	1|1	1|1	1|1
12	19691201	12:19691201-19696800	A	CNH	.	DUP	1|1	1|1	1|1	1|1	1|1	1|1	1|1	1|1	1|1	1|1	1|1	1|1	1|1	1|1	1|1	1|1	1|1	1|1	1|1	1|1	1|1	1|1	1|1	1|1	1|1	1|1	1|1	1|1	1|1	1|1	1|1	1|1	1|1	1|1	1|1	1|1	1|1	1|1	1|1	1|1	1|1	1|1	1|1
12	19698801	12:19698801-19700400	A	CNH	.	DUP	1|1	1|1	1|1	1|1	1|1	1|1	1|1	1|1	1|1	1|1	1|1	1|1	1|1	1|1	1|1	1|1	1|1	1|1	1|1	1|1	1|1	1|1	1|1	1|1	1|1	1|1	1|1	1|1	1|1	1|1	1|1	1|1	1|1	1|1	1|1	1|1	1|1	1|1	1|1	1|1	1|1	1|1	1|1
12	19703201	12:19703201-19706400	A	CN0,CN2,CNH	.	DUP	2|2	2|3	2|3	2|3	2|3	2|3	2|2	2|2	2|3	2|2	2|2	2|2	2|3	2|2	2|3	2|2	2|2	2|2	2|2	2|2	0|2	2|3	0|0	2|2	0|2	0|2	0|2	0|2	0|2	0|2	2|2	0|2	0|0	2|2	0|2	0|2	0|2	0|2	0|0	2|2	2|2	0|0	0|0
12	19721201	12:19721201-19726400	A	CN2	.	DUP	1|1	1|1	1|1	1|1	1|1	1|1	1|1	0|1	1|1	1|1	1|1	1|1	1|1	1|1	1|1	1|1	1|1	0|1	1|1	1|1	0|1	1|1	0|0	0|1	0|1	0|1	0|1	0|1	0|1	0|1	0|1	0|1	0|0	1|1	0|1	0|0	0|1	0|1	0|1	0|1	0|1	0|0	0|0
12	19958001	12:19958001-19959600	A	CN0,CN2	.	DEL	0|0	0|0	0|0	0|0	0|0	0|0	0|1	0|0	0|0	0|0	0|0	0|0	0|0	0|0	0|0	0|0	0|2	0|0	0|0	0|0	0|0	0|0	0|0	0|0	0|0	0|0	0|1	0|1	0|0	0|1	0|1	0|1	0|0	0|0	0|0	0|0	0|0	0|0	0|1	0|0	0|1	0|0	0|1
12	21065201	12:21065201-21067200	A	CN2	.	DUP	0|0	0|0	0|0	0|0	0|0	0|0	0|1	0|1	0|0	0|0	0|1	0|1	0|0	0|0	0|0	0|0	0|0	0|0	0|0	0|0	0|0	0|0	0|0	0|1	0|1	0|0	0|0	0|0	0|0	1|1	0|0	0|0	0|0	0|0	0|1	0|0	0|0	0|0	0|0	0|0	0|1	0|0	0|1
12	21068801	12:21068801-21070800	A	CN2	.	DUP	0|0	0|0	0|1	0|0	0|0	0|1	0|0	0|0	0|0	0|0	0|1	0|0	0|0	0|0	0|0	0|0	0|1	0|0	0|0	0|0	0|0	0|1	0|0	0|0	0|0	0|0	0|0	0|1	0|1	1|1	0|0	0|0	0|0	0|0	0|1	0|0	0|0	0|0	0|0	0|0	0|0	0|1	1|1
12	21346001	12:21346001-21349200	A	CN0,CN2	.	DEL	0|0	0|0	0|0	0|0	0|0	0|0	0|0	0|0	0|0	0|0	0|0	0|0	0|0	0|0	0|0	0|0	0|0	0|0	0|0	0|0	1|1	1|1	1|1	1|1	1|1	1|1	1|1	1|1	0|1	1|1	0|0	0|0	0|2	0|1	0|1	0|1	0|2	0|1	0|0	0|0	0|0	0|0	0|0
12	22395201	12:22395201-22403200	A	CN2	.	DUP	1|1	0|1	0|1	0|1	0|1	1|1	0|1	1|1	0|1	1|1	0|0	0|0	0|0	0|0	0|1	0|0	0|0	0|0	0|1	0|0	0|0	0|0	0|0	0|0	0|1	0|0	0|0	0|0	0|0	0|0	0|0	0|0	0|0	0|0	0|0	0|0	0|0	0|0	0|0	0|0	0|0	0|0	0|0
12	22954001	12:22954001-22956000	A	CN0,CN2	.	DEL	0|0	0|0	0|2	0|0	0|2	0|0	0|2	0|0	0|1	0|0	0|0	0|2	0|2	0|0	0|0	0|1	0|2	0|0	0|0	0|2	0|1	0|0	1|1	0|1	0|1	1|1	0|1	0|1	0|1	0|0	0|1	0|1	0|1	0|1	0|1	0|0	0|1	0|1	0|1	0|1	0|2	0|0	0|1
12	24656401	12:24656401-24660400	A	CN0	.	DEL	0|1	0|0	0|1	0|0	0|0	0|0	0|1	0|0	0|0	0|0	0|1	0|1	0|0	0|0	0|0	0|0	0|0	0|0	0|0	0|1	0|1	0|1	1|1	0|1	1|1	1|1	1|1	0|1	1|1	0|1	0|0	0|1	0|1	0|1	0|1	0|1	0|1	0|0	0|1	0|1	0|0	0|1	0|1
12	24855201	12:24855201-24856800	A	CN0,CN2	.	Both	0|0	0|0	0|0	0|0	0|0	0|0	0|0	0|1	0|0	0|0	0|2	0|0	0|0	0|0	0|0	0|1	0|0	0|0	0|2	0|0	0|0	0|0	0|0	0|0	0|0	0|0	0|1	0|0	0|1	0|0	0|0	0|1	0|1	0|1	0|1	0|0	0|0	0|0	0|0	0|1	0|0	0|1	0|1
12	25270001	12:25270001-25272400	A	CN0	.	Both	0|0	0|0	0|0	0|0	0|0	0|1	0|0	0|0	0|0	0|0	0|0	0|0	0|0	0|0	0|0	0|0	0|0	0|0	0|0	0|0	0|0	0|0	0|0	0|0	0|1	0|0	0|0	0|0	0|0	0|0	0|0	0|1	0|1	0|1	0|1	0|1	0|1	0|1	0|1	0|1	0|1	0|1	0|1
12	25276401	12:25276401-25279200	A	CN2	.	DUP	0|0	0|1	1|1	0|1	0|1	0|0	0|1	0|0	0|1	0|1	1|1	1|1	0|1	1|1	0|1	1|1	1|1	1|1	1|1	1|1	1|1	0|1	0|1	1|1	0|1	1|1	0|1	0|1	0|1	0|1	0|1	0|1	0|0	0|0	1|1	0|1	0|1	0|1	0|1	0|1	0|0	0|1	0|1
12	25296801	12:25296801-25298400	A	CN0,CN2	.	DEL	0|0	0|2	0|1	0|0	0|0	0|1	0|1	0|0	0|0	0|1	0|0	0|0	0|0	0|0	0|1	0|1	0|0	0|0	0|1	0|0	0|1	0|2	1|1	0|2	0|1	0|1	0|0	0|1	0|1	0|1	0|1	0|1	0|0	1|1	1|1	0|1	0|1	0|1	0|1	0|1	0|1	0|1	0|1
12	25306001	12:25306001-25308000	A	CN0,CN2	.	Both	0|2	0|0	0|0	0|0	0|0	0|0	0|0	0|0	0|0	0|0	0|0	0|0	0|0	0|0	0|1	0|0	0|0	0|2	0|1	0|0	0|1	0|0	0|1	0|1	0|1	0|1	0|1	0|0	0|1	0|0	0|1	0|1	0|1	0|1	0|0	0|1	0|0	0|1	0|1	0|1	0|1	0|1	0|0
12	25310801	12:25310801-25312400	A	CN0,CN2	.	DEL	0|0	0|2	0|1	0|0	0|2	0|1	0|0	0|0	0|0	0|1	0|0	0|2	0|0	0|0	0|1	0|0	0|0	0|0	0|0	0|0	0|1	0|0	1|1	0|1	0|1	1|1	0|1	0|1	0|1	0|1	0|1	0|1	0|1	0|0	1|1	0|1	1|1	0|1	0|1	1|1	1|1	1|1	1|1
12	25312801	12:25312801-25314400	A	CN0	.	DEL	0|1	0|0	0|1	0|0	0|1	0|1	0|1	0|0	0|1	0|0	0|0	0|0	0|0	0|0	0|0	0|1	0|0	0|0	0|1	0|0	0|0	0|1	0|1	0|1	1|1	0|1	0|1	0|1	0|1	0|1	0|1	0|1	0|1	0|1	0|1	0|1	0|1	1|1	0|1	0|1	0|1	0|1	0|1
12	25390401	12:25390401-25394800	A	CN0	.	DEL	0|0	0|1	1|1	0|1	0|1	0|1	0|1	0|0	0|1	0|1	1|1	1|1	0|1	1|1	1|1	1|1	1|1	1|1	1|1	1|1	1|1	1|1	1|1	1|1	1|1	1|1	1|1	1|1	1|1	1|1	1|1	1|1	1|1	1|1	1|1	1|1	1|1	1|1	1|1	1|1	1|1	1|1	1|1
12	25422801	12:25422801-25425600	A	CN2,CNH	.	DUP	1|1	1|1	1|1	0|1	0|1	0|1	1|1	1|1	0|1	1|1	1|2	2|2	1|1	1|2	1|1	1|2	1|1	2|2	1|1	1|2	1|1	1|1	0|1	1|1	0|1	1|1	0|1	0|1	1|1	0|1	0|1	1|1	1|1	0|1	1|1	0|1	1|1	1|1	0|1	0|1	0|1	1|1	1|1
12	26524401	12:26524401-26531200	A	CN2,CNH	.	DUP	1|1	1|1	0|1	0|1	0|1	0|1	0|1	1|1	1|1	0|1	1|1	1|1	1|1	1|1	0|1	1|1	1|1	1|1	0|1	1|1	1|1	1|1	1|1	1|1	0|1	1|1	1|2	1|1	1|1	1|1	1|1	1|2	0|1	2|2	1|1	2|2	1|1	1|1	1|1	0|1	1|1	1|2	0|1
12	26533201	12:26533201-26545600	A	CN2,CNH	.	DUP	1|1	1|1	0|1	0|1	0|1	0|1	0|1	1|1	1|1	0|1	1|1	1|1	1|1	1|1	0|1	1|1	1|1	1|1	0|1	1|1	1|1	1|1	1|1	1|1	1|1	1|1	1|2	1|1	1|1	1|1	1|1	2|2	0|1	2|2	1|1	1|2	1|1	1|1	1|1	1|1	1|1	1|2	0|1
12	26547601	12:26547601-26553200	A	CN2,CNH	.	Both	1|1	1|1	0|1	0|1	0|1	0|1	0|1	1|1	1|1	0|1	1|2	1|2	1|1	1|1	0|1	1|2	1|1	1|1	0|1	1|1	1|1	1|1	1|1	1|1	1|1	1|1	1|2	1|1	1|1	1|1	0|1	1|2	0|1	1|2	1|1	1|2	1|1	1|1	0|1	1|1	1|1	1|1	0|1
12	26561601	12:26561601-26563600	A	CN2,CNH	.	DUP	1|1	1|2	0|1	0|1	0|1	0|1	0|1	1|1	1|1	1|1	1|2	1|1	1|1	1|2	0|1	1|1	1|1	1|1	0|1	1|1	1|1	1|1	1|1	1|1	1|1	1|2	1|2	1|1	1|2	1|1	1|1	1|2	0|1	1|2	1|1	1|1	1|1	1|1	1|1	1|1	1|1	1|2	1|1
12	26564001	12:26564001-26567200	A	CN2,CNH	.	DUP	1|1	1|1	0|1	0|1	0|1	0|1	0|1	1|1	1|1	0|1	1|1	1|1	1|2	1|1	0|1	1|1	0|1	0|1	0|1	1|1	1|1	1|1	1|1	1|1	1|1	1|1	1|2	1|1	1|1	1|1	1|1	1|2	0|1	1|2	1|1	1|2	1|1	1|1	1|1	1|1	1|1	1|1	0|1
12	26586801	12:26586801-26588800	A	CN2,CNH	.	DUP	1|1	0|1	0|1	0|1	0|1	0|1	0|1	1|2	1|2	0|1	0|1	0|1	1|1	1|2	1|1	0|1	0|1	1|2	0|1	1|2	2|2	1|1	1|1	1|2	1|1	0|1	1|1	1|1	1|1	1|2	1|1	2|2	0|1	2|2	2|2	2|2	1|1	1|1	1|1	1|2	1|2	1|2	1|1
12	26592401	12:26592401-26594400	A	CN2,CNH	.	DUP	1|1	1|1	0|1	0|1	0|1	0|1	0|1	1|1	1|1	0|1	1|2	2|2	1|2	1|1	0|1	1|2	1|1	1|1	1|1	1|1	2|2	1|1	1|1	1|1	1|1	1|1	1|2	2|2	0|1	1|2	1|1	1|2	0|1	1|2	1|1	1|2	1|1	0|1	1|1	0|1	1|1	1|2	0|1
12	26596001	12:26596001-26608800	A	CN2,CNH	.	DUP	1|1	1|1	0|1	0|1	0|1	0|1	0|1	1|1	1|1	0|1	1|1	1|1	1|1	1|1	0|1	1|1	1|1	1|1	0|1	1|1	1|1	1|1	1|1	1|1	1|1	1|1	1|2	1|1	1|1	1|1	1|1	2|2	0|1	2|2	1|1	1|2	1|1	1|1	1|1	1|1	1|1	1|2	0|1
12	26609601	12:26609601-26614400	A	CN2,CNH	.	DUP	1|2	1|1	0|1	0|1	0|1	0|1	0|1	1|1	1|1	0|1	1|1	1|1	1|1	1|2	0|1	1|1	0|1	1|1	0|1	1|1	0|1	0|1	1|1	1|1	1|1	1|1	1|2	0|1	1|1	1|1	1|1	2|2	0|1	2|2	1|1	2|2	1|1	1|1	1|1	0|1	1|1	2|2	0|1
12	26615201	12:26615201-26624400	A	CN0,CN2	.	DUP	0|0	0|0	0|1	0|1	0|1	0|1	0|1	0|0	0|0	0|1	0|0	0|0	0|0	0|0	0|1	0|0	0|0	0|0	0|1	0|0	0|0	0|0	0|0	0|0	0|0	0|0	0|2	0|2	0|0	0|0	0|0	0|2	0|0	2|2	0|0	0|2	0|0	0|2	0|0	0|0	0|0	0|0	0|0
12	26625601	12:26625601-26627600	A	CN0,CN2	.	Both	0|0	0|0	0|1	0|0	0|1	0|1	0|1	0|0	0|0	0|1	0|0	0|2	0|2	0|0	0|1	0|0	0|0	0|0	0|1	0|0	0|0	0|0	0|0	0|0	0|0	0|0	0|2	0|0	0|0	0|2	0|0	0|0	0|1	0|2	0|1	0|0	0|2	0|0	0|0	0|0	0|0	0|0	0|1
12	26754401	12:26754401-26756000	A	CN0,CN2	.	Both	0|0	0|2	0|0	0|2	0|0	0|0	0|0	0|2	0|0	0|0	0|2	0|2	0|2	2|2	2|2	2|2	0|2	0|0	0|0	0|0	0|0	0|0	0|0	0|0	0|1	0|0	0|1	0|0	0|0	0|0	0|0	0|0	0|0	0|0	0|0	0|0	0|0	0|1	0|1	0|0	0|0	0|0	0|0
12	26763201	12:26763201-26764800	A	CN0,CN2	.	Both	0|0	0|2	0|2	0|2	0|0	0|0	0|2	0|2	0|0	0|0	0|2	0|2	0|2	2|2	2|2	2|2	0|2	0|0	0|0	0|2	0|0	0|0	0|2	0|0	0|1	0|2	0|1	0|0	0|0	0|0	0|0	0|0	0|0	0|0	0|0	0|0	0|0	0|1	0|1	0|0	0|0	0|0	0|0
12	27756001	12:27756001-27763600	A	CNH	.	Both	1|1	1|1	1|1	1|1	1|1	1|1	1|1	1|1	1|1	1|1	1|1	1|1	1|1	1|1	1|1	1|1	1|1	1|1	1|1	1|1	1|1	1|1	1|1	1|1	1|1	1|1	1|1	1|1	1|1	1|1	1|1	1|1	1|1	1|1	1|1	1|1	1|1	1|1	1|1	1|1	1|1	1|1	1|1
12	28221201	12:28221201-28229600	A	CN2,CNH	.	Both	2|2	2|2	2|2	2|2	2|2	2|2	2|2	2|2	2|2	2|2	2|2	2|2	2|2	2|2	2|2	2|2	2|2	2|2	2|2	2|2	2|2	1|2	2|2	2|2	2|2	2|2	2|2	2|2	2|2	2|2	1|2	2|2	2|2	2|2	2|2	2|2	2|2	2|2	2|2	2|2	2|2	2|2	1|2
12	28282001	12:28282001-28284800	A	CN0,CN2	.	DEL	0|0	0|0	0|1	0|0	0|1	0|1	0|1	0|0	0|0	0|0	0|0	0|0	0|0	0|0	0|1	0|0	0|2	0|0	0|1	0|0	1|1	0|1	0|1	0|1	1|1	1|1	0|1	1|1	0|0	0|1	0|1	0|1	0|1	1|1	0|1	0|1	1|1	0|1	0|1	0|1	0|1	0|1	0|1
12	28348801	12:28348801-28350800	A	CN0,CN2	.	DEL	0|1	1|1	0|0	0|1	0|1	0|1	0|0	1|1	0|1	0|0	0|1	1|1	0|1	1|1	0|1	0|1	0|1	1|1	0|1	1|1	0|0	0|0	0|2	0|0	0|0	0|0	0|0	0|0	0|1	0|0	0|1	0|1	0|0	0|0	0|0	0|0	0|0	0|1	0|0	0|2	0|0	0|1	0|0
12	28745601	12:28745601-28748000	A	CN0,CN2	.	DEL	0|0	0|0	0|0	0|0	0|0	0|0	0|0	0|0	0|0	0|0	0|0	0|0	0|2	0|1	0|1	0|0	0|1	0|1	0|0	0|0	0|1	0|1	0|0	0|0	0|0	0|0	0|1	0|0	0|1	0|0	0|1	1|1	0|1	0|1	0|0	0|1	0|0	0|1	0|1	0|1	0|0	0|0	0|1
12	28818801	12:28818801-28822400	A	CN0	.	DEL	1|1	0|1	0|1	0|1	0|1	0|1	0|1	1|1	0|1	0|1	0|0	1|1	0|1	0|1	0|0	0|1	0|1	0|1	0|1	0|1	0|1	0|1	0|1	0|1	0|1	0|1	0|1	0|1	0|1	0|1	0|0	0|1	0|1	0|0	0|1	0|1	0|1	0|1	0|0	0|1	0|0	0|1	0|0
12	29134801	12:29134801-29137600	A	CN2,CNH	.	DUP	1|2	1|1	1|1	1|1	1|1	1|1	1|2	1|1	0|1	1|1	0|1	1|1	0|1	0|1	0|1	0|1	1|1	1|1	1|2	1|1	1|1	0|1	0|0	0|1	0|0	0|0	0|1	0|1	0|0	0|0	0|0	0|0	0|1	0|1	0|0	0|1	0|0	0|0	0|0	0|0	0|1	0|1	0|1
12	29480401	12:29480401-29484000	A	CN0,CN2	.	DEL	0|0	0|0	0|1	0|0	0|1	0|1	0|1	0|1	0|0	0|1	0|0	0|0	0|2	0|0	0|1	0|0	0|0	0|0	0|1	0|0	0|1	0|1	0|0	0|1	0|0	0|0	0|0	0|1	0|0	0|1	0|0	0|0	0|0	0|1	0|0	0|0	0|0	0|0	0|0	0|0	0|0	0|2	0|0
12	29484401	12:29484401-29508800	A	CN0,CN2	.	DEL	0|0	0|0	0|1	0|0	0|1	0|1	0|1	0|0	0|0	0|1	0|0	0|0	0|2	0|0	0|1	0|0	0|0	0|0	0|1	0|0	0|1	0|1	0|0	0|1	0|0	0|0	0|0	0|1	0|0	0|1	0|0	0|0	0|0	0|1	0|0	0|0	0|0	0|0	0|0	0|0	0|0	0|0	0|0
12	30080801	12:30080801-30084800	A	CN2,CNH	.	DUP	1|1	0|1	0|1	0|1	0|1	0|1	1|1	0|1	1|1	1|1	1|1	1|1	1|1	1|1	1|1	1|1	0|1	0|1	0|1	0|1	0|1	1|1	1|2	2|2	1|2	1|2	0|1	1|1	0|1	1|1	1|1	1|2	1|1	1|1	1|1	0|1	0|1	1|1	0|1	0|1	0|1	0|1	0|1
12	30421201	12:30421201-30423600	A	CN0	.	DEL	0|0	0|0	0|0	0|0	0|0	0|1	0|0	0|0	0|0	0|0	0|0	0|0	0|0	0|1	0|1	0|0	0|0	0|0	0|0	0|0	1|1	0|1	1|1	1|1	0|1	1|1	0|1	1|1	1|1	0|1	0|1	1|1	0|1	0|1	0|0	0|1	0|0	0|0	0|1	0|0	0|0	1|1	0|1
12	31103201	12:31103201-31105600	A	CN0	.	Both	0|0	0|0	0|1	0|1	0|1	0|1	0|1	0|1	0|0	0|1	0|0	0|0	0|1	0|1	1|1	0|0	0|0	0|0	0|1	0|0	0|1	0|1	1|1	0|1	0|1	1|1	0|1	0|1	1|1	0|0	0|1	0|1	0|0	1|1	0|0	0|1	0|1	0|1	0|1	0|1	0|1	0|1	0|1
12	31108401	12:31108401-31114400	A	CNH	.	DUP	1|1	1|1	1|1	1|1	1|1	1|1	1|1	1|1	1|1	1|1	1|1	1|1	1|1	1|1	1|1	1|1	1|1	1|1	1|1	1|1	1|1	1|1	1|1	1|1	1|1	1|1	1|1	1|1	1|1	1|1	1|1	1|1	1|1	1|1	1|1	1|1	1|1	1|1	1|1	1|1	1|1	1|1	1|1
12	31115201	12:31115201-31117200	A	CN2,CNH	.	DUP	2|2	2|2	2|2	2|2	2|2	2|2	2|2	2|2	2|2	2|2	2|2	2|2	2|2	2|2	2|2	2|2	2|2	2|2	2|2	2|2	2|2	1|2	2|2	1|2	2|2	2|2	1|2	1|2	1|2	1|2	2|2	2|2	2|2	2|2	2|2	2|2	2|2	2|2	1|2	2|2	2|2	2|2	2|2
12	32996001	12:32996001-32998400	A	CN0,CN2	.	Both	0|0	0|1	0|1	0|2	0|0	0|0	0|0	0|0	0|0	0|0	0|0	0|1	0|0	0|0	0|0	0|1	1|1	1|1	0|1	1|1	0|1	0|1	0|0	0|1	0|0	0|0	0|0	0|1	0|0	0|0	0|0	0|0	0|0	0|0	0|0	0|0	0|0	0|0	0|0	0|0	0|0	0|0	0|0
12	33331601	12:33331601-33334800	A	CN0,CN2	.	Both	0|0	0|0	0|0	0|0	0|0	0|0	0|0	0|0	0|0	0|0	0|0	0|0	0|0	0|0	0|0	0|0	0|0	0|0	0|0	0|0	0|0	0|2	0|0	0|0	0|0	0|0	0|0	0|0	0|0	0|0	0|0	0|0	0|0	0|0	0|0	0|0	0|0	0|1	0|0	0|0	0|0	0|1	1|1
12	34295601	12:34295601-34300400	A	CN0	.	DEL	1|1	1|1	1|1	1|1	1|1	1|1	1|1	1|1	1|1	1|1	0|1	0|0	0|1	0|1	1|1	0|0	0|0	0|0	0|1	0|1	0|1	1|1	0|0	0|1	0|1	0|0	0|1	0|1	0|1	0|1	0|1	1|1	0|1	1|1	0|1	0|1	0|1	1|1	0|1	0|1	0|0	0|1	0|1
12	34442401	12:34442401-34445200	A	CN2,CNH	.	DUP	0|1	0|1	0|1	0|0	0|0	0|0	0|0	0|0	0|0	0|0	1|2	0|1	0|1	0|1	0|0	1|1	0|1	0|1	0|1	0|1	0|1	1|1	2|2	1|1	1|2	2|2	2|2	1|2	1|1	0|1	0|1	0|0	2|2	0|1	1|1	0|1	0|1	0|1	0|0	0|1	1|1	1|2	1|2
12	34446801	12:34446801-34454800	A	CN2,CNH	.	DUP	0|0	0|1	0|1	0|0	0|0	0|0	0|0	0|0	0|0	0|0	1|1	1|1	0|1	0|1	0|0	1|1	1|1	1|1	0|1	1|1	0|1	1|2	2|2	1|2	1|1	1|2	1|2	1|2	0|1	1|1	0|0	0|0	1|1	0|1	0|1	0|1	0|1	0|1	0|0	0|1	1|1	1|1	1|2
12	34456401	12:34456401-34458400	A	CN2,CNH	.	DUP	0|1	0|1	0|1	0|1	0|0	0|0	0|1	0|0	0|0	0|0	1|2	0|1	0|1	0|1	0|1	0|1	0|1	1|2	0|1	1|1	1|1	1|1	1|2	1|2	1|2	2|2	1|2	1|1	1|1	1|1	0|0	0|0	1|1	0|1	0|1	0|1	0|1	0|1	0|0	0|1	1|2	0|1	1|2
12	34888401	12:34888401-34899600	A	CN0,CN2	.	DUP	0|0	0|2	0|2	2|2	0|0	0|0	0|0	0|0	2|2	2|2	2|2	0|0	0|0	0|0	0|0	0|2	0|2	0|2	0|2	0|2	0|0	0|0	0|0	0|0	0|0	0|0	0|0	0|0	0|0	0|0	0|0	0|0	0|0	0|0	0|0	0|0	0|0	0|0	0|0	0|0	0|0	0|0	0|1
12	34916401	12:34916401-34920000	A	CN2,CNH	.	DUP	0|0	0|1	0|1	0|1	0|0	0|0	0|0	0|0	0|0	0|0	0|1	0|1	0|0	0|1	0|1	0|0	0|1	0|1	0|1	0|1	0|0	1|2	2|2	2|2	2|2	2|2	2|2	1|2	1|2	0|1	2|2	0|0	0|0	0|0	2|2	0|0	2|2	1|2	1|2	1|2	0|0	0|0	0|0
12	34920801	12:34920801-34923200	A	CN0,CN2,CNH	.	DUP	0|1	0|1	0|1	0|1	0|0	0|0	0|1	0|1	0|1	0|1	1|1	0|2	0|0	0|2	0|2	0|1	0|0	0|0	0|0	0|0	0|0	0|0	3|3	2|3	3|3	3|3	2|3	2|2	2|3	0|0	0|2	0|2	0|0	0|0	2|2	2|2	0|2	2|2	2|2	2|2	0|0	0|2	0|0
12	34923601	12:34923601-34968800	A	CN2,CNH	.	Both	0|1	1|1	0|1	0|1	0|0	0|0	0|1	1|1	0|1	0|1	2|2	1|1	0|1	1|1	1|1	1|2	2|2	2|2	2|2	1|1	0|0	0|1	0|0	0|0	0|0	0|0	0|1	0|1	0|0	0|1	2|2	2|2	0|0	0|1	0|0	0|0	0|1	0|0	2|2	0|1	0|1	0|0	0|0
12	34968801	12:34968801-34970800	A	CN0,CN2	.	DUP	0|0	0|2	0|0	0|1	0|0	0|0	0|0	0|2	0|0	0|0	2|2	0|0	0|0	0|0	0|0	2|2	2|2	0|2	2|2	0|0	0|0	0|0	0|0	0|0	0|0	0|0	0|0	0|0	0|0	0|0	0|1	0|1	0|0	0|0	0|0	0|0	0|0	0|0	0|0	0|0	0|0	0|0	0|0
12	35094001	12:35094001-35096000	A	CN0	.	DEL	1|1	1|1	1|1	1|1	1|1	1|1	1|1	1|1	1|1	1|1	1|1	0|0	0|0	0|0	0|1	0|1	0|1	0|1	0|1	0|1	0|1	0|0	0|0	0|0	0|0	0|0	0|1	0|0	0|0	1|1	0|1	0|1	1|1	1|1	1|1	1|1	1|1	1|1	0|1	1|1	0|1	0|0	0|1
12	38514401	12:38514401-38517200	A	CN0,CN2	.	DEL	0|2	1|1	0|1	0|0	0|0	0|0	0|0	0|0	0|0	0|0	0|2	0|1	0|0	0|1	0|1	0|1	0|0	0|1	0|1	1|1	0|0	0|0	1|1	0|1	1|1	1|1	0|1	0|1	0|1	0|2	0|1	0|0	0|1	0|1	0|0	0|0	0|0	0|0	0|1	0|0	0|2	0|2	0|1
12	39355601	12:39355601-39394400	A	CN2,CNH	.	DUP	1|2	1|1	1|1	1|1	1|1	1|1	1|1	1|2	1|2	1|1	1|2	0|1	1|1	0|1	0|1	0|0	0|1	0|1	0|1	0|1	0|0	1|1	0|0	0|0	0|0	0|0	0|0	0|0	0|0	0|0	1|2	1|2	1|2	0|1	2|2	0|0	2|2	1|1	2|2	2|2	0|0	0|0	1|2
12	39421201	12:39421201-39422800	A	CN2	.	DUP	0|1	0|1	0|1	0|0	0|0	0|0	0|1	0|1	0|0	0|0	0|1	0|0	0|1	0|0	0|0	0|0	0|1	0|0	0|0	0|0	0|0	0|0	0|1	0|1	0|1	0|0	0|1	0|0	0|1	0|0	0|1	0|1	0|1	0|0	1|1	0|1	1|1	1|1	0|1	0|1	0|0	0|0	0|1
12	39468401	12:39468401-39476800	A	CNH	.	DUP	1|1	1|1	1|1	1|1	1|1	1|1	1|1	1|1	1|1	1|1	1|1	1|1	1|1	1|1	1|1	1|1	1|1	1|1	1|1	1|1	1|1	1|1	1|1	1|1	1|1	1|1	1|1	1|1	1|1	1|1	1|1	1|1	1|1	1|1	1|1	1|1	1|1	1|1	1|1	1|1	1|1	1|1	1|1
12	40624001	12:40624001-40625600	A	CN0	.	DEL	0|0	0|1	0|0	0|0	0|0	0|0	0|0	0|0	0|0	0|0	0|0	0|0	0|0	0|1	0|1	0|1	1|1	1|1	1|1	0|1	0|0	0|0	0|0	0|0	0|0	0|0	0|0	0|0	0|0	0|0	0|1	0|0	0|0	0|0	0|0	0|1	0|0	0|0	0|0	0|0	0|0	0|0	0|0
12	41166001	12:41166001-41167600	A	CN2,CNH	.	Both	1|1	1|2	1|1	1|1	1|2	1|1	0|1	1|1	1|2	1|1	0|1	1|2	1|2	1|1	2|2	0|1	2|2	1|1	1|1	1|1	1|1	1|1	1|2	1|2	1|2	1|2	1|1	1|1	0|1	1|1	2|2	1|2	0|1	1|1	1|2	0|1	1|2	1|2	2|2	1|2	1|2	0|0	1|1
12	41169601	12:41169601-41174000	A	CN0,CN2,CNH	.	Both	0|2	2|2	0|0	0|2	2|2	2|2	0|0	2|2	2|3	0|2	0|2	2|2	0|2	2|2	2|2	0|2	0|2	0|2	2|2	2|2	0|2	0|2	0|2	2|2	2|2	2|2	2|2	0|2	0|2	0|2	2|2	0|2	0|2	0|2	2|2	0|2	0|2	2|2	2|2	0|2	2|2	0|1	0|0
12	41175601	12:41175601-41177600	A	CN0,CN2	.	Both	0|0	0|0	0|1	0|1	0|0	0|0	0|1	0|0	0|2	0|1	0|0	0|0	0|0	0|1	0|0	0|0	0|0	0|1	0|0	0|0	0|2	0|0	0|2	0|2	0|0	0|0	0|0	0|0	0|2	0|0	0|0	0|0	0|0	0|2	0|0	0|0	0|0	0|0	0|0	0|0	0|0	0|0	0|0
12	41266001	12:41266001-41268400	A	CN0	.	Both	1|1	1|1	0|1	0|0	0|0	0|1	0|1	0|1	0|1	0|1	1|1	0|1	0|1	0|0	1|1	0|1	0|1	0|0	1|1	0|1	0|1	0|1	0|0	0|1	0|0	0|0	0|0	0|0	0|0	0|0	0|0	0|0	0|0	0|0	0|1	0|0	0|0	0|0	0|0	0|1	0|1	0|0	1|1
12	42021201	12:42021201-42027200	A	CN0,CN2,CNH	.	DUP	0|1	0|1	0|1	0|1	0|1	0|1	0|1	0|1	0|1	0|1	0|1	0|0	0|0	0|2	0|1	0|1	0|1	0|1	0|1	0|1	0|1	0|1	0|1	0|1	0|1	0|1	0|0	0|1	0|1	0|1	0|0	0|2	3|3	0|0	0|2	0|2	0|1	0|0	0|0	0|0	2|2	3|3	3|3
12	43349601	12:43349601-43352000	A	CN0	.	Both	0|1	0|1	0|0	0|0	0|0	0|1	0|0	0|0	0|0	0|0	0|0	0|0	0|0	0|0	0|1	0|0	0|0	0|0	0|0	0|0	0|0	0|0	0|0	0|0	0|0	0|0	0|0	0|0	0|0	0|0	0|1	0|0	0|0	0|0	0|0	0|1	0|0	0|0	0|1	0|0	0|0	0|1	0|0
12	44584401	12:44584401-44592400	A	CN0	.	DEL	0|0	0|0	0|0	0|0	0|0	0|0	0|0	0|0	0|0	0|0	0|0	0|0	0|0	0|0	0|0	0|0	0|0	0|0	0|0	0|0	0|1	0|1	1|1	1|1	0|1	1|1	1|1	1|1	1|1	0|1	0|0	0|0	0|0	0|0	0|0	0|1	0|0	0|0	0|0	0|0	0|0	0|0	0|0
12	46671201	12:46671201-46673200	A	CN2,CNH	.	DUP	0|0	0|0	0|0	0|0	0|1	0|0	0|0	0|0	0|1	0|0	0|0	0|0	0|0	0|1	0|1	0|0	0|1	0|1	0|0	0|0	0|1	0|1	0|1	0|1	0|1	0|1	0|1	0|1	1|2	0|1	0|1	1|1	1|1	0|0	0|1	0|1	0|1	0|1	0|1	0|1	1|1	0|1	2|2
12	48226801	12:48226801-48229600	A	CN0,CN2	.	Both	0|2	0|0	0|0	0|0	0|0	0|0	0|1	0|1	0|0	0|0	0|0	0|0	0|0	0|0	0|0	0|1	0|2	0|2	0|0	0|0	0|1	0|1	0|1	1|1	0|1	0|1	0|1	1|1	0|1	1|1	0|1	0|1	0|1	0|1	1|1	0|0	0|1	0|0	1|1	1|1	0|1	0|1	0|1
12	48280001	12:48280001-48282000	A	CN2	.	DUP	0|0	0|0	0|0	0|0	0|0	0|0	0|0	0|0	0|0	0|0	0|0	0|0	0|0	0|1	0|0	0|0	0|0	0|0	0|0	0|1	0|1	0|0	0|0	0|0	0|0	0|0	0|0	0|0	0|0	0|0	0|1	0|0	0|1	0|0	0|1	0|1	0|0	0|0	0|1	0|0	0|1	0|1	0|0
12	48845201	12:48845201-48848400	A	CN2,CNH	.	DUP	0|1	0|0	0|0	0|0	0|0	0|0	0|0	0|0	0|0	0|0	0|0	0|0	0|0	0|0	0|0	0|0	0|0	0|0	0|0	0|0	0|0	0|0	0|0	1|1	2|2	1|1	1|1	1|1	0|1	1|1	0|0	0|0	0|0	0|0	0|0	0|0	0|0	0|0	0|0	0|0	0|0	0|0	0|0
12	49403601	12:49403601-49407200	A	CN2,CNH	.	DUP	0|0	0|0	0|0	0|0	0|0	0|0	0|0	0|0	0|0	0|0	0|0	0|0	0|0	0|0	0|0	0|0	0|0	0|0	0|0	0|0	0|0	0|0	0|0	0|0	0|0	0|0	0|0	0|1	0|0	0|1	0|0	0|1	0|1	0|0	0|0	0|0	0|0	0|0	0|0	0|0	0|1	1|2	0|1
12	49433601	12:49433601-49441600	A	CN2,CNH	.	Both	0|0	1|2	2|2	1|1	1|2	1|2	2|2	0|1	0|0	2|2	0|1	0|0	1|1	0|0	1|2	0|0	0|0	0|0	0|0	0|0	0|0	0|0	0|0	0|0	0|0	0|1	0|0	0|1	0|0	0|0	0|0	1|1	1|1	0|1	1|2	0|1	0|0	2|2	0|0	0|0	0|0	0|1	0|1
12	49442401	12:49442401-49450400	A	CN2,CNH	.	Both	0|0	1|2	2|2	1|2	1|2	1|2	2|2	0|1	0|0	2|2	0|0	0|0	1|1	0|0	1|2	0|0	0|0	0|0	0|0	0|0	0|0	0|1	0|0	0|0	0|1	0|0	0|0	0|0	0|0	0|0	0|0	1|2	1|1	1|1	1|2	0|1	0|0	2|2	0|0	0|0	0|0	0|0	0|0
12	49453201	12:49453201-49460000	A	CN2,CNH	.	Both	0|0	1|1	2|2	1|2	1|1	2|2	2|2	0|1	0|0	2|2	0|0	0|1	1|1	0|0	1|2	0|0	0|0	0|0	0|0	0|0	0|0	0|1	0|1	0|0	0|1	0|0	0|1	0|0	0|0	0|0	0|0	1|2	1|2	1|1	2|2	0|1	0|0	2|2	0|0	0|0	0|1	0|0	0|1
12	49460801	12:49460801-49465200	A	CN0,CN2,CNH	.	Both	0|0	2|3	3|3	2|2	2|3	2|3	2|3	0|2	0|0	3|3	0|2	0|0	2|2	0|0	2|3	0|0	0|0	0|0	0|0	0|1	0|0	0|0	0|0	0|0	0|0	0|2	0|2	0|2	0|0	0|1	0|0	2|2	2|2	0|2	2|3	0|2	0|0	3|3	0|0	0|0	0|0	0|0	0|2
12	49465601	12:49465601-49499600	A	CN2,CNH	.	Both	0|0	1|2	2|2	1|2	1|2	1|2	2|2	0|1	0|0	2|2	0|0	0|0	1|1	0|0	1|2	0|0	0|0	0|0	0|0	0|0	0|0	0|0	0|0	0|0	0|0	0|0	0|0	0|0	0|0	0|0	0|0	1|2	1|2	0|1	1|2	0|1	0|0	2|2	0|0	0|0	0|0	0|0	0|1
12	49544001	12:49544001-49556000	A	CN2,CNH	.	Both	0|0	0|1	0|1	0|0	0|0	0|0	0|0	0|0	0|0	0|1	0|0	0|1	0|1	0|1	0|1	0|1	0|1	0|1	0|1	0|1	0|1	0|0	0|1	0|1	0|1	0|1	0|1	0|1	0|1	0|1	0|1	0|1	0|1	0|1	0|1	0|0	0|1	0|1	0|1	0|1	1|1	1|2	1|1
12	49558401	12:49558401-49564800	A	CN2,CNH	.	DUP	0|0	0|1	1|1	0|1	0|1	0|1	0|1	0|1	0|1	1|1	0|1	0|1	1|1	0|1	1|1	0|1	1|1	0|1	1|1	1|1	0|1	0|0	1|1	0|1	0|1	1|1	0|1	0|1	0|0	0|1	1|1	0|1	1|1	1|1	1|1	0|1	0|1	0|1	1|1	1|1	1|2	2|2	1|2
12	50338001	12:50338001-50344400	A	CNH	.	Both	1|1	1|1	1|1	1|1	1|1	1|1	1|1	1|1	1|1	1|1	1|1	1|1	1|1	1|1	1|1	1|1	1|1	1|1	1|1	1|1	1|1	1|1	1|1	1|1	1|1	1|1	1|1	1|1	1|1	1|1	1|1	1|1	1|1	1|1	1|1	1|1	1|1	1|1	1|1	1|1	1|1	1|1	1|1
12	51124001	12:51124001-51125600	A	CN2,CNH	.	DUP	1|1	1|1	1|2	1|2	1|2	1|1	1|1	1|1	1|2	1|2	1|2	1|2	1|1	1|2	1|2	1|1	1|2	1|2	2|2	2|2	0|1	1|1	1|1	1|2	0|1	1|1	1|1	0|1	0|1	0|1	0|1	1|1	0|0	0|1	0|1	1|2	0|1	1|1	1|1	0|1	0|1	0|1	0|1
12	51127601	12:51127601-51129200	A	CN2,CNH	.	DUP	0|0	0|1	0|0	0|1	0|0	0|1	0|0	0|0	0|1	0|0	0|1	0|0	0|0	0|1	0|1	0|0	0|1	0|1	1|2	1|1	0|1	0|1	1|1	0|1	0|1	0|0	0|0	0|0	0|0	0|1	0|1	0|0	0|0	0|0	0|0	1|1	0|0	0|0	0|1	0|0	0|1	1|1	0|1
12	51130401	12:51130401-51135200	A	CN0,CN2	.	DUP	0|0	0|0	0|2	0|0	0|0	0|0	0|0	0|0	0|0	0|0	0|2	0|0	0|0	0|0	0|2	0|0	0|2	0|2	0|2	0|2	0|0	0|0	0|0	0|0	0|0	0|0	0|0	0|0	0|0	0|0	0|0	0|0	0|0	0|0	0|0	0|2	0|0	0|0	0|0	0|0	0|0	0|0	0|0
12	51136001	12:51136001-51138000	A	CN0,CN2	.	DUP	0|0	0|1	0|0	0|0	0|0	0|0	0|0	0|0	0|0	0|0	0|2	0|2	0|0	0|0	0|2	0|0	0|2	2|2	2|2	0|2	0|0	0|0	0|0	0|0	0|0	0|0	0|2	0|0	0|0	0|0	0|0	0|2	0|0	0|2	0|0	0|2	0|0	0|0	0|2	0|0	0|0	0|0	0|0
12	51138801	12:51138801-51144000	A	CN2	.	DUP	0|0	0|1	0|0	0|0	0|0	0|0	0|0	0|0	0|0	0|0	0|1	0|0	0|0	0|0	0|1	0|0	0|1	0|1	1|1	0|1	0|0	0|1	0|1	0|0	0|0	0|0	0|0	0|1	0|0	0|0	0|0	0|0	0|0	0|0	0|0	0|1	0|0	0|0	0|0	0|0	0|0	0|1	0|0
12	51146801	12:51146801-51150000	A	CN2,CNH	.	DUP	1|1	1|1	1|1	1|1	1|1	1|1	1|1	1|1	1|2	1|2	1|2	1|2	0|1	1|2	1|2	1|1	1|2	1|2	2|2	2|2	0|1	1|1	1|1	1|2	0|1	1|1	0|1	0|1	0|1	0|1	0|1	0|0	0|0	0|1	0|1	1|1	0|1	1|1	1|1	0|1	0|1	0|1	0|1
12	51700801	12:51700801-51702400	A	CN0,CN2,CNH	.	DUP	2|2	2|2	0|2	0|2	2|3	0|2	0|0	0|2	0|2	2|2	0|2	0|0	0|2	0|0	0|0	0|0	0|0	0|1	0|1	0|0	0|0	0|0	0|0	0|0	0|0	0|0	0|0	0|0	0|0	0|0	0|1	0|0	0|0	0|0	0|1	0|0	0|0	0|1	0|0	0|1	0|0	0|0	0|0
12	51703201	12:51703201-51706000	A	CN2,CNH	.	DUP	1|1	1|1	1|1	1|1	1|1	0|1	0|1	0|1	1|2	1|2	0|1	0|0	0|0	0|0	1|1	0|0	0|0	0|0	0|0	0|0	0|0	0|0	0|0	0|0	0|0	0|0	0|0	0|0	0|0	0|1	0|0	0|0	0|0	0|1	0|0	0|1	0|0	0|0	0|1	0|0	0|0	0|0	0|0
12	52194801	12:52194801-52196800	A	CN2,CNH	.	Both	0|1	0|1	0|0	0|0	0|0	0|0	0|1	0|1	0|0	0|0	0|0	0|1	0|1	0|0	0|0	0|1	1|1	0|1	0|1	0|1	0|1	0|1	1|2	1|1	0|0	0|1	0|0	1|1	0|1	1|1	0|0	0|1	1|1	0|0	1|1	0|1	0|1	0|0	0|0	0|1	0|0	0|0	0|1
12	52198001	12:52198001-52202000	A	CN0,CN2	.	Both	0|0	0|0	0|0	0|0	0|0	0|0	0|0	0|0	0|0	0|0	0|0	0|2	2|2	0|0	0|0	0|0	0|2	0|0	0|0	0|2	0|2	0|2	2|2	2|2	0|0	0|2	0|0	0|2	0|0	0|2	0|0	0|2	0|0	0|0	0|0	0|2	0|1	0|0	0|0	0|0	0|0	0|0	0|0
12	52202401	12:52202401-52220800	A	CN2,CNH	.	Both	0|1	0|1	0|0	0|0	0|1	0|0	0|1	0|0	0|1	0|1	0|1	0|1	1|1	0|1	0|0	0|1	0|1	0|1	0|1	0|1	1|1	0|1	1|2	1|1	0|1	1|1	0|1	1|1	0|0	1|1	0|1	0|1	1|1	0|1	0|1	0|1	0|1	0|1	0|1	0|1	0|1	0|1	0|1
12	52275601	12:52275601-52280400	A	CN2,CNH	.	DUP	2|2	2|2	2|2	2|2	2|2	2|2	2|2	2|2	2|2	2|2	2|2	1|2	1|2	1|2	2|2	2|2	2|2	2|2	2|2	1|2	2|2	2|2	0|0	0|0	0|0	0|0	2|2	0|0	2|2	0|0	0|0	1|2	1|2	1|1	0|0	1|2	1|2	1|2	0|0	1|2	1|2	2|2	2|2
12	52281601	12:52281601-52285200	A	CN0,CN2	.	DUP	2|2	2|2	2|2	2|2	0|2	2|2	2|2	2|2	2|2	2|2	0|2	0|0	0|2	0|0	0|0	0|1	0|0	0|0	0|0	0|0	0|0	0|0	0|0	0|0	0|0	0|0	0|0	0|0	0|0	0|0	0|0	0|0	0|0	0|0	0|0	0|0	0|0	0|0	0|0	0|0	0|0	0|1	0|1
12	53262001	12:53262001-53264800	A	CN0,CN2	.	DUP	2|2	2|2	2|2	2|2	2|2	2|2	2|2	2|2	2|2	2|2	2|2	2|2	0|2	0|0	0|2	2|2	0|0	0|0	0|0	0|0	0|2	2|2	0|2	0|2	0|0	0|2	0|0	2|2	0|2	0|2	0|0	0|2	0|2	0|0	0|0	2|2	0|0	0|0	0|0	0|1	2|2	0|2	2|2
12	54946801	12:54946801-54948400	A	CN0	.	DEL	0|0	0|1	0|1	0|1	0|1	0|1	0|1	0|1	0|1	0|1	0|0	0|1	0|0	0|1	1|1	1|1	0|1	0|1	0|1	0|1	0|1	0|1	0|1	0|1	0|1	0|1	0|1	0|1	0|1	0|1	0|1	0|1	0|1	0|0	0|1	0|1	0|0	0|0	0|0	0|0	0|1	0|1	1|1
12	56349201	12:56349201-56351200	A	CN0	.	DEL	0|1	0|1	0|1	0|1	0|1	0|1	1|1	0|1	0|1	0|1	0|0	0|1	0|1	0|0	0|1	0|0	0|0	0|1	0|1	0|1	0|1	0|1	1|1	0|1	0|1	0|1	0|1	0|1	0|1	0|1	0|0	0|1	0|0	0|1	0|1	0|0	0|1	0|1	0|0	0|1	0|1	0|1	0|1
12	56516401	12:56516401-56520400	A	CN0	.	DEL	0|1	0|1	0|1	1|1	0|1	0|1	0|0	0|1	0|0	0|1	0|0	0|0	1|1	0|0	0|0	0|0	0|0	0|1	0|1	0|1	0|0	0|0	0|0	0|0	0|0	0|0	0|0	0|0	0|0	0|0	1|1	0|1	1|1	0|1	0|1	0|0	0|1	0|1	1|1	0|1	0|1	1|1	0|1
12	57339201	12:57339201-57341200	A	CN0,CN2	.	DEL	0|1	1|1	0|1	0|1	0|1	0|1	1|1	0|1	1|1	0|1	0|0	0|0	0|0	0|1	0|1	0|1	0|0	0|1	0|0	0|0	0|1	0|1	0|1	0|1	0|1	0|1	0|1	0|1	0|1	0|1	0|1	0|1	0|0	0|2	0|2	0|0	0|2	0|0	0|1	0|0	0|1	0|1	0|1
12	58562801	12:58562801-58574000	A	CNH	.	DUP	1|1	1|1	1|1	1|1	1|1	1|1	1|1	1|1	1|1	1|1	1|1	1|1	1|1	1|1	1|1	1|1	1|1	1|1	1|1	1|1	1|1	1|1	1|1	1|1	1|1	1|1	1|1	1|1	1|1	1|1	1|1	1|1	1|1	1|1	1|1	1|1	1|1	1|1	1|1	1|1	1|1	1|1	1|1
12	59563601	12:59563601-59566000	A	CN0	.	DEL	0|1	1|1	0|1	1|1	0|0	0|1	0|1	0|1	0|1	0|1	1|1	1|1	0|1	0|1	0|1	1|1	1|1	1|1	1|1	0|1	1|1	1|1	1|1	1|1	1|1	1|1	1|1	1|1	1|1	1|1	1|1	1|1	0|1	1|1	1|1	0|0	1|1	1|1	1|1	1|1	0|0	1|1	1|1
12	59701201	12:59701201-59703600	A	CN0,CN2	.	DEL	0|0	0|0	0|0	0|0	0|0	0|1	0|0	0|0	0|0	0|0	0|0	0|0	0|0	0|1	0|0	0|0	0|0	0|0	0|0	0|0	0|0	0|0	0|0	0|0	0|0	0|0	0|0	0|0	0|0	0|0	0|0	0|0	0|0	0|1	1|1	0|2	1|1	0|1	0|1	1|1	0|0	0|1	0|0
12	59754801	12:59754801-59757200	A	CN0,CN2	.	DEL	0|1	1|1	0|1	0|1	0|1	0|1	0|1	0|1	0|1	0|2	0|0	0|2	0|0	0|1	0|1	0|1	0|1	0|1	0|1	0|1	0|0	0|1	0|0	0|0	0|2	0|2	0|0	0|0	0|0	0|0	0|1	0|0	0|1	0|0	0|2	0|0	0|0	0|0	0|1	0|0	0|0	0|0	0|0
12	60154401	12:60154401-60156400	A	CN0,CN2	.	Both	1|1	0|1	1|1	0|0	0|1	0|1	0|1	0|1	0|1	0|0	0|1	0|1	0|0	0|2	0|1	0|0	0|1	0|0	0|0	0|0	0|1	1|1	0|1	0|1	1|1	1|1	0|1	1|1	0|1	0|1	0|1	0|1	0|1	0|1	0|1	0|1	0|1	0|1	0|1	0|1	0|1	1|1	1|1
12	60684001	12:60684001-60686400	A	CN0,CN2,CNH	.	DUP	0|0	0|0	0|0	0|0	0|0	0|0	0|0	0|0	0|0	0|0	0|0	0|2	0|0	0|2	0|2	0|0	0|0	0|0	0|0	0|2	0|0	0|0	0|2	2|3	0|2	0|2	0|2	0|2	0|0	0|0	0|0	0|0	0|0	0|0	0|0	0|2	0|2	0|0	0|0	0|2	0|0	0|0	0|0
12	60696401	12:60696401-60698000	A	CN0,CN2,CNH	.	DUP	0|1	0|0	0|0	0|0	0|0	0|0	0|0	0|0	0|0	0|0	0|0	0|2	0|0	0|0	0|1	0|0	0|1	0|0	0|1	0|0	0|0	0|0	0|1	0|1	0|0	0|0	0|0	0|0	0|0	0|0	0|0	0|2	2|3	0|0	2|2	0|0	0|0	0|2	0|0	0|0	2|3	3|3	2|2
12	61303201	12:61303201-61305200	A	CN0,CN2	.	DUP	0|2	0|2	0|2	0|0	0|2	0|0	0|0	0|2	0|0	0|2	0|0	0|2	0|0	0|0	0|0	0|2	0|0	0|0	0|2	0|2	0|0	0|0	0|2	0|2	0|2	0|0	0|0	0|0	0|2	0|0	0|0	0|0	0|0	0|2	0|2	0|0	0|2	0|0	0|0	0|0	0|1	0|2	0|0
12	61319201	12:61319201-61320800	A	CN0,CN2	.	DUP	0|0	0|0	0|2	0|0	0|2	0|2	0|2	0|2	0|0	0|2	0|0	0|0	0|0	0|0	0|2	0|0	0|2	0|0	0|1	0|2	0|0	0|0	0|2	0|0	0|0	0|0	0|2	0|0	0|0	0|0	0|0	0|0	0|1	0|0	0|0	0|0	0|0	0|0	0|0	0|0	0|0	0|0	0|1
12	61326401	12:61326401-61328400	A	CN0,CN2	.	Both	0|0	0|0	0|0	0|0	0|0	0|0	0|0	0|0	0|2	0|0	0|0	0|0	0|0	0|0	0|0	0|0	0|0	0|0	0|0	0|0	0|0	0|2	0|0	0|0	0|0	0|0	0|0	0|0	0|0	0|0	0|1	0|0	0|1	0|0	0|0	0|1	0|0	0|0	0|0	0|0	0|1	0|0	0|1
12	61584001	12:61584001-61596000	A	CNH	.	DUP	1|1	1|1	1|1	1|1	1|1	1|1	1|1	1|1	1|1	1|1	1|1	1|1	1|1	1|1	1|1	1|1	1|1	1|1	1|1	1|1	1|1	1|1	1|1	1|1	1|1	1|1	1|1	1|1	1|1	1|1	1|1	1|1	1|1	1|1	1|1	1|1	1|1	1|1	1|1	1|1	1|1	1|1	1|1
12	61597201	12:61597201-61599200	A	CNH	.	DUP	1|1	1|1	1|1	1|1	1|1	1|1	1|1	1|1	1|1	1|1	1|1	1|1	1|1	1|1	1|1	1|1	1|1	1|1	1|1	1|1	1|1	1|1	1|1	1|1	1|1	1|1	1|1	1|1	1|1	1|1	1|1	1|1	1|1	1|1	1|1	1|1	1|1	1|1	1|1	1|1	1|1	1|1	1|1
13	2801	13:2801-10400	A	CNH	.	DUP	1|1	1|1	1|1	1|1	1|1	1|1	1|1	1|1	1|1	1|1	1|1	1|1	1|1	1|1	1|1	1|1	1|1	1|1	1|1	1|1	1|1	1|1	1|1	1|1	1|1	1|1	1|1	1|1	1|1	1|1	1|1	1|1	1|1	1|1	1|1	1|1	1|1	1|1	1|1	1|1	1|1	1|1	1|1
13	10401	13:10401-12800	A	CNH	.	DUP	1|1	1|1	1|1	1|1	1|1	1|1	1|1	1|1	1|1	1|1	1|1	1|1	1|1	1|1	1|1	1|1	1|1	1|1	1|1	1|1	1|1	1|1	1|1	1|1	1|1	1|1	1|1	1|1	1|1	1|1	1|1	1|1	1|1	1|1	1|1	1|1	1|1	1|1	1|1	1|1	1|1	1|1	1|1
13	14001	13:14001-18400	A	CNH	.	DUP	1|1	1|1	1|1	1|1	1|1	1|1	1|1	1|1	1|1	1|1	1|1	1|1	1|1	1|1	1|1	1|1	1|1	1|1	1|1	1|1	1|1	1|1	1|1	1|1	1|1	1|1	1|1	1|1	1|1	1|1	1|1	1|1	1|1	1|1	1|1	1|1	1|1	1|1	1|1	1|1	1|1	1|1	1|1
13	19601	13:19601-23200	A	CNH	.	DUP	1|1	1|1	1|1	1|1	1|1	1|1	1|1	1|1	1|1	1|1	1|1	1|1	1|1	1|1	1|1	1|1	1|1	1|1	1|1	1|1	1|1	1|1	1|1	1|1	1|1	1|1	1|1	1|1	1|1	1|1	1|1	1|1	1|1	1|1	1|1	1|1	1|1	1|1	1|1	1|1	1|1	1|1	1|1
13	23201	13:23201-42800	A	CNH	.	DUP	1|1	1|1	1|1	1|1	1|1	1|1	1|1	1|1	1|1	1|1	1|1	1|1	1|1	1|1	1|1	1|1	1|1	1|1	1|1	1|1	1|1	1|1	1|1	1|1	1|1	1|1	1|1	1|1	1|1	1|1	1|1	1|1	1|1	1|1	1|1	1|1	1|1	1|1	1|1	1|1	1|1	1|1	1|1
13	50001	13:50001-57200	A	CNH	.	DUP	1|1	1|1	1|1	1|1	1|1	1|1	1|1	1|1	1|1	1|1	1|1	1|1	1|1	1|1	1|1	1|1	1|1	1|1	1|1	1|1	1|1	1|1	1|1	1|1	1|1	1|1	1|1	1|1	1|1	1|1	1|1	1|1	1|1	1|1	1|1	1|1	1|1	1|1	1|1	1|1	1|1	1|1	1|1
13	60801	13:60801-124400	A	CNH	.	DUP	1|1	1|1	1|1	1|1	1|1	1|1	1|1	1|1	1|1	1|1	1|1	1|1	1|1	1|1	1|1	1|1	1|1	1|1	1|1	1|1	1|1	1|1	1|1	1|1	1|1	1|1	1|1	1|1	1|1	1|1	1|1	1|1	1|1	1|1	1|1	1|1	1|1	1|1	1|1	1|1	1|1	1|1	1|1
13	124401	13:124401-126800	A	CNH	.	DUP	1|1	1|1	1|1	1|1	1|1	1|1	1|1	1|1	1|1	1|1	1|1	1|1	1|1	1|1	1|1	1|1	1|1	1|1	1|1	1|1	1|1	1|1	1|1	1|1	1|1	1|1	1|1	1|1	1|1	1|1	1|1	1|1	1|1	1|1	1|1	1|1	1|1	1|1	1|1	1|1	1|1	1|1	1|1
13	127201	13:127201-136400	A	CNH	.	DUP	1|1	1|1	1|1	1|1	1|1	1|1	1|1	1|1	1|1	1|1	1|1	1|1	1|1	1|1	1|1	1|1	1|1	1|1	1|1	1|1	1|1	1|1	1|1	1|1	1|1	1|1	1|1	1|1	1|1	1|1	1|1	1|1	1|1	1|1	1|1	1|1	1|1	1|1	1|1	1|1	1|1	1|1	1|1
13	522801	13:522801-524800	A	CN0,CN2	.	DUP	0|0	0|0	0|2	0|0	0|2	0|0	0|2	0|0	0|0	0|0	0|2	0|0	0|0	0|2	0|0	0|0	0|2	0|2	0|2	0|0	0|0	0|1	0|0	0|0	0|0	0|0	0|2	0|2	0|0	0|0	0|2	0|2	2|2	0|0	2|2	0|2	0|0	0|2	0|2	0|0	0|2	0|2	2|2
13	530801	13:530801-533600	A	CN0,CN2	.	DEL	0|2	0|2	0|0	0|0	0|0	0|2	0|2	0|0	0|2	0|0	0|0	0|0	0|0	0|0	0|0	0|0	0|0	0|0	0|0	0|0	1|1	0|1	0|0	0|0	0|1	0|1	0|0	0|0	0|1	1|1	0|0	0|1	0|1	1|1	0|1	1|1	0|1	0|1	0|0	0|1	0|1	0|1	0|0
13	534401	13:534401-538800	A	CN0,CN2	.	Both	0|0	0|0	0|0	0|0	0|0	0|0	0|0	0|0	0|0	0|0	0|0	0|0	0|0	0|0	0|0	0|0	0|0	0|0	0|0	0|0	1|1	0|1	0|0	0|0	0|1	0|1	0|0	0|1	0|1	1|1	0|0	0|1	0|2	1|1	0|1	1|1	0|1	0|1	0|1	0|1	0|0	0|0	0|0
13	771601	13:771601-773600	A	CN0,CN2	.	DUP	0|0	0|0	0|0	0|0	0|0	0|0	0|2	0|0	0|0	0|0	0|0	0|0	0|0	0|0	0|2	0|0	0|0	0|0	0|0	0|0	0|0	0|0	0|0	0|0	0|0	0|0	0|0	0|0	0|0	0|0	0|0	0|2	0|2	0|0	0|0	0|0	0|0	0|2	0|0	0|1	0|2	0|2	0|2
13	1036401	13:1036401-1047600	A	CN0	.	DEL	0|0	0|0	0|0	0|0	0|0	0|0	0|0	0|0	0|0	0|1	0|1	0|1	0|1	0|1	0|1	0|1	0|1	1|1	0|0	0|0	0|0	0|0	0|0	0|0	0|0	0|0	0|0	0|0	0|0	0|0	0|0	0|0	0|0	0|0	0|0	0|0	0|0	0|0	0|0	0|0	0|1	0|1	0|0
13	1367601	13:1367601-1371600	A	CN0,CN2	.	Both	0|2	0|0	0|0	0|0	0|0	0|0	0|0	0|0	0|0	0|0	0|0	0|2	0|0	0|1	0|0	0|1	0|0	0|0	0|0	0|1	0|2	0|0	0|2	0|2	0|1	0|2	0|2	0|2	0|0	0|2	0|0	0|0	0|0	0|0	0|1	0|0	0|1	0|1	0|1	0|1	0|0	0|1	0|2
13	2140401	13:2140401-2142400	A	CN0,CN2	.	DEL	0|0	0|0	0|0	0|0	0|0	0|0	0|0	0|0	0|0	0|0	0|2	0|0	0|0	0|0	0|2	0|0	0|0	0|0	0|0	0|0	0|0	0|1	0|0	0|0	0|1	0|0	0|0	0|0	0|1	0|0	1|1	0|0	0|1	0|0	0|1	0|0	0|1	0|1	0|1	0|1	0|0	0|2	0|1
13	2785201	13:2785201-2786800	A	CN2	.	DUP	0|0	0|0	0|0	0|0	0|1	0|0	0|0	0|1	0|0	0|0	0|1	0|1	0|1	0|1	0|1	0|0	0|1	0|1	0|0	0|1	0|0	0|1	0|0	0|1	1|1	0|1	0|0	0|1	0|0	0|1	0|1	0|1	0|1	0|0	0|1	0|0	0|0	0|0	0|0	0|0	0|1	0|0	0|0
13	3373201	13:3373201-3376000	A	CN0	.	Both	0|1	0|1	1|1	1|1	0|1	1|1	1|1	0|1	1|1	0|1	0|0	0|0	0|0	0|0	0|1	0|0	0|0	0|0	0|1	0|0	0|0	0|0	0|0	0|0	0|0	0|0	0|0	0|0	0|0	0|0	0|0	0|0	0|0	0|0	0|0	0|0	0|0	0|0	0|0	0|0	0|0	0|0	0|0
13	4219601	13:4219601-4222400	A	CN0,CN2	.	DEL	0|0	0|0	0|0	0|0	0|0	0|0	0|0	0|0	0|0	0|1	0|1	1|1	0|1	1|1	0|1	1|1	0|1	1|1	0|1	1|1	0|0	0|0	0|0	0|0	0|0	0|0	0|0	0|0	0|0	0|0	0|0	0|1	0|1	0|0	0|0	0|0	0|1	0|1	0|0	0|1	0|0	0|0	0|0
13	5184001	13:5184001-5186800	A	CN0,CN2	.	DEL	0|0	0|2	0|0	0|2	0|0	0|0	0|0	0|0	0|0	0|1	0|0	0|0	0|1	0|0	0|2	0|1	0|1	0|1	0|0	0|1	0|1	0|1	0|1	0|1	0|1	0|1	0|1	0|1	0|1	0|1	0|1	0|1	0|0	0|1	0|1	0|1	0|1	0|1	0|1	0|1	0|1	0|1	0|1
13	5482801	13:5482801-5485200	A	CNH	.	DUP	1|1	1|1	1|1	1|1	1|1	1|1	1|1	1|1	1|1	1|1	1|1	1|1	1|1	1|1	1|1	1|1	1|1	1|1	1|1	1|1	1|1	1|1	1|1	1|1	1|1	1|1	1|1	1|1	1|1	1|1	1|1	1|1	1|1	1|1	1|1	1|1	1|1	1|1	1|1	1|1	1|1	1|1	1|1
13	5502401	13:5502401-5508400	A	CN0	.	DEL	0|1	1|1	1|1	0|0	0|1	1|1	1|1	0|1	1|1	0|1	0|1	0|1	0|0	0|1	0|1	0|0	0|1	0|1	0|0	0|0	0|0	0|0	0|0	0|0	0|0	0|0	0|0	0|0	0|0	0|0	0|0	1|1	0|1	0|1	0|0	0|1	0|1	0|0	0|1	0|1	1|1	1|1	0|0
13	5892801	13:5892801-5895200	A	CN0,CN2	.	DEL	0|1	1|1	1|1	0|0	0|1	1|1	1|1	0|1	1|1	0|1	1|1	1|1	1|1	1|1	0|1	1|1	1|1	1|1	0|0	1|1	0|2	0|1	0|1	0|0	0|0	0|0	0|2	0|0	0|1	0|0	1|1	1|1	0|1	0|0	0|1	0|1	0|0	0|1	1|1	0|0	0|1	0|1	0|1
13	6112401	13:6112401-6114000	A	CN0,CN2	.	DEL	0|1	1|1	1|1	0|0	0|2	1|1	1|1	0|1	1|1	0|1	1|1	1|1	0|1	1|1	0|1	1|1	1|1	1|1	0|1	1|1	0|0	0|0	0|0	0|1	0|0	0|0	0|0	0|0	0|0	0|0	0|1	0|1	1|1	0|0	0|0	0|0	0|0	0|2	0|0	0|0	0|0	0|0	0|2
13	6555601	13:6555601-6558000	A	CN0	.	DEL	0|1	0|0	0|1	0|0	0|0	0|0	0|0	0|0	0|0	0|1	0|1	1|1	1|1	1|1	0|1	1|1	0|1	1|1	0|1	1|1	0|1	0|0	0|0	0|0	0|0	0|0	0|0	0|0	0|0	0|0	0|0	0|0	0|1	0|0	0|0	0|1	0|0	0|0	0|0	0|0	0|0	0|0	0|1
13	6558801	13:6558801-6563200	A	CN0	.	DEL	0|0	0|0	0|0	0|0	0|0	0|0	0|0	0|0	0|0	0|1	0|1	1|1	1|1	1|1	0|1	1|1	0|1	1|1	0|1	1|1	0|0	0|0	0|0	0|0	0|0	0|0	0|0	0|0	0|0	0|0	0|1	0|0	0|0	0|0	0|1	0|0	0|0	0|0	0|0	0|0	0|0	0|0	0|0
13	6626401	13:6626401-6629200	A	CN0,CN2	.	DUP	0|2	0|2	0|2	0|2	0|2	0|2	0|2	0|2	0|2	0|0	0|0	0|0	0|2	0|2	0|2	0|2	0|2	0|2	0|2	0|2	0|1	0|1	0|1	0|1	0|0	0|1	0|1	0|1	0|1	0|1	0|1	0|1	0|2	0|1	0|1	0|2	0|1	0|1	0|1	0|1	0|2	0|2	0|2
13	6636801	13:6636801-6638800	A	CN0,CN2	.	DUP	0|2	0|2	0|2	0|0	0|2	0|2	0|2	0|0	0|2	0|2	0|2	0|2	0|2	0|2	0|2	0|2	0|2	0|2	0|0	0|2	0|0	0|0	0|0	0|0	0|0	0|2	0|0	0|0	0|0	0|0	0|2	0|0	0|0	0|0	0|0	0|2	0|1	0|0	0|0	0|1	0|2	0|2	0|2
13	6722401	13:6722401-6724400	A	CN0	.	DEL	1|1	0|1	0|1	1|1	1|1	0|1	0|1	1|1	0|1	0|1	1|1	0|1	1|1	1|1	1|1	0|1	0|1	0|1	0|1	0|1	1|1	1|1	0|1	1|1	1|1	1|1	1|1	1|1	1|1	1|1	1|1	1|1	0|1	1|1	1|1	1|1	1|1	1|1	1|1	1|1	0|1	0|1	1|1
13	6727601	13:6727601-6729600	A	CNH	.	Both	1|1	1|1	1|1	1|1	1|1	1|1	1|1	1|1	1|1	1|1	1|1	1|1	1|1	1|1	1|1	1|1	1|1	1|1	1|1	1|1	1|1	1|1	1|1	1|1	1|1	1|1	1|1	1|1	1|1	1|1	1|1	1|1	1|1	1|1	1|1	1|1	1|1	1|1	1|1	1|1	1|1	1|1	1|1
13	6827601	13:6827601-6836800	A	CNH	.	Both	1|1	1|1	1|1	1|1	1|1	1|1	1|1	1|1	1|1	1|1	1|1	1|1	1|1	1|1	1|1	1|1	1|1	1|1	1|1	1|1	1|1	1|1	1|1	1|1	1|1	1|1	1|1	1|1	1|1	1|1	1|1	1|1	1|1	1|1	1|1	1|1	1|1	1|1	1|1	1|1	1|1	1|1	1|1
13	7105601	13:7105601-7107600	A	CN0,CN2	.	DEL	0|0	0|2	0|0	0|2	0|0	0|0	0|2	0|0	0|0	0|2	0|0	0|1	0|0	0|0	0|0	0|0	0|0	0|2	0|2	0|0	0|0	0|0	0|0	0|1	0|0	0|0	0|0	0|0	0|1	0|0	0|0	0|1	0|0	0|0	0|1	0|0	0|0	0|1	0|0	0|1	0|2	0|0	0|0
13	7108401	13:7108401-7114800	A	CN0	.	DEL	0|0	0|0	0|0	0|0	0|0	0|0	0|0	0|0	0|0	0|0	0|0	0|1	0|0	0|1	0|0	0|1	0|0	0|0	0|0	0|1	0|1	0|0	0|0	1|1	0|0	0|0	0|1	0|1	0|1	0|0	0|0	0|1	0|0	0|1	0|1	0|1	0|1	0|1	0|1	0|1	0|0	0|0	0|0
13	7260401	13:7260401-7262400	A	CN0,CN2	.	DEL	0|2	0|0	0|0	0|2	0|0	0|0	0|0	0|0	0|0	0|0	0|0	0|0	0|0	0|0	0|0	0|1	0|0	0|1	0|2	0|1	0|1	0|1	0|0	0|1	0|1	0|0	0|1	0|1	0|1	0|1	0|1	0|1	0|0	0|1	0|0	0|0	0|1	0|1	0|1	0|1	0|0	0|0	0|0
13	7481601	13:7481601-7488400	A	CN0,CN2	.	DEL	0|0	0|2	0|2	0|2	0|0	0|2	0|2	0|0	0|1	0|0	0|1	1|1	1|1	0|1	0|1	0|1	0|0	0|1	0|0	0|1	1|1	1|1	0|1	1|1	1|1	1|1	1|1	1|1	1|1	1|1	1|1	0|1	0|0	0|1	1|1	0|1	0|1	1|1	1|1	0|1	0|1	0|1	0|1
13	7666401	13:7666401-7668800	A	CN0,CN2	.	DEL	0|0	0|0	0|1	0|0	0|1	0|0	0|0	0|0	0|1	0|0	0|1	1|1	0|1	0|1	0|0	0|1	0|0	0|0	0|0	0|1	0|1	0|0	0|1	0|1	1|1	0|1	0|1	1|1	0|1	0|0	1|1	0|1	0|0	0|1	0|1	0|1	0|0	0|1	0|1	0|0	0|2	0|1	1|1
13	7754401	13:7754401-7757200	A	CN0,CN2	.	DEL	0|0	0|0	0|2	0|0	0|1	0|0	0|0	0|0	0|1	0|0	0|1	1|1	0|1	0|1	0|0	1|1	0|1	0|1	0|1	1|1	0|1	0|0	1|1	1|1	1|1	0|1	1|1	1|1	1|1	0|1	0|0	0|1	0|0	0|1	1|1	0|1	0|1	1|1	0|1	0|1	1|1	1|1	1|1
13	7757601	13:7757601-7759200	A	CN0	.	DEL	0|0	0|0	0|0	0|0	0|1	0|0	0|0	0|0	0|1	0|0	0|1	1|1	0|1	0|1	0|0	1|1	0|1	0|1	0|1	1|1	0|1	0|0	1|1	1|1	1|1	0|1	1|1	1|1	1|1	0|1	0|0	1|1	0|0	1|1	1|1	0|1	1|1	1|1	0|1	0|1	1|1	1|1	1|1
13	7843601	13:7843601-7846400	A	CN0,CN2	.	DEL	0|0	0|0	0|0	0|0	0|1	0|0	0|0	0|0	0|1	0|0	0|1	1|1	0|1	0|1	0|0	0|1	0|0	0|0	0|0	0|1	1|1	1|1	1|1	0|0	1|1	1|1	0|0	0|1	0|2	1|1	0|1	1|1	0|0	0|0	0|1	0|0	0|1	0|1	0|0	0|1	0|0	0|0	0|0
13	7846001	13:7846001-7847600	A	CN0,CN2	.	Both	0|2	0|0	0|0	0|0	0|2	0|0	0|2	0|0	0|2	0|0	0|2	0|2	0|2	0|2	0|1	0|2	0|0	0|0	0|0	0|0	0|2	2|2	2|2	0|2	0|0	2|2	0|2	0|0	0|0	0|2	0|1	1|1	0|0	0|0	0|1	0|0	0|1	0|1	0|0	0|1	0|2	0|0	0|0
13	9386001	13:9386001-9388400	A	CN0,CN2	.	DUP	0|0	0|1	0|1	0|0	0|0	0|1	0|1	0|2	0|1	0|0	0|0	0|0	0|2	0|0	0|0	0|0	0|1	0|0	0|0	0|1	0|0	0|0	0|2	0|2	0|0	0|0	0|0	0|2	0|0	0|0	0|0	0|0	0|0	0|0	0|0	0|0	0|0	0|0	0|0	0|0	0|0	0|0	0|0
13	9562401	13:9562401-9567600	A	CN0	.	DEL	0|0	0|0	0|0	0|0	0|0	0|0	0|0	0|0	0|0	0|0	0|0	0|0	0|0	0|0	0|0	0|0	0|0	0|0	0|0	0|0	0|1	0|1	1|1	0|0	1|1	0|1	0|1	0|1	0|0	0|1	0|0	0|1	0|0	0|0	0|1	0|0	0|0	0|1	0|0	0|0	0|0	0|0	0|0
13	9653201	13:9653201-9657600	A	CN0,CN2	.	Both	0|0	0|1	0|0	0|2	0|1	0|0	0|0	0|0	0|1	0|0	0|1	0|0	0|1	0|1	0|1	0|0	0|0	0|0	0|0	0|0	1|1	1|1	1|1	0|1	1|1	1|1	0|1	0|1	0|0	1|1	0|1	0|1	0|1	1|1	1|1	0|1	0|1	1|1	1|1	0|1	0|1	1|1	0|1
13	10372401	13:10372401-10376000	A	CN0,CN2	.	DEL	0|0	0|0	0|0	0|0	0|0	0|0	0|0	0|0	0|0	0|0	0|0	0|2	0|0	0|0	0|0	0|2	0|0	0|0	0|0	0|0	0|1	0|1	0|1	0|0	1|1	0|1	0|1	0|1	0|1	0|0	0|0	0|0	0|0	0|2	0|0	0|0	0|1	0|0	0|0	0|1	0|0	0|0	0|0
13	10421201	13:10421201-10422800	A	CN0	.	DEL	0|0	0|0	0|0	0|0	0|0	0|0	0|1	0|0	0|0	0|1	0|0	0|0	0|0	0|0	0|1	0|1	0|0	0|0	0|0	0|0	0|1	0|1	0|1	0|1	0|1	0|1	0|1	0|1	0|1	0|1	0|1	0|1	0|1	0|1	0|1	0|1	0|1	0|1	0|1	0|0	0|1	0|1	0|1
13	10725601	13:10725601-10730800	A	CN0	.	DEL	0|1	0|1	0|0	0|0	0|1	0|0	0|0	0|1	0|1	0|1	0|0	0|0	0|0	0|0	0|0	0|0	0|0	0|1	0|0	0|0	0|1	0|1	0|1	0|0	1|1	0|1	0|1	0|1	0|0	0|0	0|1	0|1	0|0	0|0	0|0	0|1	0|0	0|0	0|0	0|0	0|0	0|0	0|0
13	10856801	13:10856801-10858800	A	CN0,CN2	.	DUP	0|0	0|0	0|0	0|0	0|0	0|2	0|1	0|0	0|0	0|0	0|0	0|0	0|0	0|0	0|0	0|0	0|0	0|0	0|0	0|0	0|0	0|2	2|2	2|2	0|0	0|2	2|2	0|2	0|0	0|2	0|0	0|0	0|0	0|2	0|0	0|0	0|0	0|0	0|0	0|0	0|0	0|0	0|0
13	11588801	13:11588801-11591600	A	CNH	.	DUP	1|1	1|1	1|1	1|1	1|1	1|1	1|1	1|1	1|1	1|1	1|1	1|1	1|1	1|1	1|1	1|1	1|1	1|1	1|1	1|1	1|1	1|1	1|1	1|1	1|1	1|1	1|1	1|1	1|1	1|1	1|1	1|1	1|1	1|1	1|1	1|1	1|1	1|1	1|1	1|1	1|1	1|1	1|1
13	11592401	13:11592401-11594800	A	CNH	.	DUP	1|1	1|1	1|1	1|1	1|1	1|1	1|1	1|1	1|1	1|1	1|1	1|1	1|1	1|1	1|1	1|1	1|1	1|1	1|1	1|1	1|1	1|1	1|1	1|1	1|1	1|1	1|1	1|1	1|1	1|1	1|1	1|1	1|1	1|1	1|1	1|1	1|1	1|1	1|1	1|1	1|1	1|1	1|1
13	11735201	13:11735201-11738400	A	CN0,CN2	.	DEL	0|1	0|1	0|1	0|1	0|1	0|1	0|1	0|1	0|1	0|1	0|1	0|1	0|1	0|1	0|1	0|1	0|1	0|1	0|1	0|1	0|1	0|1	0|1	0|0	0|1	0|1	0|0	0|0	0|1	0|1	0|0	0|1	0|0	0|1	0|1	0|1	0|0	0|1	0|1	0|0	0|0	0|1	0|2
13	12387201	13:12387201-12390000	A	CN0,CN2	.	DEL	1|1	0|1	0|1	0|1	1|1	1|1	1|1	0|1	1|1	1|1	0|0	0|0	0|1	0|0	0|1	0|0	0|1	0|0	0|1	0|1	0|0	0|0	0|0	0|0	0|0	0|0	0|2	0|0	0|0	0|0	0|0	0|0	0|0	0|0	0|1	0|0	0|0	1|1	0|0	0|1	0|0	0|0	0|0
13	12914401	13:12914401-12916400	A	CN0,CN2	.	DEL	0|0	0|0	0|0	0|0	0|2	0|0	0|0	0|0	0|0	0|2	0|0	0|0	0|2	0|0	0|0	0|2	0|2	0|0	0|0	0|0	0|1	0|1	1|1	0|1	0|1	0|1	0|1	0|1	0|1	0|1	0|1	0|1	0|0	0|1	0|2	0|0	0|0	0|2	0|0	0|0	0|0	0|1	0|1
13	13072401	13:13072401-13074400	A	CN0,CN2	.	DEL	0|0	0|0	0|0	0|0	0|0	0|0	0|0	0|0	0|0	0|0	0|1	0|1	0|1	0|1	0|0	1|1	0|1	0|1	0|1	0|1	0|2	0|0	0|0	0|0	0|2	0|0	0|0	0|0	0|0	0|0	0|0	0|0	0|1	0|0	0|0	0|0	0|0	0|0	0|0	0|0	0|1	0|0	0|0
13	13450001	13:13450001-13468400	A	CN0	.	DEL	0|0	0|0	0|0	0|0	0|0	0|0	0|0	0|0	0|0	0|0	0|1	1|1	0|1	1|1	0|1	1|1	0|1	0|1	0|1	0|1	1|1	1|1	1|1	1|1	1|1	1|1	1|1	1|1	1|1	1|1	0|0	0|0	0|0	0|1	0|0	0|0	0|0	0|0	0|0	0|0	0|1	0|1	0|1
13	13472801	13:13472801-13474800	A	CN0	.	DEL	0|0	0|0	0|0	0|0	0|1	0|1	0|0	0|0	0|0	0|0	0|1	0|1	0|1	0|1	0|1	0|1	0|1	0|0	0|1	0|1	1|1	0|1	0|1	0|1	0|1	0|1	0|1	1|1	0|1	0|1	0|0	0|1	0|1	0|1	0|0	0|1	0|0	0|0	0|0	0|0	0|1	0|1	0|1
13	13705201	13:13705201-13707200	A	CN0,CN2	.	DEL	0|0	0|0	0|1	0|0	0|0	0|1	0|1	0|0	0|0	0|0	0|1	0|0	0|0	0|1	0|0	0|2	0|0	0|0	0|2	0|1	1|1	0|0	0|1	0|0	0|0	0|1	0|0	0|1	0|0	1|1	0|1	0|1	0|0	0|1	0|1	0|0	0|0	0|1	0|1	0|0	0|1	0|0	0|1
13	13749201	13:13749201-13751200	A	CN0	.	DEL	0|0	0|1	0|1	0|1	1|1	0|1	0|1	0|1	1|1	0|1	1|1	1|1	1|1	0|1	0|1	1|1	0|1	0|1	0|1	0|1	0|1	0|1	0|0	0|1	0|0	0|1	0|1	0|0	0|1	0|1	1|1	0|1	0|1	0|1	1|1	0|1	1|1	0|1	1|1	0|1	0|0	0|0	0|0
13	14586401	13:14586401-14588800	A	CN0	.	DEL	0|1	0|0	0|1	0|0	0|0	0|1	0|1	0|0	0|0	0|1	0|0	0|0	0|0	0|0	0|0	0|0	0|0	0|0	0|0	0|0	0|0	0|0	0|0	0|0	0|0	0|0	0|0	0|0	0|0	0|0	0|0	0|0	0|1	0|0	0|0	0|0	0|0	0|1	0|0	0|0	0|0	0|1	0|0
13	14887601	13:14887601-14889600	A	CN2,CNH	.	DUP	0|0	0|0	0|0	0|0	0|0	0|0	0|0	0|0	0|0	0|1	0|1	0|0	0|0	0|0	0|0	0|0	0|0	0|1	0|0	0|0	0|0	0|1	0|0	0|0	0|1	0|1	0|1	0|1	0|0	0|0	0|1	1|2	0|1	1|1	0|0	0|1	0|1	0|1	0|1	0|1	0|1	1|2	1|1
13	15739601	13:15739601-15741200	A	CN2	.	DUP	0|0	0|0	0|0	0|0	0|0	0|1	0|0	0|0	0|0	0|1	0|0	0|0	0|0	0|0	0|0	0|0	0|1	0|0	0|0	0|0	0|1	0|0	0|1	0|0	0|0	0|0	0|0	0|0	0|0	0|0	0|1	0|0	0|1	0|0	0|1	0|0	0|0	0|0	0|1	0|0	0|0	0|1	0|1
13	16991601	13:16991601-16994000	A	CN2,CNH	.	Both	2|2	0|0	0|0	1|2	0|1	0|0	0|0	2|2	0|1	1|2	0|0	0|1	0|1	0|1	1|1	0|0	0|0	1|1	0|1	0|0	0|1	0|1	0|0	0|0	0|0	0|0	0|1	0|1	0|1	0|0	0|1	0|0	2|2	0|1	0|1	0|0	0|0	0|0	0|0	0|0	0|0	0|1	0|1
13	17678401	13:17678401-17680800	A	CN2,CNH	.	DUP	1|1	1|1	1|1	1|1	1|1	0|1	1|2	1|1	1|1	1|1	2|2	1|2	2|2	2|2	1|1	2|2	1|2	2|2	1|1	2|2	1|1	1|1	1|2	2|2	1|2	1|2	1|1	1|1	1|2	1|1	0|1	0|0	1|1	0|1	1|2	1|1	1|1	0|1	0|1	1|1	1|1	0|1	0|0
13	17780001	13:17780001-17784000	A	CN0	.	DEL	0|1	0|1	0|0	0|1	1|1	0|0	0|0	0|1	0|1	0|1	0|1	0|0	0|1	0|1	0|1	0|1	0|1	0|0	0|1	0|1	1|1	1|1	1|1	1|1	1|1	1|1	1|1	1|1	1|1	1|1	0|1	1|1	0|1	1|1	1|1	1|1	1|1	1|1	0|1	1|1	1|1	1|1	1|1
13	17796401	13:17796401-17798400	A	CN0	.	DEL	0|1	0|0	0|0	0|1	1|1	0|0	0|0	0|1	0|1	0|1	0|1	0|0	0|0	0|1	0|1	0|1	0|1	0|0	0|1	0|1	0|1	0|1	0|1	0|1	0|1	0|1	0|1	0|0	0|1	0|1	0|1	0|1	0|1	0|1	1|1	0|1	0|1	0|1	0|1	0|1	0|1	0|1	1|1
13	17886801	13:17886801-17888800	A	CN0,CN2	.	DEL	0|0	0|1	1|1	0|0	0|0	1|1	1|1	0|0	0|1	0|0	0|0	0|0	0|0	0|0	0|0	0|0	0|0	0|0	0|0	0|0	0|0	0|2	0|2	0|0	0|0	0|0	0|1	0|0	0|0	0|0	0|0	0|0	0|2	0|0	0|0	0|0	0|0	0|0	0|0	0|0	0|0	0|0	0|0
13	17952801	13:17952801-17954800	A	CN0,CN2	.	DEL	0|0	0|1	0|1	0|0	0|0	0|1	0|1	0|0	0|1	0|0	0|0	0|0	0|0	0|0	0|0	0|0	0|0	0|0	0|0	0|0	0|0	0|0	0|0	0|0	0|0	0|0	0|2	0|0	0|0	0|2	0|0	0|0	0|0	0|0	0|0	0|1	0|0	0|0	0|0	0|0	0|0	0|0	0|0
13	18178001	13:18178001-18180400	A	CN0	.	DEL	0|1	0|1	1|1	0|0	0|0	1|1	1|1	0|0	0|1	0|1	0|0	0|0	0|1	0|0	0|0	0|0	0|0	0|1	0|0	0|0	0|0	0|0	0|0	0|0	0|1	0|0	0|0	0|0	0|0	0|0	0|0	0|1	0|0	0|0	0|0	0|0	0|0	0|1	0|1	0|1	0|0	0|1	0|0
13	18212801	13:18212801-18215200	A	CN0,CN2	.	DEL	0|0	0|0	0|0	0|0	0|0	0|0	0|0	0|0	0|0	0|0	0|0	0|0	0|0	0|2	0|0	0|0	0|0	0|0	0|0	0|0	0|1	0|0	1|1	0|0	0|1	1|1	0|1	0|1	0|0	0|1	0|1	0|1	0|0	0|1	0|0	0|1	0|0	0|0	0|1	0|0	0|1	0|1	0|0
13	18448401	13:18448401-18450400	A	CN0,CN2	.	Both	0|0	0|0	0|0	0|0	0|1	0|0	0|0	0|0	0|1	0|0	0|0	0|0	0|0	0|0	0|1	0|0	0|0	0|0	0|0	0|0	0|0	0|1	0|2	0|0	0|0	0|2	0|0	0|0	0|1	0|0	0|2	0|0	0|0	0|0	0|1	0|1	0|0	0|1	0|0	0|1	0|1	1|1	0|1
13	18569201	13:18569201-18572400	A	CN0,CN2	.	DEL	0|1	0|1	1|1	0|0	0|1	1|1	1|1	0|1	0|1	0|1	1|1	0|1	1|1	1|1	0|1	0|1	0|1	0|1	1|1	0|1	0|1	0|1	0|0	0|1	0|2	0|0	0|0	0|1	0|0	0|1	0|1	0|0	0|0	0|0	1|1	0|0	1|1	1|1	0|1	1|1	0|1	0|1	0|0
13	19000401	13:19000401-19003600	A	CN0,CN2	.	DEL	0|1	0|0	0|0	0|1	0|0	0|0	0|0	0|1	0|0	0|1	0|0	0|0	0|0	0|2	0|1	0|0	0|0	0|1	0|0	0|0	0|1	0|0	0|1	0|1	0|1	0|1	0|1	0|1	0|1	0|1	0|0	0|1	0|0	0|1	0|0	0|1	0|1	0|1	0|1	0|1	0|1	0|1	1|1
13	19041201	13:19041201-19045200	A	CN2	.	DUP	0|0	0|0	0|0	0|1	0|0	0|0	0|0	0|0	0|0	0|0	0|0	0|0	0|0	0|0	0|0	0|0	0|0	0|0	0|0	0|0	0|0	0|0	0|0	0|0	0|0	0|0	0|1	0|0	0|0	0|0	0|0	0|0	0|0	0|0	0|0	0|0	0|0	0|0	0|0	0|0	0|1	0|0	1|1
13	19100801	13:19100801-19109600	A	CN0	.	DEL	0|0	0|0	0|0	0|1	0|1	0|0	0|0	0|0	0|1	0|0	0|0	0|0	0|0	0|0	0|0	0|0	0|0	0|0	0|0	0|0	0|0	0|0	0|1	0|1	0|1	0|1	0|1	0|0	1|1	0|1	0|0	0|0	0|0	0|0	0|0	0|0	0|0	0|0	0|0	0|0	1|1	0|1	0|1
13	19180801	13:19180801-19182800	A	CN0,CN2	.	DEL	0|0	0|0	0|0	0|1	0|1	0|0	0|0	1|1	0|0	0|1	0|0	0|1	0|0	0|0	0|0	0|0	0|0	0|0	0|1	0|2	0|0	0|0	0|0	0|2	0|0	0|0	0|2	0|2	0|2	0|0	0|0	0|0	0|1	0|0	0|0	0|0	0|0	0|0	0|1	0|1	1|1	0|1	1|1
13	19823601	13:19823601-19825200	A	CNH	.	Both	1|1	1|1	1|1	1|1	1|1	1|1	1|1	1|1	1|1	1|1	1|1	1|1	1|1	1|1	1|1	1|1	1|1	1|1	1|1	1|1	1|1	1|1	1|1	1|1	1|1	1|1	1|1	1|1	1|1	1|1	1|1	1|1	1|1	1|1	1|1	1|1	1|1	1|1	1|1	1|1	1|1	1|1	1|1
13	20614001	13:20614001-20617200	A	CN0	.	DEL	0|0	0|0	0|0	0|0	0|0	0|0	0|0	0|1	0|0	0|0	0|0	0|0	0|0	0|0	0|0	0|1	0|1	0|0	0|0	0|1	0|1	0|1	0|0	0|1	0|1	0|0	0|0	0|1	0|0	0|1	0|0	0|0	0|0	0|0	0|0	0|0	0|0	0|0	0|0	0|0	0|0	0|1	0|0
13	20619601	13:20619601-20621600	A	CN0,CN2	.	DEL	0|0	0|0	0|0	0|2	0|0	0|2	0|0	0|0	0|0	0|0	0|0	0|2	0|0	0|0	0|0	0|1	0|1	0|0	0|0	0|1	0|1	0|1	0|0	0|1	0|0	0|0	0|0	0|1	0|0	0|0	0|0	0|0	0|2	0|0	0|0	0|0	0|0	0|2	0|0	0|0	0|0	0|0	0|0
13	21076401	13:21076401-21078400	A	CN0,CN2,CNH	.	DUP	0|1	0|1	0|0	0|0	0|1	0|0	0|1	0|0	0|0	0|1	0|0	0|0	0|0	0|1	0|1	0|0	0|0	0|0	0|1	0|0	0|0	0|0	0|0	0|0	0|0	0|1	0|2	0|0	0|0	0|0	0|0	0|2	3|3	0|0	0|2	0|0	0|0	0|2	0|2	0|0	0|2	2|3	3|3
13	21239201	13:21239201-21241600	A	CN0	.	DEL	0|1	0|1	0|0	0|1	1|1	0|0	0|0	1|1	0|0	0|1	0|1	1|1	1|1	1|1	1|1	1|1	0|1	0|1	1|1	1|1	0|1	0|1	0|1	0|1	0|1	0|1	0|1	0|1	0|1	0|1	0|0	0|1	1|1	0|1	0|1	0|1	0|1	0|1	0|1	0|1	0|1	0|1	0|1
13	21308001	13:21308001-21310000	A	CN0,CN2	.	DEL	0|0	2|2	0|2	0|1	0|2	0|2	0|2	0|0	0|0	0|0	0|1	0|0	0|1	0|1	2|2	0|1	0|1	1|1	0|0	0|1	0|0	0|1	0|1	0|1	0|1	0|1	0|0	0|0	0|0	0|1	0|1	0|1	0|1	0|1	0|1	0|0	0|1	0|0	0|1	0|1	0|1	0|0	0|1
13	21985201	13:21985201-21986800	A	CN0,CN2	.	DEL	0|2	0|2	0|2	0|0	0|2	0|2	0|0	0|0	0|2	0|0	0|0	0|1	0|0	1|1	0|2	0|1	0|1	0|0	0|0	1|1	1|1	0|1	0|1	0|1	1|1	0|1	0|1	0|1	0|1	0|1	0|0	0|1	0|1	0|0	0|1	0|1	0|0	0|1	1|1	0|0	0|1	0|0	0|1
13	22084401	13:22084401-22088000	A	CN0,CN2	.	Both	0|1	0|1	0|1	0|1	0|1	0|1	0|1	0|0	0|1	0|0	0|0	0|2	0|2	2|2	0|1	0|2	0|2	0|0	0|0	2|2	0|2	0|2	0|2	0|2	0|2	0|2	0|0	0|2	0|0	0|2	0|0	0|0	0|2	0|0	0|0	0|2	0|0	0|0	0|2	0|0	0|0	0|0	0|0
13	22288001	13:22288001-22289600	A	CN0,CN2	.	DEL	0|0	0|0	0|0	0|1	0|0	0|0	0|0	0|0	0|0	0|0	0|2	0|0	0|0	0|2	0|0	0|1	1|1	0|0	0|0	0|1	0|1	0|0	1|1	0|1	0|1	1|1	0|1	0|1	0|0	0|1	1|1	1|1	0|1	1|1	0|1	0|1	0|0	0|1	1|1	0|1	1|1	1|1	0|1
13	22535201	13:22535201-22538400	A	CN0	.	DEL	0|0	0|0	0|0	0|0	0|0	0|0	0|0	0|0	0|0	0|0	0|1	0|1	0|1	1|1	0|0	1|1	1|1	1|1	0|1	1|1	1|1	1|1	1|1	1|1	1|1	1|1	1|1	1|1	1|1	1|1	1|1	1|1	1|1	1|1	0|1	0|1	0|0	0|1	1|1	0|0	1|1	0|1	0|0
13	22836801	13:22836801-22838800	A	CN2	.	DUP	0|1	0|0	0|0	0|0	0|0	0|0	0|1	0|0	0|0	0|0	0|0	0|0	0|0	0|0	0|0	0|0	0|0	0|0	0|0	0|0	0|1	0|0	0|1	0|0	0|0	0|0	0|0	0|0	0|0	0|0	0|0	0|1	0|1	0|1	0|1	0|1	0|1	0|0	0|0	0|0	0|1	0|1	0|1
13	22978401	13:22978401-22980400	A	CN2	.	DUP	0|0	0|0	0|0	0|1	0|0	0|1	0|0	0|0	0|0	0|0	0|0	0|0	0|0	0|0	0|1	0|0	0|0	0|0	0|0	0|0	0|1	0|0	0|0	0|0	0|1	0|0	0|0	0|0	0|0	0|1	0|0	0|1	0|1	0|0	0|0	0|0	0|0	0|0	0|0	0|1	0|1	0|1	0|1
13	23258801	13:23258801-23260800	A	CN2	.	DUP	0|1	0|1	0|1	0|0	0|0	0|0	0|0	0|0	0|0	0|0	0|0	0|1	0|0	0|0	0|0	0|0	0|1	0|1	0|0	0|0	0|0	0|0	0|0	0|1	0|0	0|0	0|1	0|0	0|0	0|0	0|0	0|1	1|1	0|0	0|0	0|0	0|0	0|1	0|0	0|0	0|1	0|1	0|1
13	23368801	13:23368801-23371200	A	CN0,CN2	.	DUP	0|0	0|0	0|0	0|2	0|2	0|0	0|0	0|0	0|0	0|0	0|0	0|0	0|0	0|1	0|0	0|1	0|0	0|0	0|1	0|1	0|2	0|0	0|1	0|0	0|0	0|0	0|0	0|0	0|2	0|0	0|0	0|2	0|2	0|0	0|0	0|0	0|0	0|2	0|0	0|0	0|0	0|2	0|2
13	23530001	13:23530001-23532000	A	CN0,CN2	.	Both	0|1	0|1	0|1	0|1	0|1	0|1	0|1	0|1	0|1	0|1	0|1	0|1	0|1	0|1	0|1	0|1	0|1	0|1	0|1	0|1	0|0	0|0	0|0	0|0	0|0	0|0	0|2	0|0	0|0	0|0	0|2	0|1	0|0	0|0	0|1	0|0	0|1	0|1	0|0	0|0	0|0	0|1	0|1
13	24084001	13:24084001-24088000	A	CN0	.	DEL	0|1	0|0	0|0	0|1	0|0	0|0	0|0	0|1	0|0	0|1	0|1	0|1	0|1	0|1	0|1	0|1	0|1	1|1	0|1	0|1	0|0	0|1	0|0	0|0	0|0	0|0	0|0	0|0	0|0	0|0	0|0	0|0	0|0	0|0	0|0	0|0	0|1	0|0	0|0	0|0	0|0	0|0	0|0
13	24121201	13:24121201-24124400	A	CN0	.	DEL	0|1	0|1	0|0	1|1	0|1	0|0	0|0	0|1	0|1	0|1	1|1	1|1	1|1	1|1	0|1	1|1	1|1	1|1	0|1	1|1	0|0	0|0	0|0	0|0	0|0	0|0	0|0	0|0	0|0	0|0	0|0	0|0	0|0	0|0	0|0	0|0	0|1	0|0	0|0	0|1	0|0	0|1	0|0
13	24260001	13:24260001-24262400	A	CN0,CN2	.	DUP	0|2	0|2	0|2	0|2	0|2	0|2	0|2	0|2	0|2	0|2	0|2	0|2	0|2	0|2	0|2	0|2	0|2	2|2	0|2	0|2	0|0	0|0	0|0	0|2	0|1	0|0	0|0	0|0	0|0	0|0	0|0	0|0	0|0	0|2	0|1	0|0	0|2	0|0	0|1	0|0	0|0	0|2	0|2
13	24263201	13:24263201-24266400	A	CN0,CN2	.	DUP	0|2	0|2	0|2	0|2	0|2	0|2	2|2	0|2	0|2	0|2	0|2	0|2	2|2	0|2	0|2	0|2	0|2	0|2	0|2	0|2	0|0	0|0	0|0	0|0	0|0	0|2	0|2	0|0	0|2	0|0	0|0	0|0	0|1	0|0	0|0	0|0	0|0	0|0	0|0	0|2	0|0	0|0	0|0
13	24294001	13:24294001-24295600	A	CN0,CN2	.	DEL	0|0	0|0	0|0	0|0	0|0	0|1	0|1	0|0	0|0	0|0	0|1	0|1	0|1	0|0	0|1	0|0	0|1	0|1	0|0	0|1	0|1	0|0	0|1	0|0	0|1	0|0	0|1	0|1	0|0	0|1	0|0	0|0	0|0	0|0	0|0	0|0	0|2	0|0	0|1	0|0	0|0	0|0	0|0
13	24664401	13:24664401-24666800	A	CNH	.	DUP	1|1	1|1	1|1	1|1	1|1	1|1	1|1	1|1	1|1	1|1	1|1	1|1	1|1	1|1	1|1	1|1	1|1	1|1	1|1	1|1	1|1	1|1	1|1	1|1	1|1	1|1	1|1	1|1	1|1	1|1	1|1	1|1	1|1	1|1	1|1	1|1	1|1	1|1	1|1	1|1	1|1	1|1	1|1
13	24667201	13:24667201-24670000	A	CNH	.	DUP	1|1	1|1	1|1	1|1	1|1	1|1	1|1	1|1	1|1	1|1	1|1	1|1	1|1	1|1	1|1	1|1	1|1	1|1	1|1	1|1	1|1	1|1	1|1	1|1	1|1	1|1	1|1	1|1	1|1	1|1	1|1	1|1	1|1	1|1	1|1	1|1	1|1	1|1	1|1	1|1	1|1	1|1	1|1
13	24728801	13:24728801-24730800	A	CN0,CN2	.	DEL	0|0	0|0	0|2	0|0	0|0	0|0	0|2	0|0	0|0	0|0	0|2	0|2	0|0	0|0	0|0	0|0	0|0	0|0	0|0	0|0	0|0	0|1	0|0	0|0	0|0	0|0	0|0	0|0	0|2	0|0	0|0	0|0	0|2	0|0	0|0	0|0	0|0	0|0	0|0	0|0	0|0	0|0	0|1
13	25437601	13:25437601-25439600	A	CN0,CN2	.	DUP	0|0	0|0	0|0	0|0	0|0	0|1	0|0	0|0	0|0	0|0	0|0	0|0	0|0	0|2	0|0	0|0	0|0	0|0	0|0	0|2	0|0	0|1	0|0	0|0	0|1	0|0	0|1	0|0	0|1	0|0	0|0	0|0	0|1	0|1	0|2	0|1	0|0	0|0	0|0	0|2	0|0	0|0	0|0
13	26270801	13:26270801-26272800	A	CN0,CN2	.	DEL	0|2	0|0	0|1	0|0	0|0	0|0	0|1	0|0	0|0	0|0	0|0	0|0	0|0	0|0	0|0	0|0	0|0	0|1	0|0	0|0	1|1	0|1	0|1	0|1	1|1	0|1	0|1	1|1	0|1	0|1	0|0	0|0	0|1	0|0	0|0	0|0	0|0	0|0	0|0	0|2	0|0	0|0	0|1
13	26379201	13:26379201-26381200	A	CN0,CN2	.	DUP	0|0	0|0	0|0	0|0	0|0	0|0	0|0	0|0	0|1	0|0	0|0	0|0	0|0	0|0	0|0	0|2	0|0	0|0	0|0	0|2	0|0	0|0	0|0	0|0	0|0	0|0	0|2	0|0	0|2	0|0	0|0	0|2	0|0	0|2	0|2	0|0	0|0	0|0	0|0	0|0	0|0	0|0	0|0
13	28637201	13:28637201-28640000	A	CN0,CN2	.	DEL	0|0	0|1	0|0	0|1	0|1	0|2	0|0	0|0	0|0	0|0	0|0	0|0	0|0	0|1	0|0	0|0	0|0	0|2	0|0	0|0	0|1	0|1	0|1	0|1	0|1	0|1	0|1	0|1	0|1	0|1	0|1	0|1	0|1	0|0	0|0	0|1	0|0	0|0	0|1	0|0	0|1	0|1	0|1
13	29619201	13:29619201-29621200	A	CN0,CN2	.	DUP	0|1	0|0	0|0	0|2	0|0	0|0	0|0	0|0	0|0	0|0	0|0	0|1	0|0	0|0	0|0	0|0	0|0	0|0	0|0	0|0	0|0	0|0	0|0	0|0	0|0	0|0	0|0	0|2	0|0	0|0	0|0	0|2	0|2	0|0	0|0	0|0	0|0	0|2	0|2	0|2	0|2	0|2	0|2
13	30371601	13:30371601-30373600	A	CN0,CN2	.	Both	0|0	0|0	0|0	0|2	0|0	0|2	0|0	0|0	0|0	0|0	0|1	0|0	0|0	0|2	0|0	0|0	0|1	0|0	0|0	0|1	0|0	0|0	0|0	0|0	0|0	0|0	0|0	0|0	0|0	0|2	0|0	0|1	0|0	0|0	0|0	0|0	0|2	0|1	0|0	0|0	0|1	0|0	0|1
13	30746801	13:30746801-30749600	A	CN0,CN2	.	DEL	0|0	0|2	0|0	0|0	0|0	0|0	0|0	0|0	0|0	0|0	0|0	0|0	0|0	0|0	0|0	0|0	0|0	0|0	0|0	0|0	0|0	0|0	0|0	0|0	0|1	0|0	0|0	0|0	0|0	0|0	0|1	0|0	0|0	0|1	0|1	0|0	0|0	0|1	0|1	0|0	0|1	0|1	0|0
13	30926801	13:30926801-30989600	A	CN2,CNH	.	DUP	2|2	2|2	2|2	2|2	1|2	2|2	2|2	2|2	2|2	2|2	2|2	2|2	2|2	2|2	2|2	2|2	2|2	2|2	2|2	2|2	1|2	1|2	1|2	1|2	1|2	1|2	1|2	1|2	1|2	1|2	2|2	2|2	2|2	2|2	2|2	2|2	2|2	2|2	2|2	2|2	1|2	1|2	2|2
13	30990001	13:30990001-30996800	A	CN2,CNH	.	DUP	1|1	1|1	1|1	1|2	1|1	1|1	1|1	1|1	1|1	1|2	1|1	1|1	1|1	0|1	0|0	1|1	1|1	1|1	0|1	1|1	0|0	0|0	0|1	0|0	1|1	0|0	0|0	0|0	0|0	0|0	1|1	1|1	1|1	1|2	1|2	1|1	1|1	2|2	2|2	1|1	1|1	1|1	2|2
13	31001201	13:31001201-31002800	A	CNH	.	DUP	1|1	1|1	1|1	1|1	1|1	1|1	1|1	1|1	1|1	1|1	1|1	1|1	1|1	1|1	1|1	1|1	1|1	1|1	1|1	1|1	1|1	1|1	1|1	1|1	1|1	1|1	1|1	1|1	1|1	1|1	1|1	1|1	1|1	1|1	1|1	1|1	1|1	1|1	1|1	1|1	1|1	1|1	1|1
13	31003601	13:31003601-31005600	A	CNH	.	DUP	1|1	1|1	1|1	1|1	1|1	1|1	1|1	1|1	1|1	1|1	1|1	1|1	1|1	1|1	1|1	1|1	1|1	1|1	1|1	1|1	1|1	1|1	1|1	1|1	1|1	1|1	1|1	1|1	1|1	1|1	1|1	1|1	1|1	1|1	1|1	1|1	1|1	1|1	1|1	1|1	1|1	1|1	1|1
13	31006401	13:31006401-31011200	A	CNH	.	DUP	1|1	1|1	1|1	1|1	1|1	1|1	1|1	1|1	1|1	1|1	1|1	1|1	1|1	1|1	1|1	1|1	1|1	1|1	1|1	1|1	1|1	1|1	1|1	1|1	1|1	1|1	1|1	1|1	1|1	1|1	1|1	1|1	1|1	1|1	1|1	1|1	1|1	1|1	1|1	1|1	1|1	1|1	1|1
13	31028001	13:31028001-31030000	A	CN2,CNH	.	DUP	2|2	2|2	2|2	1|2	1|2	2|2	2|2	1|1	2|2	2|2	2|2	2|2	2|2	2|2	0|1	2|2	2|2	2|2	2|2	2|2	1|2	1|2	1|2	1|2	1|2	1|2	1|1	1|1	1|1	1|2	1|1	0|1	0|1	1|1	1|2	2|2	2|2	2|2	0|1	2|2	1|1	0|1	1|2
13	31108001	13:31108001-31109600	A	CN0,CN2	.	DEL	0|1	0|1	0|1	0|0	0|1	0|1	0|1	0|0	0|1	0|0	0|0	0|0	0|0	0|0	0|0	0|0	0|1	0|1	0|0	0|1	0|0	0|0	0|0	0|0	0|0	0|0	0|1	0|0	0|0	0|0	0|2	0|1	0|1	0|0	0|1	0|0	0|1	0|1	0|0	0|1	0|1	0|0	0|0
13	31131201	13:31131201-31133600	A	CN0,CN2	.	DUP	0|1	0|0	0|0	0|0	0|0	0|0	0|0	0|0	0|0	0|0	0|0	0|0	0|1	0|1	0|1	0|0	0|2	0|0	0|0	0|0	0|0	0|0	0|0	0|0	0|0	0|1	0|2	0|0	0|0	0|0	0|0	0|2	0|2	0|0	0|0	0|2	0|0	0|0	0|2	0|0	0|2	0|2	0|2
13	31561201	13:31561201-31566400	A	CNH	.	DUP	0|0	0|0	0|0	0|0	1|1	0|0	0|0	1|1	0|0	0|0	1|1	1|1	1|1	1|1	1|1	1|1	0|0	0|0	1|1	0|0	1|1	1|1	1|1	1|1	1|1	1|1	1|1	1|1	1|1	1|1	1|1	1|1	1|1	1|1	1|1	1|1	1|1	1|1	1|1	1|1	1|1	1|1	1|1
13	31739601	13:31739601-31741200	A	CN0,CN2	.	DUP	0|0	0|0	0|0	0|0	0|2	0|0	0|0	0|0	0|1	0|0	0|0	0|0	0|0	0|1	0|1	0|0	0|0	0|0	0|2	0|0	0|0	0|0	0|0	0|0	0|0	0|0	0|0	0|2	0|0	0|0	0|0	0|2	0|2	0|2	0|2	0|0	0|0	0|0	0|2	0|2	0|0	0|0	0|2
13	31933201	13:31933201-31946000	A	CN2	.	DUP	0|0	0|0	0|0	0|0	0|0	0|0	0|0	0|0	0|0	0|0	0|1	0|1	0|1	0|0	0|0	0|1	0|0	0|0	0|0	0|0	0|0	0|0	0|0	0|0	0|0	0|0	0|0	0|0	0|0	0|0	0|0	0|0	0|0	0|0	0|0	0|0	0|1	0|0	0|0	0|1	0|1	0|0	0|1
13	32185601	13:32185601-32188000	A	CN0,CN2	.	DUP	0|0	0|0	0|0	0|0	0|0	0|0	0|0	0|0	0|0	0|0	0|0	0|0	0|0	0|0	0|0	0|0	0|0	0|1	0|0	0|0	0|0	0|0	0|0	0|0	0|0	0|0	0|0	0|0	0|0	0|0	0|0	0|2	0|2	0|0	0|2	0|0	0|0	0|0	0|2	0|2	0|2	0|2	0|2
13	32727201	13:32727201-32729200	A	CN2	.	DUP	0|0	0|0	0|0	0|0	0|0	0|0	0|0	0|0	0|0	0|0	0|0	0|0	0|0	0|1	0|0	0|1	0|0	0|0	0|1	0|0	0|0	0|0	0|0	0|0	0|1	0|0	0|1	0|0	0|0	0|0	0|1	0|1	0|1	0|1	0|1	0|0	0|0	0|0	0|1	0|1	0|0	0|0	0|1
13	32762401	13:32762401-32764400	A	CN0,CN2	.	Both	0|0	0|2	0|2	0|0	0|1	0|2	0|0	0|0	0|1	0|0	0|0	0|0	0|0	0|0	0|0	0|0	0|0	0|2	0|0	0|1	0|1	0|1	0|1	0|0	0|1	0|1	0|1	0|1	0|1	0|1	0|1	0|1	0|1	0|1	0|0	0|0	0|1	0|0	0|1	0|1	0|1	0|1	0|1
13	32811601	13:32811601-32814000	A	CN0,CN2	.	DUP	0|0	0|0	0|0	0|0	0|2	0|0	0|0	0|0	0|1	0|0	0|0	0|0	0|0	0|0	0|0	0|0	0|1	0|0	0|2	0|2	0|2	0|0	0|0	0|0	0|0	0|0	0|0	0|0	0|0	0|0	0|0	0|2	0|2	0|0	0|2	0|0	0|2	0|2	0|0	0|2	0|0	0|2	0|2
13	32914801	13:32914801-32916800	A	CN0,CN2	.	DUP	0|0	0|0	0|2	0|0	0|0	0|0	0|0	0|0	0|0	0|2	0|0	0|0	0|0	0|0	0|0	0|0	0|0	0|0	0|1	0|0	0|2	0|0	0|2	0|0	0|0	0|0	0|0	0|0	0|0	0|2	0|2	0|2	0|2	0|0	0|2	0|0	0|2	0|2	0|2	0|2	0|2	0|2	0|2
13	33898801	13:33898801-33900400	A	CN0,CN2	.	DUP	0|0	0|0	0|0	0|0	0|0	0|1	0|0	0|1	0|0	0|0	0|0	0|0	0|0	0|0	0|0	0|1	0|0	0|1	0|1	0|0	0|0	0|0	0|0	0|0	0|0	0|0	0|0	0|1	0|0	0|1	0|0	0|0	0|0	0|2	0|2	0|0	0|2	0|0	0|0	0|0	0|2	0|2	2|2
13	34007201	13:34007201-34008800	A	CN2,CNH	.	DUP	1|2	1|1	1|1	0|1	2|2	1|1	1|2	1|2	1|2	1|1	1|1	1|1	1|1	2|2	1|2	1|1	1|2	1|2	2|2	2|2	1|1	1|1	1|2	1|1	2|2	1|2	1|1	1|2	1|2	1|2	1|2	1|1	2|2	1|1	2|2	1|2	1|1	2|2	1|2	1|2	1|2	2|2	1|2
13	34010801	13:34010801-34012400	A	CN0,CN2	.	DUP	0|0	0|0	0|2	0|1	0|2	0|0	0|0	0|2	0|0	0|0	0|0	0|0	0|0	0|2	0|2	0|2	0|2	0|0	2|2	0|2	0|2	0|0	0|1	0|0	0|0	0|2	0|0	0|0	0|0	0|0	0|0	0|0	0|2	0|0	0|2	0|0	0|0	0|0	0|0	0|0	0|0	0|2	0|0
13	34020001	13:34020001-34026000	A	CN2	.	DUP	0|0	0|0	0|0	0|0	0|1	0|0	0|0	0|1	0|0	0|0	0|0	0|0	0|0	0|1	0|1	0|0	0|1	0|0	0|1	0|1	0|0	0|0	0|0	0|0	0|0	0|0	0|0	0|0	0|0	0|0	0|0	0|0	0|1	0|0	0|1	0|1	0|0	0|1	0|0	0|0	0|0	0|1	0|0
13	34026401	13:34026401-34032400	A	CN2,CNH	.	DUP	0|1	0|1	0|1	0|0	1|1	0|1	0|1	1|1	0|1	0|1	0|1	0|1	0|1	1|1	1|1	0|1	1|1	1|1	1|1	1|1	0|1	0|1	0|1	0|1	1|1	0|1	0|1	1|1	1|1	0|1	1|1	1|1	1|2	0|1	1|1	1|1	0|1	1|1	1|1	0|1	1|1	1|2	1|1
13	34246801	13:34246801-34248800	A	CN2	.	DUP	0|0	0|0	0|0	0|0	0|0	0|0	0|0	0|0	0|0	0|0	0|1	0|0	0|0	0|1	0|0	0|0	0|0	0|1	0|0	0|0	0|1	0|0	0|0	0|0	0|0	0|0	0|0	0|0	0|0	0|0	0|1	0|1	0|1	0|0	0|1	0|0	0|0	0|0	0|0	0|1	0|0	0|1	0|0
13	35295201	13:35295201-35297200	A	CN0,CN2	.	DUP	0|0	0|0	0|0	0|2	0|0	0|0	0|0	0|2	0|0	0|1	0|0	0|0	0|2	0|0	0|0	0|0	0|1	0|0	0|0	0|0	0|0	0|0	0|0	0|0	0|2	0|0	0|2	0|0	0|0	0|0	0|2	0|2	0|2	0|0	0|2	0|0	0|2	0|2	0|0	0|2	0|2	0|2	0|2
13	35637201	13:35637201-35648400	A	CN0	.	DEL	0|1	1|1	1|1	0|1	0|1	1|1	1|1	0|0	1|1	0|1	0|0	0|0	0|0	0|1	0|0	0|0	0|0	0|0	0|0	0|0	0|0	0|0	0|0	0|0	0|0	0|0	0|0	0|0	0|0	0|0	0|0	0|0	0|0	0|0	0|0	0|0	0|1	0|0	0|0	0|1	0|0	0|0	0|0
13	37022801	13:37022801-37024800	A	CN2	.	DUP	0|0	0|0	0|0	0|0	0|0	0|0	0|0	0|0	0|0	0|0	0|0	0|0	0|0	0|0	0|0	0|0	0|0	0|0	0|0	0|0	0|0	0|0	0|0	0|0	0|0	0|0	0|0	0|0	0|0	0|0	0|1	0|1	0|1	0|1	0|1	0|0	0|0	0|0	0|0	0|0	0|1	0|1	0|1
13	37226001	13:37226001-37228400	A	CN0,CN2,CNH	.	DUP	0|2	0|1	0|0	2|2	0|2	0|0	0|1	0|2	0|0	0|2	0|1	0|2	0|2	0|2	0|0	0|0	0|0	0|2	0|2	0|2	2|3	2|2	2|2	0|2	2|2	2|2	2|2	0|2	2|2	0|2	0|2	0|2	0|2	2|2	0|2	2|2	0|2	0|2	0|0	0|0	0|2	2|2	0|2
13	38466001	13:38466001-38468400	A	CN0,CN2	.	DUP	0|0	0|0	0|0	0|0	0|0	0|0	0|0	0|0	0|0	0|0	0|0	0|0	0|0	0|0	0|0	0|0	0|0	0|0	0|0	0|0	0|0	0|0	0|0	0|2	0|0	0|0	0|2	0|0	0|0	0|0	0|0	0|0	0|2	0|0	0|0	0|0	0|0	0|0	0|0	0|1	0|0	0|0	2|2
13	39070801	13:39070801-39082800	A	CN2,CNH	.	Both	1|1	1|1	0|0	2|2	2|2	0|0	0|0	2|2	0|0	2|2	0|0	0|0	2|2	1|1	2|2	0|0	0|0	0|0	2|2	0|0	0|0	0|0	0|0	0|0	0|1	0|0	0|0	0|0	0|0	0|0	0|0	1|2	0|0	0|1	0|0	0|0	0|0	0|0	0|0	0|0	0|1	0|1	0|1
13	39486801	13:39486801-39490800	A	CN0	.	DEL	0|0	0|0	0|0	0|0	0|0	0|0	0|0	0|0	0|0	0|0	0|0	0|1	0|1	0|1	0|0	0|1	0|1	1|1	0|1	0|1	0|0	0|0	0|0	0|0	0|0	0|0	0|0	0|0	0|0	0|0	0|0	0|0	0|0	0|0	0|0	0|0	0|0	0|0	0|0	0|0	0|0	0|0	0|0
13	40000001	13:40000001-40002000	A	CN0,CN2	.	Both	0|2	0|0	0|0	0|0	0|0	0|0	0|2	0|0	0|0	0|0	0|0	0|0	0|0	0|0	0|0	0|0	0|0	0|0	0|0	0|0	0|1	0|0	0|1	0|1	0|0	0|0	0|1	0|1	0|1	0|1	0|0	0|0	0|0	0|0	0|0	0|0	0|0	0|2	0|0	0|0	0|0	0|0	0|0
13	40167201	13:40167201-40174800	A	CN2,CNH	.	DUP	0|0	0|0	0|0	0|0	0|0	0|0	0|0	0|0	0|0	0|0	0|0	0|0	0|0	0|0	0|1	0|0	0|0	0|0	0|0	0|0	0|1	1|1	0|1	1|1	0|0	0|1	0|1	0|1	1|1	0|1	1|1	0|1	1|1	0|1	1|2	1|1	0|1	1|2	1|1	1|1	1|1	1|1	0|1
13	40496001	13:40496001-40497600	A	CNH	.	DUP	1|1	1|1	1|1	1|1	1|1	1|1	1|1	1|1	1|1	1|1	1|1	1|1	1|1	1|1	1|1	1|1	1|1	1|1	1|1	1|1	1|1	1|1	1|1	1|1	1|1	1|1	1|1	1|1	1|1	1|1	1|1	1|1	1|1	1|1	1|1	1|1	1|1	1|1	1|1	1|1	1|1	1|1	1|1
13	41154801	13:41154801-41158000	A	CN0	.	DEL	0|0	0|0	0|0	0|0	0|0	0|0	0|0	0|0	0|0	0|0	0|0	0|0	0|0	0|0	0|0	0|0	0|0	0|0	0|1	0|0	1|1	1|1	1|1	1|1	0|1	1|1	1|1	1|1	1|1	1|1	0|0	0|0	0|0	0|0	0|0	0|0	0|0	0|0	0|0	0|1	0|0	0|0	0|0
13	41947601	13:41947601-41950000	A	CN2	.	DUP	0|0	0|1	0|0	0|0	0|0	0|0	0|1	0|0	0|0	0|0	0|0	0|0	0|0	0|1	0|0	0|0	0|0	0|0	0|1	0|0	0|0	0|0	0|0	0|0	0|1	0|0	0|1	0|0	0|0	0|0	0|1	0|0	1|1	0|0	0|1	0|1	0|0	0|0	0|1	0|0	0|1	0|1	0|1
13	43573601	13:43573601-43582800	A	CN0	.	DEL	0|1	1|1	1|1	0|0	0|1	1|1	1|1	0|1	0|1	0|1	0|0	0|0	0|0	0|0	0|1	0|0	0|0	0|0	0|1	0|0	0|0	0|0	0|0	0|0	0|0	0|0	0|0	0|0	0|0	0|0	0|0	0|0	0|0	0|0	0|0	0|0	0|0	0|0	0|0	0|0	0|0	0|0	0|0
13	43634001	13:43634001-43635600	A	CNH	.	DUP	1|1	1|1	1|1	1|1	1|1	1|1	1|1	1|1	1|1	1|1	1|1	1|1	1|1	1|1	1|1	1|1	1|1	1|1	1|1	1|1	1|1	1|1	1|1	1|1	1|1	1|1	1|1	1|1	1|1	1|1	1|1	1|1	1|1	1|1	1|1	1|1	1|1	1|1	1|1	1|1	1|1	1|1	1|1
13	44171601	13:44171601-44175200	A	CNH	.	Both	1|1	1|1	1|1	1|1	1|1	1|1	1|1	1|1	1|1	1|1	1|1	1|1	1|1	1|1	1|1	1|1	1|1	1|1	1|1	1|1	1|1	1|1	1|1	1|1	1|1	1|1	1|1	1|1	1|1	1|1	1|1	1|1	1|1	1|1	1|1	1|1	1|1	1|1	1|1	1|1	1|1	1|1	1|1
13	44542001	13:44542001-44544000	A	CN0,CN2,CNH	.	DUP	0|2	2|2	2|2	0|2	0|2	2|2	2|3	0|0	0|2	0|2	0|2	0|0	0|0	0|0	0|2	0|0	0|0	0|2	0|0	0|0	0|2	0|2	0|0	0|0	0|0	0|0	0|0	0|0	0|0	0|0	0|2	0|1	0|2	0|0	0|0	0|0	0|0	0|0	0|0	0|0	0|0	0|0	0|0
13	44763601	13:44763601-44766400	A	CN0,CN2	.	DUP	0|0	0|0	0|0	0|0	0|0	0|0	0|0	0|0	0|0	0|0	0|0	0|0	0|0	0|0	0|0	0|0	0|0	0|0	0|1	0|0	0|2	0|0	0|2	0|2	2|2	2|2	2|2	2|2	0|2	0|2	0|0	0|0	0|0	0|0	0|0	0|0	0|0	0|0	0|0	0|0	0|0	0|0	0|0
13	46118801	13:46118801-46120800	A	CN0,CN2	.	DUP	0|2	0|0	0|2	0|2	0|2	0|0	0|0	0|0	0|0	0|0	0|0	0|2	0|0	0|0	0|0	0|0	0|0	0|0	0|0	0|0	0|2	0|2	0|0	0|1	0|2	0|0	0|0	0|2	0|2	0|2	0|2	0|2	2|2	0|0	0|0	0|0	0|2	0|2	0|2	0|2	0|2	0|2	0|0
13	46614001	13:46614001-46616800	A	CN0,CN2	.	DEL	0|0	0|0	0|2	0|0	0|0	0|0	0|0	0|0	0|0	0|0	0|0	0|0	0|0	0|2	0|0	0|0	0|0	0|0	0|0	0|0	0|1	0|1	0|1	0|1	0|0	0|0	0|0	0|0	0|1	0|1	0|0	0|0	0|0	0|0	0|2	0|0	0|0	0|0	0|0	0|1	0|1	0|0	0|1
13	47726001	13:47726001-47728000	A	CN0,CN2	.	DUP	0|2	0|0	0|2	0|0	0|0	0|0	0|0	0|0	0|2	0|0	0|1	0|0	0|1	0|0	0|0	0|1	0|2	0|0	0|0	0|2	0|2	0|0	0|0	0|0	0|0	0|1	0|2	0|2	0|0	0|0	0|2	0|0	2|2	0|2	0|0	0|0	0|0	0|0	0|0	0|2	0|2	0|2	0|2
13	48222001	13:48222001-48223600	A	CN0,CN2	.	DUP	0|0	0|0	0|1	0|0	0|0	0|0	0|0	0|2	0|0	0|0	0|0	0|2	0|0	0|0	0|0	0|2	0|0	0|0	0|0	0|0	0|0	0|0	0|0	0|0	0|2	0|1	0|2	0|0	0|0	0|0	0|0	0|0	0|2	0|0	0|2	0|0	0|2	0|0	0|2	0|2	0|2	0|2	0|2
13	49080401	13:49080401-49083200	A	CN0,CN2	.	DEL	0|0	0|0	0|0	0|0	0|0	0|0	0|0	0|0	0|0	0|2	0|0	0|0	0|0	0|0	0|1	0|0	0|0	0|0	0|0	0|0	0|0	0|0	1|1	1|1	0|0	0|1	1|1	0|1	0|1	0|0	0|0	0|0	0|0	0|0	0|0	0|0	0|0	0|0	0|2	0|0	0|1	0|0	1|1
13	49651201	13:49651201-49653200	A	CN0,CN2	.	DEL	0|0	1|1	0|1	0|2	0|2	0|1	1|1	0|2	0|1	0|0	0|0	0|1	0|1	0|1	0|1	0|1	0|1	0|1	0|0	0|0	1|1	0|1	0|1	0|1	1|1	0|1	1|1	0|1	0|1	0|1	1|1	0|1	0|0	0|1	0|1	0|1	0|1	1|1	0|1	1|1	0|1	0|1	0|1
13	49678401	13:49678401-49683600	A	CNH	.	Both	1|1	1|1	1|1	1|1	1|1	1|1	1|1	1|1	1|1	1|1	1|1	1|1	1|1	1|1	1|1	1|1	1|1	1|1	1|1	1|1	1|1	1|1	1|1	1|1	1|1	1|1	1|1	1|1	1|1	1|1	1|1	1|1	1|1	1|1	1|1	1|1	1|1	1|1	1|1	1|1	1|1	1|1	1|1
13	50052801	13:50052801-50054800	A	CN0	.	Both	0|1	1|1	0|1	0|1	0|1	0|1	0|1	0|1	0|1	1|1	0|1	0|1	0|1	0|1	1|1	0|1	0|1	0|1	0|1	0|1	0|0	0|1	0|0	0|0	0|0	0|0	0|0	0|0	0|0	0|0	0|0	0|0	0|1	0|0	0|0	0|0	0|1	0|1	0|1	0|1	0|1	0|1	0|1
13	51441601	13:51441601-51443600	A	CNH	.	DUP	1|1	1|1	1|1	1|1	1|1	1|1	1|1	1|1	1|1	1|1	1|1	1|1	1|1	1|1	1|1	1|1	1|1	1|1	1|1	1|1	1|1	1|1	1|1	1|1	1|1	1|1	1|1	1|1	1|1	1|1	1|1	1|1	1|1	1|1	1|1	1|1	1|1	1|1	1|1	1|1	1|1	1|1	1|1
13	51709201	13:51709201-51711200	A	CN2	.	DUP	0|0	0|0	0|1	0|0	0|0	0|0	0|0	0|1	0|0	0|0	0|0	0|0	0|0	0|0	0|0	0|1	0|0	0|0	0|0	0|0	0|1	0|0	0|0	0|0	0|0	0|0	0|0	0|0	0|0	0|0	0|1	0|1	1|1	0|1	1|1	0|0	0|0	0|1	0|1	0|0	0|1	0|1	0|0
13	52972401	13:52972401-52974000	A	CN0,CN2	.	DEL	0|2	0|0	0|2	0|1	0|0	0|0	0|1	0|0	0|0	0|0	0|0	0|1	0|2	0|0	0|0	0|0	0|0	0|2	0|2	0|0	0|1	0|0	0|0	0|0	0|1	0|0	0|0	0|0	0|0	0|0	0|0	0|1	0|1	0|0	0|1	0|1	0|0	0|1	0|1	0|0	0|1	0|0	0|1
13	53451201	13:53451201-53454400	A	CN0,CN2	.	DEL	0|1	0|0	0|0	0|1	0|0	0|0	0|0	1|1	0|0	0|1	0|0	0|0	0|0	0|0	0|0	0|1	0|0	0|0	0|0	0|0	0|0	0|0	0|0	0|0	0|0	0|0	0|0	0|0	0|0	0|0	0|0	0|0	0|0	0|0	0|0	0|0	0|0	0|0	0|0	0|0	0|0	0|2	0|0
13	53455201	13:53455201-53456800	A	CN0,CN2	.	DEL	0|1	0|0	0|0	0|1	0|0	0|0	0|0	1|1	0|0	0|1	0|0	0|0	0|1	0|0	0|0	0|0	0|0	0|0	0|0	0|0	0|0	0|0	0|0	0|0	0|1	0|1	0|0	0|0	0|0	0|0	0|0	0|0	0|0	0|1	0|2	0|0	0|0	0|0	0|0	0|0	0|1	0|1	0|0
13	53458001	13:53458001-53460000	A	CN0,CN2	.	Both	0|1	0|0	0|0	0|1	0|0	0|2	0|0	1|1	0|0	0|1	0|0	0|0	0|0	0|0	0|0	0|0	0|2	0|0	0|0	0|0	0|0	0|0	0|0	0|0	0|0	0|0	0|2	0|0	0|2	0|0	0|0	0|2	0|0	0|0	0|0	0|0	0|2	0|0	0|2	0|0	0|0	0|2	0|2
13	54972401	13:54972401-54974400	A	CN2	.	Both	0|0	0|1	0|0	0|1	0|0	0|1	0|0	0|0	0|1	0|0	0|1	0|1	0|0	0|1	0|0	0|0	0|0	0|0	0|0	0|1	0|0	0|1	0|0	0|0	0|0	0|1	0|1	0|0	0|1	0|1	0|1	0|1	0|1	0|0	0|1	0|1	0|1	0|0	0|1	0|1	0|1	1|1	0|1
13	55032801	13:55032801-55037600	A	CNH	.	Both	1|1	1|1	1|1	1|1	1|1	1|1	1|1	1|1	1|1	1|1	1|1	1|1	1|1	1|1	1|1	1|1	1|1	1|1	1|1	1|1	1|1	1|1	1|1	1|1	1|1	1|1	1|1	1|1	1|1	1|1	1|1	1|1	1|1	1|1	1|1	1|1	1|1	1|1	1|1	1|1	1|1	1|1	1|1
13	56233601	13:56233601-56241600	A	CNH	.	DUP	1|1	1|1	1|1	1|1	1|1	1|1	1|1	1|1	1|1	1|1	1|1	1|1	1|1	1|1	1|1	1|1	1|1	1|1	1|1	1|1	1|1	1|1	1|1	1|1	1|1	1|1	1|1	1|1	1|1	1|1	1|1	1|1	1|1	1|1	1|1	1|1	1|1	1|1	1|1	1|1	1|1	1|1	1|1
13	56247601	13:56247601-56252800	A	CNH	.	Both	1|1	1|1	1|1	1|1	1|1	1|1	1|1	1|1	1|1	1|1	1|1	1|1	1|1	1|1	1|1	1|1	1|1	1|1	1|1	1|1	1|1	1|1	1|1	1|1	1|1	1|1	1|1	1|1	1|1	1|1	1|1	1|1	1|1	1|1	1|1	1|1	1|1	1|1	1|1	1|1	1|1	1|1	1|1
13	57552001	13:57552001-57556000	A	CN0	.	DEL	0|0	0|0	0|0	0|0	0|0	0|0	0|0	0|0	0|0	0|0	0|0	0|0	0|0	0|0	0|0	0|0	0|0	0|0	0|0	0|0	0|0	0|0	0|0	0|0	0|0	0|0	0|0	0|0	0|0	0|0	0|0	0|0	0|0	0|0	0|0	0|0	0|0	0|0	0|0	0|0	1|1	0|1	0|0
13	57556801	13:57556801-57559600	A	CN0,CN2	.	DEL	0|0	0|0	0|0	0|0	0|0	0|0	0|2	0|2	0|0	0|0	0|0	0|0	0|0	0|0	0|0	0|0	0|0	0|0	0|0	0|0	0|0	0|0	0|0	0|0	0|2	0|0	0|2	0|2	0|0	0|0	0|0	0|0	0|0	0|0	0|0	0|0	0|0	0|0	0|0	0|0	1|1	0|0	0|0
13	58602001	13:58602001-58604000	A	CN0,CN2	.	DEL	0|1	0|0	0|0	0|1	0|0	0|0	0|1	1|1	0|0	0|1	0|0	0|0	0|0	0|0	0|0	0|0	0|0	0|0	0|0	0|0	0|0	0|0	0|0	0|0	0|0	0|0	0|0	0|1	0|1	0|0	0|2	0|0	0|0	0|0	0|1	0|0	0|0	0|0	0|0	0|0	0|0	0|0	0|0
13	59110401	13:59110401-59117600	A	CN0,CN2	.	DUP	0|0	0|0	0|0	0|0	0|0	0|0	0|0	0|0	0|0	0|0	0|2	2|2	0|2	2|2	0|2	0|2	0|2	2|2	0|2	0|2	0|0	0|0	0|0	0|0	0|2	0|0	0|1	0|0	0|0	0|0	0|2	0|0	0|0	0|0	0|2	0|0	0|0	0|0	0|2	0|0	0|0	0|0	0|2
13	60512001	13:60512001-60520800	A	CN0,CN2	.	Both	0|0	0|0	0|0	0|0	0|0	0|0	0|0	0|0	0|0	0|0	0|0	0|0	0|1	0|0	0|0	0|0	0|0	0|0	0|0	0|0	2|2	0|2	0|2	0|2	0|2	2|2	0|2	2|2	0|2	2|2	0|0	0|0	0|0	0|0	0|0	0|0	0|0	0|0	0|0	0|0	0|0	0|0	0|0
13	60557601	13:60557601-60560000	A	CN0,CN2	.	DEL	0|0	0|0	0|0	0|0	0|0	0|0	0|0	0|0	0|0	0|0	0|0	0|0	0|0	0|2	0|0	0|0	0|0	0|0	0|0	0|0	0|1	0|1	0|1	0|1	0|0	0|1	0|1	0|1	0|1	0|1	1|1	0|2	0|1	0|1	0|1	0|1	0|0	0|0	0|1	0|0	0|0	0|0	0|1
13	60616401	13:60616401-60619200	A	CN2,CNH	.	Both	1|1	0|0	0|1	0|1	0|0	0|0	0|0	1|2	0|1	0|1	0|0	0|0	0|0	0|0	0|0	0|0	0|1	0|0	0|1	0|0	1|1	0|0	0|0	0|0	0|1	0|1	1|1	0|0	0|1	0|1	1|1	1|2	0|1	1|1	0|1	0|1	0|1	0|0	1|1	0|1	1|2	2|2	1|2
13	60881201	13:60881201-60883600	A	CN0,CN2	.	Both	0|1	0|2	0|0	0|1	0|0	0|0	0|0	1|1	0|2	0|0	0|2	0|2	0|0	0|0	0|0	0|2	0|0	0|0	0|2	0|0	0|2	0|2	0|0	0|2	0|0	0|2	0|2	0|2	0|2	0|2	0|2	0|2	0|0	0|0	0|0	0|2	0|0	0|0	0|0	0|0	0|2	0|2	0|2
13	60940401	13:60940401-60942800	A	CN0,CN2	.	DEL	0|1	1|1	1|1	0|0	0|1	1|1	1|1	0|1	0|1	0|1	0|0	0|0	0|1	0|0	0|1	0|0	0|0	0|0	0|1	0|0	0|0	0|0	0|0	0|0	0|2	0|0	0|0	0|0	0|0	0|2	0|0	0|0	0|0	0|0	0|1	0|0	0|0	0|0	0|0	0|0	0|1	0|0	0|0
13	61597201	13:61597201-61599600	A	CN0	.	Both	0|1	0|0	0|0	0|1	0|0	0|0	0|0	1|1	0|0	0|1	1|1	1|1	0|1	1|1	0|1	1|1	0|1	1|1	0|1	0|1	0|0	0|0	0|0	0|0	0|0	0|0	0|0	0|0	0|0	0|0	0|0	0|0	0|0	0|0	0|0	0|0	0|0	0|0	0|0	0|0	0|0	0|1	0|1
13	61616401	13:61616401-61618800	A	CN0,CN2	.	DUP	0|0	0|0	0|0	0|2	0|0	0|0	0|0	0|0	0|0	0|0	2|2	2|2	2|2	2|2	0|2	2|2	2|2	2|2	2|2	0|0	0|0	0|0	0|0	0|0	0|0	0|0	0|0	0|0	0|0	0|0	0|1	0|0	0|0	0|0	0|2	0|0	0|0	0|0	0|0	0|0	0|0	0|0	0|0
13	62336801	13:62336801-62338800	A	CN2	.	DUP	0|0	0|0	0|0	0|0	0|0	0|0	0|0	0|0	0|0	0|0	0|0	0|1	0|0	0|0	0|0	0|0	0|0	0|1	0|1	0|1	0|1	0|0	0|0	0|0	0|0	0|0	0|0	0|1	0|1	0|0	0|0	0|1	1|1	0|1	0|1	0|0	0|0	0|1	0|1	0|1	0|1	0|1	0|1
13	62943201	13:62943201-62945200	A	CN0,CN2	.	DEL	0|0	0|0	0|0	0|1	0|0	0|0	0|0	0|0	0|0	0|0	0|1	0|0	0|0	0|0	0|0	0|1	0|0	0|1	0|0	0|1	0|2	0|0	0|0	0|0	0|1	0|1	0|1	0|0	0|0	0|0	0|0	0|2	0|2	0|0	0|0	0|0	0|0	0|0	0|0	0|0	0|1	0|0	0|0
13	63248401	13:63248401-63250000	A	CN2	.	DUP	0|0	0|0	0|0	0|1	0|0	0|0	0|0	0|1	0|0	0|0	0|1	0|0	0|0	0|0	0|0	0|1	0|1	0|0	0|0	0|0	0|1	0|0	0|0	0|0	0|1	0|0	0|1	0|0	0|0	0|1	1|1	0|1	0|1	0|1	0|1	0|0	0|1	0|1	0|0	0|0	0|1	0|1	1|1
13	63744801	13:63744801-63749200	A	CN2	.	DUP	0|1	0|0	0|0	1|1	1|1	0|0	0|0	1|1	1|1	0|1	1|1	1|1	0|1	0|1	0|1	1|1	1|1	1|1	0|1	1|1	0|1	1|1	1|1	1|1	0|0	1|1	1|1	0|1	1|1	0|1	0|1	0|1	0|1	0|1	0|1	1|1	0|1	0|1	0|1	0|1	0|1	1|1	0|1
13	63986001	13:63986001-63987600	A	CN0,CN2	.	DUP	0|0	0|0	0|0	0|1	0|2	0|0	0|1	0|1	0|0	0|0	0|0	0|0	0|0	0|0	0|0	0|0	0|0	0|2	0|0	0|0	0|0	0|0	0|0	0|0	0|0	0|0	0|0	0|0	0|1	0|2	0|0	0|2	2|2	0|0	0|0	0|2	0|0	0|2	0|2	0|2	0|0	0|2	0|0
13	64311201	13:64311201-64319200	A	CNH	.	Both	1|1	1|1	1|1	1|1	1|1	1|1	1|1	1|1	1|1	1|1	1|1	1|1	1|1	1|1	1|1	1|1	1|1	1|1	1|1	1|1	1|1	1|1	1|1	1|1	1|1	1|1	1|1	1|1	1|1	1|1	1|1	1|1	1|1	1|1	1|1	1|1	1|1	1|1	1|1	1|1	1|1	1|1	1|1
13	65074001	13:65074001-65076000	A	CN0,CN2	.	Both	0|1	0|0	0|1	0|0	0|0	0|0	0|0	0|0	0|0	0|0	0|0	0|0	0|0	0|0	0|0	0|2	0|0	0|2	0|0	0|0	0|0	0|0	0|0	0|1	0|0	0|0	0|1	0|1	0|0	0|0	0|0	0|2	0|0	0|0	0|0	0|0	0|0	0|0	0|0	0|0	0|1	0|1	0|0
13	66342401	13:66342401-66344800	A	CN0	.	DEL	1|1	1|1	1|1	1|1	1|1	1|1	1|1	1|1	1|1	1|1	0|1	1|1	1|1	1|1	1|1	0|1	0|1	1|1	1|1	0|0	0|0	0|0	0|0	0|0	0|0	0|0	0|0	0|0	0|0	0|0	0|0	0|0	0|0	0|0	1|1	0|0	0|1	0|1	0|0	0|1	0|0	0|0	0|0
13	67756401	13:67756401-67758400	A	CN2	.	DUP	0|0	0|0	0|0	0|0	0|0	0|0	0|0	0|0	0|0	0|0	0|0	0|0	0|0	0|0	0|0	0|0	0|0	0|0	0|0	0|0	0|0	0|0	0|0	0|0	0|1	0|0	0|1	0|0	0|1	0|0	0|1	0|1	1|1	0|0	0|1	0|0	0|1	0|0	0|0	0|0	0|1	0|1	0|1
13	70067201	13:70067201-70068800	A	CNH	.	DUP	1|1	1|1	1|1	1|1	1|1	1|1	1|1	1|1	1|1	1|1	1|1	1|1	1|1	1|1	1|1	1|1	1|1	1|1	1|1	1|1	1|1	1|1	1|1	1|1	1|1	1|1	1|1	1|1	1|1	1|1	1|1	1|1	1|1	1|1	1|1	1|1	1|1	1|1	1|1	1|1	1|1	1|1	1|1
13	70127201	13:70127201-70128800	A	CN0,CN2	.	DUP	0|0	0|0	0|0	0|0	0|0	0|0	0|0	0|0	0|0	0|1	0|0	0|1	0|0	0|0	0|0	0|0	0|0	0|0	0|0	0|0	0|2	0|0	0|0	0|0	0|0	0|0	0|0	0|0	0|0	0|0	0|0	0|0	0|0	0|0	0|0	0|0	0|0	0|0	0|0	0|2	0|2	0|0	0|2
13	70469601	13:70469601-70473200	A	CN0	.	DEL	0|1	1|1	1|1	0|1	1|1	1|1	1|1	0|0	1|1	0|1	0|1	0|0	0|1	0|0	0|1	0|1	0|1	0|0	0|1	0|1	0|1	0|0	0|1	0|1	1|1	0|1	0|1	0|1	0|0	0|1	0|0	0|0	1|1	0|1	0|1	1|1	1|1	1|1	0|0	1|1	1|1	1|1	1|1
13	71399201	13:71399201-71401600	A	CN0,CN2,CNH	.	DUP	0|0	0|0	0|0	0|0	0|0	0|0	0|1	0|2	0|0	0|0	0|0	0|0	0|0	0|1	0|0	0|1	0|2	0|0	0|0	0|0	0|0	0|0	0|2	0|0	0|2	0|0	0|0	0|0	0|0	0|0	0|0	0|1	0|0	2|2	2|3	0|2	2|3	2|2	0|0	2|2	0|0	0|1	0|1
13	72281601	13:72281601-72287200	A	CN0	.	DEL	0|0	0|0	0|0	0|0	0|0	0|0	0|0	0|0	0|0	0|0	0|1	0|0	0|0	0|0	0|0	0|1	0|0	0|0	0|0	0|0	0|0	0|0	0|1	0|1	0|0	0|0	0|1	0|0	0|0	0|0	0|0	0|0	0|1	0|0	0|0	0|0	0|0	0|0	0|0	0|0	0|0	0|0	0|0
13	72803201	13:72803201-72806000	A	CN2	.	DUP	0|0	0|0	0|0	0|0	0|0	0|0	0|0	0|0	0|0	0|0	0|0	0|0	0|0	0|0	0|0	0|0	0|0	0|0	0|0	0|0	0|0	0|0	0|0	0|0	0|0	0|0	0|0	0|1	0|0	0|0	0|1	0|0	0|1	0|0	0|1	0|0	0|0	0|0	0|0	0|0	0|1	0|1	0|1
13	72876401	13:72876401-72878400	A	CN2,CNH	.	DUP	1|1	0|1	0|1	1|1	0|1	1|1	0|1	0|1	0|1	0|1	0|0	0|0	0|1	0|0	0|1	0|0	0|0	0|0	0|0	0|0	1|1	0|1	0|1	0|1	0|0	0|1	1|1	0|1	0|1	0|1	0|1	0|1	0|1	0|0	0|0	0|1	0|0	0|1	0|1	0|0	1|2	1|2	0|1
13	73180801	13:73180801-73183200	A	CN0,CN2	.	DUP	0|0	0|0	0|0	0|1	0|0	0|0	0|0	0|0	0|0	0|0	0|0	0|0	0|0	0|0	0|0	0|0	0|0	0|0	0|2	0|2	0|0	0|0	0|0	0|0	0|2	0|0	0|0	0|0	0|0	0|0	0|2	0|0	0|2	0|0	0|0	0|1	0|0	0|0	0|0	0|0	0|0	0|0	0|2
13	74027201	13:74027201-74029200	A	CN0,CN2	.	DUP	0|0	0|0	0|0	0|0	0|0	0|0	0|0	0|0	0|2	0|0	0|1	0|0	0|0	0|0	0|0	0|0	0|0	0|0	0|0	0|1	0|0	0|0	0|2	0|0	0|0	0|0	0|0	0|2	0|0	0|0	0|0	0|2	0|2	0|0	0|0	0|0	0|0	0|2	0|0	0|0	2|2	0|2	2|2
13	74054001	13:74054001-74056000	A	CN0,CN2,CNH	.	Both	0|0	0|2	0|0	2|2	0|2	0|0	0|0	0|2	0|0	0|0	2|3	2|2	2|3	0|0	0|1	2|3	2|2	2|2	0|2	2|2	2|3	2|2	2|2	2|2	2|3	0|2	2|2	2|2	2|2	0|2	3|3	2|3	2|2	3|3	0|0	2|2	2|2	2|2	2|2	2|3	3|3	3|3	3|3
13	74106801	13:74106801-74108800	A	CN0,CN2	.	DEL	0|1	0|1	0|1	0|1	0|1	0|1	0|1	0|0	0|1	0|1	0|1	0|1	0|1	0|1	0|1	0|1	0|0	0|1	0|1	0|0	0|0	0|0	0|0	0|0	0|0	0|0	0|0	0|0	0|1	0|2	0|2	0|0	0|1	0|0	0|0	0|0	0|0	0|0	0|0	0|0	0|0	0|1	0|1
13	74515601	13:74515601-74518000	A	CNH	.	DUP	1|1	1|1	1|1	1|1	1|1	1|1	1|1	1|1	1|1	1|1	1|1	1|1	1|1	1|1	1|1	1|1	1|1	1|1	1|1	1|1	1|1	1|1	1|1	1|1	1|1	1|1	1|1	1|1	1|1	1|1	1|1	1|1	1|1	1|1	1|1	1|1	1|1	1|1	1|1	1|1	1|1	1|1	1|1
13	74518401	13:74518401-74522000	A	CNH	.	DUP	1|1	1|1	1|1	1|1	1|1	1|1	1|1	1|1	1|1	1|1	1|1	1|1	1|1	1|1	1|1	1|1	1|1	1|1	1|1	1|1	1|1	1|1	1|1	1|1	1|1	1|1	1|1	1|1	1|1	1|1	1|1	1|1	1|1	1|1	1|1	1|1	1|1	1|1	1|1	1|1	1|1	1|1	1|1
13	74758401	13:74758401-74760800	A	CN0,CN2	.	DEL	0|0	0|0	0|0	0|0	0|0	0|0	0|0	0|0	0|0	0|0	0|1	0|0	0|1	0|0	0|0	0|1	0|2	0|0	0|2	0|0	0|1	0|1	0|1	0|1	0|1	0|2	0|1	0|0	0|0	0|1	0|0	0|1	0|1	0|0	0|1	0|0	0|0	0|0	0|0	0|0	0|1	1|1	0|1
13	77166801	13:77166801-77170400	A	CN0	.	DEL	1|1	0|1	1|1	0|1	0|0	1|1	1|1	0|1	0|1	1|1	0|0	0|0	0|0	0|0	0|0	0|0	0|1	0|0	0|0	0|1	0|0	0|1	0|1	0|1	0|1	1|1	0|1	0|1	1|1	0|0	0|0	1|1	0|1	0|1	0|1	0|1	0|1	1|1	0|1	0|1	0|0	0|0	0|1
13	77390401	13:77390401-77398400	A	CNH	.	Both	1|1	1|1	1|1	1|1	1|1	1|1	1|1	1|1	1|1	1|1	1|1	1|1	1|1	1|1	1|1	1|1	1|1	1|1	1|1	1|1	1|1	1|1	1|1	1|1	1|1	1|1	1|1	1|1	1|1	1|1	1|1	1|1	1|1	1|1	1|1	1|1	1|1	1|1	1|1	1|1	1|1	1|1	1|1
13	78298401	13:78298401-78301600	A	CN0	.	DEL	1|1	0|1	1|1	0|1	0|0	1|1	1|1	0|1	0|1	1|1	0|0	0|0	0|0	0|0	0|1	0|0	0|1	0|0	0|0	0|1	0|1	1|1	1|1	1|1	0|1	0|1	1|1	1|1	0|1	0|1	0|1	1|1	0|1	0|1	0|1	0|1	0|0	0|0	1|1	0|0	0|1	1|1	0|1
13	78557601	13:78557601-78566400	A	CNH	.	DUP	1|1	1|1	1|1	1|1	1|1	1|1	1|1	1|1	1|1	1|1	1|1	1|1	1|1	1|1	1|1	1|1	1|1	1|1	1|1	1|1	1|1	1|1	1|1	1|1	1|1	1|1	1|1	1|1	1|1	1|1	1|1	1|1	1|1	1|1	1|1	1|1	1|1	1|1	1|1	1|1	1|1	1|1	1|1
13	78636801	13:78636801-78639200	A	CN0,CN2	.	DEL	1|1	0|1	1|1	0|1	0|0	1|1	1|1	0|1	0|1	1|1	0|0	0|0	0|0	0|0	0|1	0|0	0|1	0|0	0|1	0|1	0|0	0|0	0|0	0|0	0|1	0|0	0|0	0|1	0|0	0|0	0|2	0|0	0|1	0|0	0|0	0|0	0|0	0|0	0|0	0|0	0|0	0|0	0|1
13	78900401	13:78900401-78902000	A	CN0,CN2	.	DUP	0|0	0|0	0|0	0|0	0|0	0|0	0|0	0|0	0|2	0|1	0|0	0|0	0|0	0|0	0|0	0|0	0|0	0|0	0|0	0|0	0|0	0|0	0|0	0|0	0|2	0|0	0|0	0|0	0|0	0|0	0|0	0|2	0|2	0|0	0|2	0|0	0|0	0|0	0|2	0|0	0|2	2|2	0|2
13	79634001	13:79634001-79636000	A	CN0,CN2	.	DEL	1|1	0|1	0|1	0|0	0|0	0|1	0|1	1|1	0|1	0|1	0|0	0|0	0|2	0|2	0|0	0|2	0|0	0|0	0|0	0|1	0|1	0|1	0|0	0|0	0|1	0|0	0|0	0|1	0|0	0|1	0|1	1|1	0|0	0|1	0|1	0|1	0|1	0|1	0|1	0|0	0|0	0|1	0|0
13	79842001	13:79842001-79886400	A	CNH	.	DUP	1|1	1|1	1|1	1|1	1|1	1|1	1|1	1|1	1|1	1|1	1|1	1|1	1|1	1|1	1|1	1|1	1|1	1|1	1|1	1|1	1|1	1|1	1|1	1|1	1|1	1|1	1|1	1|1	1|1	1|1	1|1	1|1	1|1	1|1	1|1	1|1	1|1	1|1	1|1	1|1	1|1	1|1	1|1
13	79887201	13:79887201-79889600	A	CN0,CN2	.	DEL	0|0	0|0	0|0	0|0	0|0	0|0	0|0	0|0	0|0	0|0	0|0	0|0	0|0	0|0	0|0	0|0	0|0	0|0	0|0	0|0	0|0	0|0	0|0	0|1	0|0	0|0	0|0	0|0	0|1	0|0	0|1	1|1	0|2	0|0	0|1	0|1	0|1	1|1	1|1	0|1	0|1	0|2	1|1
13	79889201	13:79889201-79892000	A	CN0,CN2	.	DUP	0|2	0|0	0|0	0|2	0|0	0|0	0|0	0|0	0|0	0|0	0|0	0|0	0|0	0|0	0|1	0|2	0|0	0|0	0|0	0|0	0|2	0|2	0|0	0|2	2|2	0|0	0|0	0|2	0|2	0|2	0|0	0|1	0|0	0|0	0|0	0|0	0|0	0|0	0|0	0|0	0|2	0|2	0|0
13	79894001	13:79894001-79896000	A	CN0,CN2	.	DUP	0|0	0|0	0|0	0|0	0|0	0|0	0|0	0|0	0|0	0|0	0|0	0|2	0|0	0|0	0|0	0|2	0|0	0|0	0|0	0|0	0|2	0|2	0|0	0|0	0|2	0|0	0|0	0|2	0|0	0|2	0|0	0|0	0|2	0|0	0|0	0|0	0|0	0|0	0|0	0|0	0|2	0|2	0|0
13	79926001	13:79926001-79928000	A	CN0	.	DEL	1|1	0|0	1|1	0|1	0|1	1|1	1|1	1|1	0|1	0|1	0|0	1|1	0|1	1|1	1|1	0|1	0|1	1|1	1|1	1|1	0|1	1|1	1|1	0|1	1|1	0|1	1|1	1|1	0|1	1|1	0|1	1|1	0|1	1|1	1|1	1|1	0|1	0|1	1|1	0|1	1|1	0|1	0|1
13	80878401	13:80878401-80880800	A	CNH	.	Both	1|1	1|1	1|1	1|1	1|1	1|1	1|1	1|1	1|1	1|1	1|1	1|1	1|1	1|1	1|1	1|1	1|1	1|1	1|1	1|1	1|1	1|1	1|1	1|1	1|1	1|1	1|1	1|1	1|1	1|1	1|1	1|1	1|1	1|1	1|1	1|1	1|1	1|1	1|1	1|1	1|1	1|1	1|1
13	80926401	13:80926401-80931200	A	CNH	.	DUP	1|1	1|1	1|1	1|1	1|1	1|1	1|1	1|1	1|1	1|1	1|1	1|1	1|1	1|1	1|1	1|1	1|1	1|1	1|1	1|1	1|1	1|1	1|1	1|1	1|1	1|1	1|1	1|1	1|1	1|1	1|1	1|1	1|1	1|1	1|1	1|1	1|1	1|1	1|1	1|1	1|1	1|1	1|1
13	81020401	13:81020401-81022400	A	CN0	.	Both	0|0	0|0	0|0	0|0	0|0	0|0	0|0	0|1	0|0	0|0	0|0	0|0	0|1	0|0	0|0	0|0	0|0	0|0	0|0	0|0	0|1	1|1	0|0	0|1	0|1	1|1	0|1	0|1	0|1	0|1	0|1	0|0	0|0	0|1	0|1	0|1	0|1	1|1	0|1	0|0	0|0	0|1	0|1
13	81684001	13:81684001-81687200	A	CN0,CN2	.	DEL	0|0	0|0	0|0	0|0	0|0	0|0	0|0	0|0	0|0	0|0	0|0	0|0	0|0	0|0	0|0	0|0	0|0	0|0	0|0	0|2	0|1	0|0	0|0	0|0	0|1	0|0	0|0	0|1	0|0	0|1	0|1	0|1	0|1	0|0	0|0	0|0	0|0	0|0	1|1	0|0	0|0	0|1	0|1
13	85362001	13:85362001-85364400	A	CN0,CN2	.	DEL	1|1	0|1	1|1	1|1	0|1	0|1	0|1	0|1	0|1	1|1	0|0	0|0	0|0	0|1	0|0	0|2	0|0	0|0	0|0	0|1	1|1	0|1	1|1	1|1	0|1	1|1	1|1	1|1	0|1	0|1	0|0	0|0	0|1	0|0	0|0	0|1	0|1	0|1	0|2	0|1	0|0	0|0	1|1
13	85587201	13:85587201-85588800	A	CN0,CN2	.	DUP	0|0	0|0	0|2	0|0	0|0	0|0	0|0	0|1	0|0	0|1	0|2	0|0	0|0	0|2	0|0	0|0	0|0	0|0	0|0	0|0	0|0	0|0	0|0	0|0	0|0	0|0	0|0	0|0	0|0	0|0	0|0	0|2	0|2	0|0	0|2	0|2	0|2	0|2	0|2	0|0	0|2	0|2	2|2
13	86760001	13:86760001-86762400	A	CN0,CN2,CNH	.	DUP	0|0	0|0	0|0	0|0	0|0	0|1	0|0	0|0	0|0	0|0	0|0	0|0	0|0	0|0	0|0	0|0	0|0	0|0	0|0	0|0	0|0	0|0	0|0	0|0	0|0	0|0	0|0	0|0	0|0	0|0	0|0	0|0	0|0	0|0	0|0	2|3	0|0	0|0	0|0	0|0	0|0	0|0	0|0
13	87642801	13:87642801-87645200	A	CN0	.	DEL	1|1	1|1	1|1	1|1	0|1	1|1	1|1	1|1	1|1	1|1	0|0	0|0	0|0	0|0	0|0	0|0	0|1	0|0	0|0	0|1	0|0	0|0	0|0	0|0	0|0	0|0	0|0	0|0	0|0	0|0	0|0	0|0	0|1	0|0	0|0	0|0	0|0	0|0	0|0	0|0	1|1	0|1	0|0
13	87819201	13:87819201-87822400	A	CNH	.	DUP	1|1	1|1	1|1	1|1	1|1	1|1	1|1	1|1	1|1	1|1	1|1	1|1	1|1	1|1	1|1	1|1	1|1	1|1	1|1	1|1	1|1	1|1	1|1	1|1	1|1	1|1	1|1	1|1	1|1	1|1	1|1	1|1	1|1	1|1	1|1	1|1	1|1	1|1	1|1	1|1	1|1	1|1	1|1
13	88329201	13:88329201-88332000	A	CN0,CN2	.	DEL	0|0	0|0	0|0	0|0	0|1	0|0	0|0	0|0	0|2	0|0	0|1	1|1	0|1	0|1	0|1	0|1	0|1	1|1	1|1	0|1	0|0	0|0	0|0	0|0	0|0	0|0	0|0	0|0	0|0	0|1	0|0	0|1	0|0	0|0	0|1	0|1	0|1	0|0	0|0	0|1	0|1	0|0	0|0
13	90819201	13:90819201-90821200	A	CN0	.	DEL	0|0	0|0	0|0	0|0	0|1	0|0	0|0	0|0	0|0	0|0	0|0	0|0	0|0	0|0	1|1	0|0	0|0	0|0	0|1	0|0	0|0	0|0	0|0	0|0	0|0	0|0	0|0	0|0	0|0	0|0	0|1	0|0	0|1	0|1	0|0	0|1	0|0	0|0	0|1	0|0	0|0	0|1	0|0
13	92190401	13:92190401-92194800	A	CN0,CN2	.	DEL	0|0	0|0	0|0	0|0	0|0	0|0	0|0	0|0	0|0	0|0	0|1	1|1	0|1	0|1	0|0	0|1	0|1	1|1	0|1	0|1	0|0	0|0	0|0	0|0	0|0	0|0	0|0	0|0	0|0	0|0	0|0	0|0	0|1	0|2	0|0	0|0	0|0	0|0	0|0	0|0	0|0	0|0	0|0
13	92240801	13:92240801-92244800	A	CN0,CN2	.	DEL	0|0	0|0	0|0	0|0	0|0	0|0	0|0	0|0	0|0	0|0	0|0	0|0	0|0	0|0	0|0	0|0	0|0	0|0	0|0	0|0	0|1	1|1	0|0	0|0	0|0	0|0	0|0	0|0	0|0	0|1	0|0	0|0	0|2	0|0	0|0	0|0	0|0	0|0	0|0	0|0	0|0	0|0	0|1
13	93096801	13:93096801-93101200	A	CN0	.	DEL	1|1	1|1	1|1	1|1	0|1	1|1	1|1	1|1	1|1	1|1	0|0	0|0	0|1	0|1	0|0	0|0	0|1	0|0	0|0	0|1	1|1	1|1	1|1	1|1	1|1	1|1	1|1	1|1	0|0	1|1	1|1	1|1	0|0	1|1	0|1	0|1	0|1	1|1	0|1	0|1	0|1	1|1	0|0
13	94248801	13:94248801-94253200	A	CN0,CN2	.	DEL	0|0	0|0	0|0	0|0	0|0	0|0	0|2	0|0	0|2	0|0	0|2	0|2	0|0	0|2	0|0	0|0	0|0	0|2	0|0	0|0	1|1	1|1	0|1	0|1	0|1	0|0	0|1	0|1	0|0	1|1	0|0	0|0	0|2	0|0	0|0	0|0	0|0	0|0	0|0	0|0	0|2	0|0	0|0
13	94445201	13:94445201-94453200	A	CNH	.	Both	1|1	1|1	1|1	1|1	1|1	1|1	1|1	1|1	1|1	1|1	1|1	1|1	1|1	1|1	1|1	1|1	1|1	1|1	1|1	1|1	1|1	1|1	1|1	1|1	1|1	1|1	1|1	1|1	1|1	1|1	1|1	1|1	1|1	1|1	1|1	1|1	1|1	1|1	1|1	1|1	1|1	1|1	1|1
13	96162401	13:96162401-96167600	A	CN0	.	DEL	1|1	1|1	1|1	1|1	0|1	1|1	1|1	1|1	1|1	1|1	0|0	0|1	0|0	0|0	0|0	0|0	0|1	0|0	0|0	0|1	0|0	0|0	0|0	0|0	0|0	0|0	0|0	0|0	0|1	0|0	0|0	0|1	0|0	0|1	0|0	0|0	0|0	0|0	0|1	0|0	0|1	0|0	1|1
13	97112801	13:97112801-97114800	A	CNH	.	DUP	1|1	1|1	1|1	1|1	1|1	1|1	1|1	1|1	1|1	1|1	1|1	1|1	1|1	1|1	1|1	1|1	1|1	1|1	1|1	1|1	1|1	1|1	1|1	1|1	1|1	1|1	1|1	1|1	1|1	1|1	1|1	1|1	1|1	1|1	1|1	1|1	1|1	1|1	1|1	1|1	1|1	1|1	1|1
13	98772801	13:98772801-98774400	A	CNH	.	DUP	1|1	1|1	1|1	1|1	1|1	1|1	1|1	1|1	1|1	1|1	1|1	1|1	1|1	1|1	1|1	1|1	1|1	1|1	1|1	1|1	1|1	1|1	1|1	1|1	1|1	1|1	1|1	1|1	1|1	1|1	1|1	1|1	1|1	1|1	1|1	1|1	1|1	1|1	1|1	1|1	1|1	1|1	1|1
13	101462801	13:101462801-101466000	A	CN2,CNH	.	Both	0|1	1|1	0|0	0|1	1|1	0|0	0|0	0|0	1|1	0|0	1|1	1|1	1|2	1|1	1|1	1|2	0|1	1|1	1|1	0|1	0|1	0|1	0|1	0|1	0|1	0|0	0|1	1|1	0|1	1|1	1|1	1|2	1|2	1|2	1|1	1|1	0|1	0|1	1|2	0|1	0|1	0|0	1|1
13	101466401	13:101466401-101470800	A	CN2,CNH	.	Both	0|1	0|1	0|0	0|1	1|1	0|0	0|0	0|0	0|1	0|0	1|1	1|1	1|1	1|1	1|1	1|2	0|1	1|1	1|1	0|1	0|1	0|1	0|1	0|1	0|1	0|0	0|1	0|1	0|1	0|1	1|1	1|2	1|1	1|2	1|1	1|1	0|1	0|1	1|1	0|1	0|1	0|0	0|1
13	101599201	13:101599201-101601200	A	CN0,CN2	.	DEL	0|1	0|1	0|1	0|1	0|0	0|1	0|1	0|1	0|0	0|1	0|0	0|0	0|2	0|0	0|0	0|0	0|1	0|0	0|2	0|1	0|1	0|0	0|1	0|1	0|1	0|2	0|1	0|1	0|0	0|1	0|0	0|0	0|0	0|0	0|0	0|0	0|1	0|1	0|0	0|1	0|1	0|0	0|1
13	101907201	13:101907201-101909600	A	CN0,CN2	.	Both	0|0	0|1	0|2	0|1	1|1	0|0	0|0	0|0	0|1	0|0	0|1	0|2	0|0	0|0	1|1	0|1	0|0	0|0	0|1	0|2	0|0	0|2	0|2	0|0	0|0	0|0	0|0	0|0	0|0	0|0	0|1	0|2	0|2	0|1	0|2	0|2	0|2	0|0	0|2	0|0	0|2	0|2	0|2
13	102144001	13:102144001-102146000	A	CN0,CN2	.	DEL	1|1	0|1	0|1	0|1	0|0	0|1	1|1	0|1	0|1	1|1	0|0	0|2	0|0	0|0	0|0	0|2	0|1	0|1	0|0	0|1	0|0	0|0	0|1	0|2	0|0	0|0	0|0	0|0	0|0	0|0	0|0	0|1	0|0	0|0	0|0	0|0	0|2	0|0	0|0	0|0	0|0	0|0	0|1
13	102318001	13:102318001-102319600	A	CN0,CN2	.	DEL	0|1	0|0	0|1	0|0	0|0	0|1	0|1	0|1	0|0	0|1	0|2	0|0	0|0	0|0	0|0	0|2	0|0	0|0	0|0	0|0	0|0	0|0	0|1	0|0	0|0	0|1	0|0	0|1	0|1	0|0	0|0	0|0	0|0	0|2	0|0	0|0	0|1	0|0	0|0	0|0	0|0	0|1	0|1
13	102342801	13:102342801-102344800	A	CN0,CN2	.	Both	1|1	0|1	1|1	0|1	0|0	1|1	1|1	1|1	0|1	1|1	0|0	0|0	0|0	0|2	0|0	0|0	0|1	0|0	0|0	0|1	0|0	0|0	0|2	0|0	0|0	0|0	0|0	0|0	0|0	0|0	0|0	0|0	0|0	0|0	0|0	0|0	0|0	0|0	0|0	0|0	0|0	0|0	0|0
13	103465601	13:103465601-103467200	A	CN2,CNH	.	DUP	2|2	1|2	1|2	1|2	2|2	1|1	1|1	1|2	1|2	1|2	2|2	1|2	1|2	2|2	2|2	2|2	1|2	1|2	2|2	1|2	2|2	2|2	2|2	2|2	2|2	2|2	2|2	2|2	2|2	2|2	2|2	2|2	2|2	2|2	2|2	2|2	2|2	2|2	2|2	2|2	2|2	2|2	2|2
13	103467601	13:103467601-103469200	A	CNH	.	DUP	1|1	1|1	1|1	1|1	1|1	1|1	1|1	1|1	1|1	1|1	1|1	1|1	1|1	1|1	1|1	1|1	1|1	1|1	1|1	1|1	1|1	1|1	1|1	1|1	1|1	1|1	1|1	1|1	1|1	1|1	1|1	1|1	1|1	1|1	1|1	1|1	1|1	1|1	1|1	1|1	1|1	1|1	1|1
13	104279201	13:104279201-104280800	A	CN0,CN2	.	DEL	1|1	0|1	1|1	0|1	0|0	1|1	1|1	1|1	0|0	1|1	0|0	0|0	0|1	0|1	0|0	0|0	0|0	0|2	0|0	0|1	0|2	0|1	0|1	0|0	0|0	0|0	0|1	0|2	0|0	0|0	0|0	0|0	0|1	0|0	0|0	0|2	0|0	0|0	0|0	0|0	0|0	0|1	0|0
13	104600001	13:104600001-104608000	A	CNH	.	Both	1|1	1|1	1|1	1|1	1|1	1|1	1|1	1|1	1|1	1|1	1|1	1|1	1|1	1|1	1|1	1|1	1|1	1|1	1|1	1|1	1|1	1|1	1|1	1|1	1|1	1|1	1|1	1|1	1|1	1|1	1|1	1|1	1|1	1|1	1|1	1|1	1|1	1|1	1|1	1|1	1|1	1|1	1|1
13	104921201	13:104921201-104924000	A	CN2,CNH	.	DUP	1|1	0|1	1|1	0|1	0|0	1|2	1|1	1|1	0|1	1|1	0|0	0|0	1|1	0|1	0|0	0|0	0|1	0|0	0|0	0|1	0|1	0|1	0|0	0|0	0|0	0|0	1|1	0|0	0|1	0|0	0|0	0|0	0|1	0|0	0|0	0|0	0|0	0|0	0|0	0|0	0|0	1|1	0|0
13	105072001	13:105072001-105074000	A	CN0,CN2	.	DEL	0|1	0|1	0|1	0|1	1|1	0|1	0|1	0|1	0|1	0|1	0|1	0|2	0|1	0|0	0|1	0|0	0|1	0|0	0|1	0|0	0|1	1|1	0|1	0|1	0|1	0|1	1|1	0|1	1|1	1|1	0|1	0|1	0|1	1|1	0|1	0|1	0|1	0|1	0|1	0|1	0|1	0|1	0|1
13	105356401	13:105356401-105358000	A	CN0,CN2	.	DEL	1|1	0|1	1|1	0|1	0|0	1|1	1|1	1|1	0|1	1|1	0|0	0|2	0|1	0|1	0|1	0|2	0|1	0|0	0|0	0|1	1|1	1|1	1|1	1|1	1|1	1|1	1|1	1|1	1|1	1|1	0|1	1|1	0|1	0|1	0|1	1|1	0|1	1|1	1|1	0|1	1|1	1|1	1|1
13	105407201	13:105407201-105414800	A	CN2,CNH	.	Both	0|0	0|0	0|0	0|0	0|0	0|0	0|0	0|0	0|0	0|0	0|1	1|2	1|1	1|1	0|0	1|1	0|1	1|1	0|1	0|1	0|0	0|1	0|0	0|1	0|0	0|0	0|0	0|0	0|0	0|0	0|0	0|0	0|0	0|0	0|0	0|0	0|0	0|0	0|0	0|0	0|0	0|0	0|0
13	105416401	13:105416401-105420000	A	CN2	.	Both	0|0	0|0	0|0	0|1	0|0	0|0	0|0	0|0	0|0	0|0	0|1	1|1	1|1	1|1	0|0	0|1	0|1	1|1	0|1	0|1	0|0	0|0	0|0	0|0	0|0	0|0	0|0	0|0	0|0	0|0	0|0	0|0	0|0	0|0	0|0	0|1	0|0	0|0	0|1	0|0	0|0	0|1	0|1
13	105420801	13:105420801-105423600	A	CN2	.	Both	0|1	0|0	0|0	0|0	0|0	0|0	0|0	0|0	0|0	0|0	0|1	1|1	0|1	1|1	0|0	0|1	1|1	1|1	0|1	0|1	0|0	0|0	0|0	0|0	0|1	0|0	0|0	0|0	0|1	0|0	0|1	0|0	0|0	0|0	0|0	0|0	0|0	0|0	0|1	0|0	0|0	0|0	0|1
13	105424401	13:105424401-105427200	A	CN2	.	Both	0|0	0|0	0|0	0|0	0|0	0|0	0|0	0|0	0|0	0|0	0|1	1|1	1|1	1|1	0|0	1|1	0|1	1|1	0|1	1|1	0|0	0|0	0|0	0|0	0|0	0|1	0|0	0|0	0|0	0|0	0|0	0|0	0|0	0|1	0|0	0|0	0|0	0|0	0|0	0|1	0|0	0|0	0|1
13	105428801	13:105428801-105432000	A	CN2,CNH	.	Both	0|1	0|0	0|1	0|0	0|1	0|1	0|0	0|0	0|0	0|0	1|1	1|2	1|1	1|1	0|0	1|1	1|1	1|1	1|1	1|1	0|1	0|0	0|0	0|0	0|1	0|1	0|1	0|1	0|0	0|0	0|0	0|1	0|1	0|0	0|1	0|1	0|0	0|0	0|1	0|1	0|0	0|0	0|1
13	105433201	13:105433201-105434800	A	CN0,CN2,CNH	.	Both	0|0	0|0	0|0	0|0	0|0	0|0	2|2	0|0	0|0	0|0	0|2	2|3	0|2	0|2	0|0	2|2	0|2	2|2	2|2	0|2	0|0	0|0	0|2	0|0	0|0	0|0	0|0	0|2	0|0	0|0	0|0	0|0	0|2	0|0	0|2	2|2	0|0	0|0	0|0	0|0	0|0	0|1	0|0
13	105435201	13:105435201-105437200	A	CN2,CNH	.	Both	0|1	0|1	0|1	0|1	0|0	0|1	0|0	0|1	0|1	0|1	0|1	1|2	1|1	1|1	0|1	1|1	0|1	1|2	0|1	1|1	0|1	0|1	0|0	0|1	0|1	0|1	0|1	0|1	0|0	0|1	0|0	0|0	0|1	0|1	0|0	0|1	0|1	0|0	0|1	0|1	0|1	0|1	0|0
13	105438001	13:105438001-105441200	A	CN2	.	Both	0|0	0|0	0|0	0|0	0|0	0|0	0|0	0|0	0|0	0|0	0|1	1|1	0|1	0|1	0|0	0|1	1|1	1|1	0|1	1|1	0|0	0|0	0|0	0|1	0|0	0|0	0|0	0|0	0|0	0|0	0|0	0|1	0|1	0|1	0|0	0|1	0|0	0|0	0|0	0|1	0|1	0|1	0|1
13	105444001	13:105444001-105448000	A	CN2,CNH	.	Both	0|0	0|0	0|0	0|0	0|0	0|0	0|0	0|0	0|0	0|0	0|1	1|2	0|1	0|1	0|0	0|1	1|1	1|1	0|1	0|1	0|0	0|0	0|0	0|1	0|0	0|0	0|0	0|0	0|0	0|0	0|0	0|0	0|0	0|0	0|0	0|0	0|0	0|0	0|0	0|0	0|0	0|0	0|1
13	105451201	13:105451201-105454400	A	CN2,CNH	.	Both	0|1	0|0	0|1	0|0	0|1	0|1	0|0	0|0	0|0	0|1	0|1	1|2	1|1	1|1	0|0	0|1	1|1	1|1	0|1	1|1	0|1	0|0	0|0	0|0	0|1	0|1	0|1	0|1	0|0	0|0	0|0	0|1	0|1	0|0	0|0	0|1	0|0	0|0	0|1	0|1	0|1	0|0	0|1
13	105456401	13:105456401-105458800	A	CN0,CN2	.	Both	0|0	0|0	0|0	0|0	0|0	0|0	0|0	0|0	0|0	0|0	0|2	2|2	2|2	0|2	0|0	2|2	0|2	2|2	0|2	2|2	0|0	0|0	0|0	0|0	0|0	0|0	0|0	0|0	0|0	0|0	0|0	0|0	0|0	0|2	0|0	0|0	0|0	0|1	0|0	0|0	0|0	0|0	0|0
13	105459601	13:105459601-105462400	A	CN2	.	Both	0|1	0|0	0|0	0|0	0|0	0|0	0|0	0|0	0|0	0|0	0|1	1|1	0|1	0|1	0|1	0|1	1|1	1|1	0|1	0|1	0|0	0|0	0|0	0|0	0|1	0|0	0|0	0|0	0|0	0|0	0|0	0|0	0|0	0|0	0|0	0|0	0|0	0|1	0|0	0|1	0|0	0|0	0|1
13	105463201	13:105463201-105466800	A	CN2	.	Both	0|0	0|0	0|0	0|0	0|0	0|0	0|0	0|0	0|0	0|0	0|1	1|1	1|1	0|1	0|0	0|1	0|1	1|1	0|1	0|1	0|0	0|0	0|0	0|0	0|0	0|0	0|0	0|0	0|0	0|0	0|0	0|0	0|0	0|0	0|0	0|1	0|0	0|0	0|1	0|0	0|0	0|0	0|0
13	105468401	13:105468401-105483200	A	CN2,CNH	.	Both	0|0	0|0	0|0	0|0	0|0	0|0	0|0	0|0	0|0	0|0	0|1	1|2	1|1	1|1	0|0	0|1	0|1	1|2	0|1	0|1	0|0	0|0	0|0	0|1	0|0	0|0	0|0	0|0	0|0	0|0	0|0	0|0	0|0	0|0	0|0	0|0	0|0	0|0	0|0	0|0	0|0	0|0	0|0
13	105485201	13:105485201-105489600	A	CN2,CNH	.	Both	0|0	0|0	0|0	0|0	0|0	0|0	0|0	0|0	0|0	0|0	0|1	1|2	0|1	0|1	0|0	0|1	1|1	1|1	0|1	0|1	0|0	0|0	0|0	0|1	0|0	0|0	0|0	0|0	0|0	0|0	0|0	0|0	0|0	0|0	0|0	0|0	0|0	0|1	0|0	0|0	0|1	0|0	0|1
13	107675201	13:107675201-107678000	A	CN0,CN2	.	DEL	0|0	0|0	0|0	0|0	0|0	0|0	0|0	0|0	0|0	0|0	0|0	0|2	0|0	0|1	0|0	0|0	0|0	0|0	0|2	0|0	1|1	1|1	1|1	0|1	1|1	1|1	1|1	1|1	1|1	1|1	0|0	1|1	0|0	0|1	0|1	0|1	0|1	1|1	0|1	0|0	1|1	1|1	1|1
13	109556401	13:109556401-109558400	A	CN0,CN2	.	Both	0|0	0|0	0|0	0|0	0|2	0|0	0|0	0|0	0|2	0|2	0|0	0|0	0|2	0|2	0|0	0|0	0|2	0|0	0|2	0|2	0|2	0|0	0|1	0|0	0|0	1|1	0|1	0|0	0|1	0|2	0|2	0|2	0|0	0|2	0|2	0|0	0|2	0|2	0|0	0|2	0|2	0|2	0|2
13	110772001	13:110772001-110776000	A	CN0,CN2	.	Both	0|0	0|1	0|0	0|1	0|1	0|0	0|0	0|0	0|1	0|0	0|0	0|0	0|0	0|0	0|0	0|0	0|0	0|0	0|0	0|0	0|0	0|2	0|0	0|0	0|0	0|0	0|0	0|0	0|0	0|0	0|1	0|2	0|2	0|1	0|0	0|0	0|0	0|0	0|2	0|2	0|2	0|2	0|2
13	111406801	13:111406801-111410400	A	CN2,CNH	.	DUP	0|1	0|0	0|0	0|0	0|1	0|0	0|1	0|0	0|0	0|0	0|0	0|0	0|1	0|0	0|0	0|0	0|0	0|1	0|0	0|0	0|0	1|1	2|2	2|2	0|0	1|2	2|2	1|1	0|1	0|0	0|1	0|1	0|0	1|1	0|0	0|0	1|1	1|1	0|0	1|1	1|1	0|1	0|0
13	111480001	13:111480001-111484000	A	CNH	.	DUP	1|1	1|1	1|1	1|1	1|1	1|1	1|1	1|1	1|1	1|1	1|1	1|1	1|1	1|1	1|1	1|1	1|1	1|1	1|1	1|1	1|1	1|1	1|1	1|1	1|1	1|1	1|1	1|1	1|1	1|1	1|1	1|1	1|1	1|1	1|1	1|1	1|1	1|1	1|1	1|1	1|1	1|1	1|1
13	111500401	13:111500401-111502400	A	CN2	.	DUP	0|0	0|0	0|1	0|0	0|0	0|0	0|0	0|0	0|1	0|1	0|0	0|0	0|0	0|0	0|0	0|1	0|0	0|0	0|0	0|0	0|1	0|0	0|0	0|0	0|1	0|0	0|0	0|0	0|0	0|0	0|0	0|1	1|1	0|0	0|1	0|0	0|0	0|0	0|0	0|1	0|1	0|1	1|1
13	111555201	13:111555201-111557200	A	CN0,CN2	.	DEL	0|1	0|0	1|1	0|0	0|1	0|1	0|1	0|1	0|0	0|1	0|1	0|1	0|1	0|1	0|1	0|1	0|1	0|1	0|1	0|1	0|2	0|0	0|0	0|0	0|0	0|0	0|2	0|0	0|2	0|0	0|2	0|0	0|2	0|0	0|0	0|0	0|0	0|0	0|0	0|0	0|0	0|0	0|0
13	112214401	13:112214401-112216400	A	CN0,CN2	.	DUP	0|1	0|0	0|0	0|0	0|0	0|2	0|1	0|0	0|0	0|0	0|0	0|0	0|0	0|0	0|0	0|0	0|0	0|0	0|0	0|0	0|2	0|2	0|0	0|1	0|0	0|0	0|0	0|0	0|0	0|0	0|2	0|2	0|2	0|2	0|2	0|0	0|0	0|2	0|0	0|1	2|2	2|2	2|2
13	112865201	13:112865201-112870400	A	CN0,CN2	.	Both	0|0	0|0	0|0	0|0	0|0	0|0	0|0	0|0	0|0	0|0	0|0	0|0	0|0	0|0	0|0	0|0	0|0	0|0	0|0	0|0	0|0	0|0	0|1	0|1	0|0	1|1	0|1	0|1	0|1	0|0	0|0	0|0	0|2	0|0	0|0	0|0	0|0	0|0	0|0	0|0	0|0	0|0	0|0
13	112871601	13:112871601-112873200	A	CN0,CN2	.	DUP	0|0	0|0	0|0	0|0	0|0	0|0	0|0	0|0	0|0	0|0	0|0	0|0	0|0	0|2	0|0	0|2	0|0	0|0	0|2	0|2	0|2	0|2	0|1	0|1	0|0	1|1	0|1	0|1	0|1	0|2	0|2	0|2	0|2	0|0	0|2	0|0	0|2	0|0	0|2	0|2	0|2	0|2	2|2
13	113398401	13:113398401-113400000	A	CN0,CN2	.	DEL	0|0	0|0	0|0	0|0	0|0	0|0	0|0	0|1	0|0	0|0	0|0	0|0	0|1	0|0	0|0	0|0	0|0	0|0	0|0	0|0	0|0	0|2	0|0	0|0	0|0	0|0	0|0	0|0	0|1	0|0	0|0	0|0	0|0	0|0	0|0	0|1	0|0	0|0	0|0	0|0	0|1	0|1	0|1
13	113416401	13:113416401-113432400	A	CN0	.	DEL	0|0	0|1	0|0	0|1	0|1	0|0	0|0	0|0	0|1	0|0	0|0	0|0	0|0	0|1	0|0	0|0	0|0	0|0	0|0	0|0	0|0	0|0	0|0	0|0	0|0	0|0	0|0	0|0	0|1	0|0	0|1	0|0	0|0	0|1	0|0	0|0	0|1	0|0	0|1	0|1	0|0	0|0	0|1
13	113842001	13:113842001-113844000	A	CN0,CN2	.	DEL	0|2	0|0	0|0	0|0	0|0	0|0	0|0	0|0	0|0	0|0	0|1	1|1	0|1	0|1	0|0	0|1	0|1	1|1	0|1	0|1	0|0	0|0	0|0	0|0	0|0	0|0	0|0	0|0	0|0	0|0	0|2	0|0	0|1	0|0	0|0	0|2	0|1	0|0	0|0	0|1	1|1	1|1	1|1
13	114453201	13:114453201-114454800	A	CNH	.	DUP	1|1	1|1	1|1	1|1	1|1	1|1	1|1	1|1	1|1	1|1	1|1	1|1	1|1	1|1	1|1	1|1	1|1	1|1	1|1	1|1	1|1	1|1	1|1	1|1	1|1	1|1	1|1	1|1	1|1	1|1	1|1	1|1	1|1	1|1	1|1	1|1	1|1	1|1	1|1	1|1	1|1	1|1	1|1
13	114495201	13:114495201-114499600	A	CN0,CN2	.	DEL	0|0	0|0	0|0	0|2	0|0	0|0	0|0	0|0	0|0	0|0	0|0	0|0	0|0	0|0	0|0	0|0	0|0	0|0	0|0	0|0	1|1	1|1	1|1	1|1	1|1	1|1	1|1	1|1	1|1	1|1	0|0	0|1	0|0	0|1	0|1	0|0	0|1	1|1	0|0	0|1	0|1	0|1	0|1
13	114948401	13:114948401-114950400	A	CN0,CN2	.	DEL	0|1	0|1	0|1	0|1	0|0	0|1	0|1	0|1	0|1	0|1	0|0	0|0	0|0	0|1	0|0	0|0	0|0	0|0	0|0	0|1	0|0	0|1	0|1	0|1	0|1	0|1	0|1	0|1	0|1	0|1	0|1	0|0	0|1	0|1	0|1	0|0	0|1	0|1	0|1	0|1	0|0	0|0	0|0
13	115126401	13:115126401-115128000	A	CN0,CN2	.	DUP	0|0	0|0	0|1	0|0	0|1	0|0	0|0	0|1	0|1	0|0	0|0	0|0	0|0	0|0	0|0	0|0	0|0	0|0	0|1	0|1	0|0	0|0	0|1	0|0	0|0	0|0	0|2	0|1	0|0	0|0	0|0	0|0	0|0	0|0	0|1	0|0	0|0	0|0	0|0	0|2	0|0	0|0	0|2
13	115863601	13:115863601-115865600	A	CNH	.	DUP	1|1	1|1	1|1	1|1	1|1	1|1	1|1	1|1	1|1	1|1	1|1	1|1	1|1	1|1	1|1	1|1	1|1	1|1	1|1	1|1	1|1	1|1	1|1	1|1	1|1	1|1	1|1	1|1	1|1	1|1	1|1	1|1	1|1	1|1	1|1	1|1	1|1	1|1	1|1	1|1	1|1	1|1	1|1
13	116139601	13:116139601-116141600	A	CN0,CN2	.	DEL	0|0	0|0	0|2	0|0	0|0	0|0	0|0	0|0	0|0	0|0	0|0	0|0	0|0	0|0	0|0	0|0	0|0	0|0	0|0	0|0	0|1	1|1	1|1	1|1	0|0	1|1	1|1	0|0	0|1	0|1	0|0	1|1	0|0	0|0	0|1	0|0	0|1	1|1	0|0	0|1	1|1	1|1	0|0
13	116547201	13:116547201-116552000	A	CNH	.	Both	1|1	1|1	1|1	1|1	1|1	1|1	1|1	1|1	1|1	1|1	1|1	1|1	1|1	1|1	1|1	1|1	1|1	1|1	1|1	1|1	1|1	1|1	1|1	1|1	1|1	1|1	1|1	1|1	1|1	1|1	1|1	1|1	1|1	1|1	1|1	1|1	1|1	1|1	1|1	1|1	1|1	1|1	1|1
13	116583601	13:116583601-116585600	A	CN0,CN2	.	DEL	0|1	0|1	0|1	0|1	0|1	0|1	0|1	0|1	0|1	0|1	0|0	0|0	0|0	0|1	0|1	0|0	0|1	0|0	0|1	0|1	0|1	0|1	0|1	0|1	0|0	0|1	0|1	0|1	0|1	0|1	0|0	0|1	0|0	0|1	0|0	0|0	0|1	0|0	0|0	0|1	0|0	0|2	0|0
13	117901601	13:117901601-117903600	A	CN0,CN2	.	DEL	0|2	0|2	0|0	0|2	0|0	0|1	0|0	0|1	0|0	0|0	0|0	0|0	0|2	0|2	0|2	0|0	0|0	0|0	0|2	0|0	0|1	1|1	0|1	0|1	0|1	1|1	0|1	0|1	1|1	0|1	0|0	0|1	0|0	0|1	0|1	0|1	0|1	1|1	0|0	0|1	0|2	0|2	0|0
13	119221601	13:119221601-119232400	A	CN0,CN2,CNH	.	Both	3|3	3|3	3|3	2|2	0|0	3|3	3|3	3|3	2|2	3|3	0|0	0|0	0|0	2|2	0|0	0|2	2|2	0|0	0|0	2|2	0|0	0|0	0|2	0|2	0|2	0|0	0|0	0|0	0|0	0|0	2|2	0|2	0|0	2|2	0|1	0|0	2|2	0|0	2|2	2|2	0|0	0|0	0|0
13	119619601	13:119619601-119622400	A	CN0,CN2	.	DEL	0|0	0|0	0|0	0|2	0|0	0|0	0|0	0|0	0|0	0|0	0|0	0|0	0|0	0|2	0|0	0|0	0|0	0|2	0|0	0|0	0|1	0|1	0|1	0|1	0|1	1|1	0|1	0|0	0|1	0|0	0|0	0|0	0|1	0|0	0|0	0|2	0|1	0|1	0|1	0|1	0|0	0|1	0|0
13	120443601	13:120443601-120449600	A	CN0	.	DEL	1|1	1|1	1|1	0|1	0|0	1|1	1|1	1|1	0|1	1|1	0|0	0|0	0|0	0|1	0|0	0|0	0|1	0|0	0|0	0|1	0|0	0|0	0|0	0|0	0|0	0|0	0|0	0|0	0|0	0|0	0|1	0|0	0|1	0|1	0|0	0|0	0|1	0|0	0|1	0|1	0|0	0|0	0|0
13	121842001	13:121842001-121844400	A	CN0,CN2	.	DUP	0|1	0|0	0|0	0|0	0|0	0|0	0|0	0|0	0|0	0|0	0|0	0|1	0|1	0|0	0|0	0|0	0|0	0|0	0|0	0|0	2|2	0|2	0|0	0|0	0|0	0|0	0|0	0|0	0|0	0|2	0|0	0|2	0|0	0|0	0|0	0|0	0|0	0|0	0|0	0|0	0|0	0|0	0|0
13	123793601	13:123793601-123795200	A	CN2,CNH	.	DUP	1|1	1|1	1|1	1|2	0|1	0|1	1|2	2|2	1|2	1|2	2|2	2|2	2|2	2|2	1|1	2|2	1|2	1|2	2|2	2|2	1|1	1|1	1|2	1|1	1|2	1|1	1|1	1|1	1|2	1|1	0|1	0|1	1|2	0|0	2|2	1|1	0|1	0|1	1|1	1|2	1|2	1|1	1|1
13	124106001	13:124106001-124111600	A	CNH	.	Both	1|1	1|1	1|1	1|1	1|1	1|1	1|1	1|1	1|1	1|1	1|1	1|1	1|1	1|1	1|1	1|1	1|1	1|1	1|1	1|1	1|1	1|1	1|1	1|1	1|1	1|1	1|1	1|1	1|1	1|1	1|1	1|1	1|1	1|1	1|1	1|1	1|1	1|1	1|1	1|1	1|1	1|1	1|1
13	124347201	13:124347201-124349200	A	CN0,CN2	.	DEL	0|2	0|0	0|2	0|0	0|2	0|0	0|0	0|0	0|0	0|0	0|0	0|0	0|0	0|0	0|0	0|0	0|0	0|0	0|0	0|0	0|1	0|1	0|1	0|1	0|0	0|1	0|1	0|1	0|1	0|1	0|0	0|0	0|2	0|1	0|0	0|0	0|0	0|0	0|0	0|0	0|1	0|0	0|0
13	125228801	13:125228801-125232000	A	CN0,CN2	.	DUP	0|0	0|0	0|2	0|0	0|0	0|0	0|0	0|0	0|0	0|0	1|1	0|1	0|1	0|1	0|2	1|1	0|1	1|1	0|1	0|1	0|1	0|0	0|0	0|0	0|0	0|0	0|0	0|0	0|0	0|1	0|0	0|0	0|2	0|0	0|0	0|0	0|0	0|2	0|2	0|0	0|0	0|2	0|0
13	125476001	13:125476001-125478000	A	CN2	.	DUP	0|0	0|0	0|0	0|0	0|0	0|0	0|0	0|1	0|0	0|0	0|0	0|0	0|0	0|0	0|0	0|0	0|0	0|1	0|0	0|0	0|0	0|0	0|0	0|0	0|0	0|0	0|0	0|0	0|1	0|0	0|0	0|0	0|1	0|0	0|0	0|0	0|0	0|0	0|0	0|0	0|0	1|1	1|1
13	126137201	13:126137201-126138800	A	CN0,CN2	.	DUP	0|0	0|0	0|0	0|0	0|1	0|1	0|0	0|0	0|0	0|0	0|0	0|0	0|0	0|0	0|1	0|0	0|0	0|0	0|0	0|0	0|0	0|0	0|0	0|1	0|1	0|0	0|0	0|0	0|1	0|0	0|2	0|2	2|2	0|0	0|0	0|2	0|0	0|0	0|1	0|0	0|2	2|2	2|2
13	126604001	13:126604001-126605600	A	CN2,CNH	.	DUP	0|0	0|0	0|0	0|0	0|0	0|0	0|0	0|0	0|0	0|0	0|0	0|0	0|0	0|0	0|0	0|0	0|0	0|0	0|0	0|0	0|1	0|1	0|0	0|0	0|0	0|0	0|0	0|0	0|0	0|0	0|0	0|0	0|1	0|1	1|1	0|1	1|1	0|1	0|1	0|1	0|1	1|1	0|1
13	127371601	13:127371601-127374000	A	CN0,CN2	.	DEL	1|1	0|1	1|1	0|1	0|1	1|1	1|1	0|1	0|1	1|1	1|1	1|1	1|1	1|1	1|1	1|1	1|1	1|1	1|1	1|1	1|1	1|1	1|1	1|1	1|1	1|1	1|1	1|1	0|1	1|1	1|1	1|1	0|1	1|1	0|1	1|1	0|1	0|1	1|1	0|1	0|0	0|0	0|1
13	127452001	13:127452001-127454000	A	CN0,CN2	.	DEL	0|0	0|1	0|0	0|0	0|0	0|2	0|0	0|1	0|0	0|0	0|0	0|0	0|0	0|0	0|0	0|2	0|0	0|0	0|0	0|0	0|0	0|0	0|0	0|2	0|1	0|0	0|0	0|0	0|1	0|0	0|1	0|1	0|2	0|2	0|0	0|1	0|0	0|0	0|1	0|0	1|1	0|0	0|0
13	127610801	13:127610801-127613600	A	CN0,CN2	.	DEL	0|0	0|1	0|0	0|0	0|0	0|0	0|0	0|1	0|0	0|2	0|0	0|0	0|0	0|0	0|0	0|0	0|2	0|0	0|0	0|0	1|1	1|1	1|1	1|1	1|1	1|1	1|1	1|1	1|1	1|1	0|0	0|0	0|1	0|1	0|1	0|0	0|1	0|0	0|0	0|1	0|0	0|0	0|0
13	128936401	13:128936401-128938000	A	CN0,CN2	.	DUP	0|0	0|0	0|0	0|2	0|2	0|0	0|0	0|1	0|0	0|0	0|0	0|0	0|0	0|0	0|0	0|0	0|2	0|0	0|0	0|0	0|0	0|0	0|0	0|0	0|0	0|0	0|2	0|0	0|1	0|0	0|0	0|0	0|0	0|2	0|2	0|0	0|0	0|0	0|0	0|0	2|2	0|0	0|2
13	128966001	13:128966001-128968800	A	CN0,CN2	.	DEL	0|0	0|1	0|0	0|0	0|0	0|2	0|0	0|0	0|0	0|0	0|0	0|0	0|2	0|0	0|0	0|0	0|2	0|0	0|0	0|0	1|1	1|1	0|1	0|1	1|1	0|0	0|1	0|1	0|0	1|1	1|1	1|1	0|1	0|0	0|1	0|1	1|1	1|1	0|1	1|1	1|1	0|1	0|1
13	131358401	13:131358401-131361200	A	CN2	.	DUP	0|0	0|0	0|0	0|0	0|0	0|0	0|0	0|0	0|0	0|0	0|1	0|0	0|0	0|0	0|0	0|0	0|0	0|0	0|0	0|1	0|0	0|0	0|0	0|1	0|0	0|0	0|0	0|1	0|0	0|1	0|0	0|1	0|1	0|0	0|0	0|1	0|0	0|1	0|1	0|0	0|1	1|1	1|1
13	131600001	13:131600001-131604400	A	CN2	.	DUP	0|0	0|0	0|1	0|0	0|0	0|0	0|0	0|0	0|0	0|0	0|0	0|0	0|0	0|1	0|0	0|0	0|0	0|0	0|0	0|0	0|0	0|0	0|0	0|0	0|1	0|0	0|0	0|0	0|1	0|0	0|0	0|0	0|0	0|0	0|1	0|0	0|0	0|0	0|0	0|0	0|1	0|0	0|0
13	131634401	13:131634401-131639600	A	CN2	.	DUP	0|1	0|1	0|0	0|1	1|1	0|0	0|0	1|1	0|1	0|0	0|1	0|0	0|0	0|0	0|1	0|1	0|1	0|0	0|1	0|0	0|0	0|0	0|0	0|0	0|1	0|0	0|0	0|0	0|0	0|0	0|0	0|0	0|0	0|0	0|0	0|0	0|0	0|0	0|0	0|0	0|0	0|0	0|0
13	131640401	13:131640401-131662800	A	CN2	.	DUP	0|1	0|1	0|0	0|1	1|1	0|0	0|0	1|1	0|1	0|0	0|1	0|0	0|0	0|0	0|1	0|1	0|0	0|0	0|1	0|0	0|0	0|0	0|0	0|0	0|0	0|0	0|0	0|0	0|0	0|0	0|0	0|0	0|0	0|0	0|0	0|0	0|0	0|0	0|0	0|0	0|0	0|0	0|0
13	131954401	13:131954401-131957600	A	CN0	.	Both	0|0	0|0	0|0	0|1	0|0	0|0	0|0	0|0	0|0	0|1	0|0	0|0	0|0	0|0	0|0	0|0	0|0	0|0	0|0	0|0	0|1	0|1	1|1	1|1	0|1	1|1	1|1	1|1	0|1	0|1	0|0	0|1	0|1	0|0	0|0	0|0	0|1	0|0	0|0	0|1	0|0	0|0	0|1
13	132047201	13:132047201-132049200	A	CN2	.	DUP	0|0	0|0	0|0	0|0	0|0	0|0	0|0	0|0	0|0	0|0	0|0	0|0	0|1	0|0	0|1	0|1	0|1	0|0	0|0	0|0	0|1	0|1	0|0	0|0	0|0	0|0	0|0	0|1	0|0	0|0	0|1	0|0	0|1	0|0	0|0	0|0	0|0	0|0	0|0	0|1	0|0	0|1	1|1
13	132190801	13:132190801-132199600	A	CNH	.	DUP	1|1	1|1	1|1	1|1	1|1	1|1	1|1	1|1	1|1	1|1	1|1	1|1	1|1	1|1	1|1	1|1	1|1	1|1	1|1	1|1	1|1	1|1	1|1	1|1	1|1	1|1	1|1	1|1	1|1	1|1	1|1	1|1	1|1	1|1	1|1	1|1	1|1	1|1	1|1	1|1	1|1	1|1	1|1
13	132351201	13:132351201-132353200	A	CN0	.	DEL	0|1	0|1	1|1	0|1	0|1	0|1	0|1	1|1	0|1	0|1	0|1	0|1	0|1	0|1	0|1	0|1	0|1	0|1	0|1	0|1	0|1	0|0	0|0	0|0	0|0	0|1	0|0	0|0	0|1	0|0	0|0	0|0	0|1	0|1	0|0	0|0	0|0	0|0	0|0	0|1	0|0	0|1	0|0
13	133739601	13:133739601-133742800	A	CN0,CN2	.	DEL	0|0	0|2	0|0	0|0	0|0	0|0	0|0	0|0	0|0	0|0	0|0	0|0	0|0	0|0	0|0	0|0	0|0	0|0	0|2	0|0	1|1	1|1	1|1	1|1	0|1	1|1	1|1	1|1	1|1	0|1	1|1	1|1	0|1	1|1	1|1	0|1	0|0	0|1	1|1	0|1	0|0	0|1	0|0
13	134213201	13:134213201-134220800	A	CNH	.	DUP	1|1	1|1	1|1	1|1	1|1	1|1	1|1	1|1	1|1	1|1	1|1	1|1	1|1	1|1	1|1	1|1	1|1	1|1	1|1	1|1	1|1	1|1	1|1	1|1	1|1	1|1	1|1	1|1	1|1	1|1	1|1	1|1	1|1	1|1	1|1	1|1	1|1	1|1	1|1	1|1	1|1	1|1	1|1
13	134899201	13:134899201-134903200	A	CN0,CN2	.	DUP	0|0	0|0	0|0	0|0	0|1	0|0	0|0	0|0	0|0	0|0	0|2	2|2	0|2	0|0	0|0	0|2	0|2	2|2	0|0	0|0	0|0	0|0	0|0	0|0	0|0	0|0	0|0	0|0	0|0	0|0	0|0	0|0	0|1	0|0	0|0	0|1	0|0	0|0	0|1	0|0	0|0	0|0	0|0
13	135414801	13:135414801-135417200	A	CN0	.	DEL	1|1	0|1	0|1	0|1	0|1	0|1	1|1	0|1	1|1	0|1	1|1	1|1	1|1	0|1	0|1	0|1	1|1	1|1	0|1	1|1	1|1	1|1	1|1	1|1	1|1	1|1	1|1	1|1	1|1	1|1	1|1	1|1	1|1	1|1	0|1	1|1	1|1	1|1	0|1	1|1	1|1	1|1	1|1
13	135684801	13:135684801-135687200	A	CN0	.	Both	0|1	0|0	0|0	0|0	0|0	0|0	0|0	0|0	0|0	0|0	0|0	0|0	0|0	0|0	0|0	0|0	0|0	0|0	0|0	0|0	0|0	0|0	0|0	0|0	0|0	0|0	0|0	0|0	0|0	0|0	0|0	0|0	0|0	0|0	0|0	0|0	0|0	0|0	0|0	0|0	0|1	0|0	0|1
13	138176001	13:138176001-138188000	A	CN2,CNH	.	DUP	0|0	0|0	0|0	0|0	0|0	0|0	0|0	0|0	0|0	0|0	0|0	0|0	0|0	0|0	0|0	0|0	0|0	0|0	0|0	0|0	2|2	0|0	2|2	2|2	2|2	0|0	2|2	2|2	0|0	2|2	0|1	0|1	0|0	0|1	0|1	0|0	0|1	0|1	0|1	0|0	1|1	0|1	1|2
13	138189201	13:138189201-138196000	A	CN2,CNH	.	DUP	0|0	0|0	0|0	0|0	0|0	0|0	0|0	0|0	0|0	0|0	0|0	0|0	0|0	0|0	0|0	0|0	0|0	0|0	0|0	0|0	1|2	0|0	1|2	1|2	2|2	0|0	1|2	1|2	0|0	1|2	0|1	0|1	0|0	1|1	0|1	0|1	0|0	0|1	1|1	0|1	1|1	1|1	1|2
13	138204401	13:138204401-138235200	A	CN2,CNH	.	DUP	0|0	0|0	0|0	0|0	0|0	0|0	0|0	0|0	0|0	0|0	0|0	0|0	0|0	0|0	0|0	0|0	0|0	0|0	0|0	0|0	2|2	1|1	2|2	2|2	2|2	2|2	2|2	2|2	1|1	2|2	1|1	0|1	0|0	1|2	1|2	0|1	1|1	1|2	1|1	1|1	1|2	1|2	2|2
13	138236801	13:138236801-138240400	A	CN2	.	DUP	0|0	0|0	0|0	0|0	0|0	0|0	0|0	0|0	0|0	0|0	0|0	0|0	0|0	0|0	0|0	0|0	0|0	0|0	0|0	0|0	1|1	0|0	1|1	1|1	1|1	0|0	1|1	1|1	0|0	1|1	0|0	0|0	0|0	0|1	0|1	0|0	0|0	0|0	0|0	0|0	0|0	1|1	1|1
13	138245601	13:138245601-138249200	A	CN2	.	DUP	0|0	0|0	0|0	0|0	0|0	0|0	0|0	0|0	0|0	0|0	0|0	0|0	0|0	0|0	0|0	0|0	0|0	0|0	0|0	0|0	0|0	0|1	0|1	0|1	0|0	1|1	0|1	0|1	0|1	0|0	0|0	0|0	0|0	0|0	0|1	0|0	0|1	0|1	0|0	0|1	0|0	0|0	0|1
13	138767601	13:138767601-138769600	A	CN0,CN2	.	DEL	0|1	0|1	1|1	0|2	0|0	1|1	1|1	0|0	0|0	0|0	0|0	0|0	0|0	0|2	0|0	0|0	0|0	0|0	0|2	0|0	0|0	0|0	0|0	0|0	0|0	0|0	0|0	0|0	0|0	0|0	0|0	0|0	0|0	0|0	0|2	0|0	0|0	0|0	0|0	0|0	0|1	0|0	0|0
13	139095601	13:139095601-139097200	A	CNH	.	DUP	1|1	1|1	1|1	1|1	1|1	1|1	1|1	1|1	1|1	1|1	1|1	1|1	1|1	1|1	1|1	1|1	1|1	1|1	1|1	1|1	1|1	1|1	1|1	1|1	1|1	1|1	1|1	1|1	1|1	1|1	1|1	1|1	1|1	1|1	1|1	1|1	1|1	1|1	1|1	1|1	1|1	1|1	1|1
13	139824401	13:139824401-139826800	A	CNH	.	DUP	1|1	1|1	1|1	1|1	1|1	1|1	1|1	1|1	1|1	1|1	1|1	1|1	1|1	1|1	1|1	1|1	1|1	1|1	1|1	1|1	1|1	1|1	1|1	1|1	1|1	1|1	1|1	1|1	1|1	1|1	1|1	1|1	1|1	1|1	1|1	1|1	1|1	1|1	1|1	1|1	1|1	1|1	1|1
13	140014401	13:140014401-140016000	A	CN0,CN2	.	Both	0|1	0|2	0|1	0|0	0|2	0|2	0|0	0|0	0|0	0|0	0|0	0|0	0|0	0|2	0|0	0|0	0|0	0|0	0|2	0|2	0|0	0|1	0|0	0|0	0|1	0|0	0|0	0|0	0|1	0|0	0|2	0|2	0|0	0|1	0|2	0|1	0|1	0|0	0|0	0|1	0|0	0|2	0|2
13	140442801	13:140442801-140444400	A	CNH	.	Both	1|1	1|1	1|1	1|1	1|1	1|1	1|1	1|1	1|1	1|1	1|1	1|1	1|1	1|1	1|1	1|1	1|1	1|1	1|1	1|1	1|1	1|1	1|1	1|1	1|1	1|1	1|1	1|1	1|1	1|1	1|1	1|1	1|1	1|1	1|1	1|1	1|1	1|1	1|1	1|1	1|1	1|1	1|1
13	140446001	13:140446001-140447600	A	CN2,CNH	.	Both	2|2	1|1	1|2	2|2	2|2	1|2	2|2	1|2	2|2	2|2	1|1	1|2	1|2	1|2	2|2	1|1	1|2	1|2	2|2	2|2	2|2	2|2	2|2	2|2	2|2	2|2	2|2	2|2	2|2	2|2	2|2	2|2	2|2	2|2	2|2	1|2	1|2	1|2	2|2	1|2	2|2	2|2	2|2
13	141174001	13:141174001-141176800	A	CN0,CN2	.	DEL	0|0	0|0	0|0	0|0	0|0	0|0	0|0	0|0	0|0	0|0	0|0	0|0	0|0	1|1	0|1	0|1	0|0	0|0	0|1	0|0	0|2	0|0	0|0	0|0	0|2	0|0	0|0	0|2	0|0	0|0	0|0	0|0	1|1	0|0	0|2	0|0	0|0	0|0	0|0	0|2	0|0	0|2	0|0
13	141612401	13:141612401-141614800	A	CN0	.	Both	0|1	1|1	1|1	0|0	0|0	1|1	1|1	0|1	0|1	0|1	0|1	0|0	0|0	0|0	0|1	0|1	0|0	0|0	0|0	0|0	0|0	0|0	0|0	0|0	0|0	0|0	0|0	0|0	0|0	0|0	0|0	0|1	0|1	0|0	0|0	0|0	0|0	0|0	0|0	0|0	0|0	0|0	0|0
13	141767601	13:141767601-141769600	A	CN2	.	DUP	0|0	0|0	0|0	0|0	0|0	0|0	0|0	0|0	0|0	0|0	0|0	0|0	0|0	0|0	0|1	0|0	0|1	0|0	0|0	0|0	0|0	0|0	0|1	0|0	0|1	0|0	0|1	0|1	0|1	0|1	0|1	0|1	1|1	0|0	0|0	0|1	0|1	0|0	0|1	0|0	1|1	1|1	0|1
13	142030801	13:142030801-142039600	A	CNH	.	DUP	1|1	1|1	1|1	1|1	1|1	1|1	1|1	1|1	1|1	1|1	1|1	1|1	1|1	1|1	1|1	1|1	1|1	1|1	1|1	1|1	1|1	1|1	1|1	1|1	1|1	1|1	1|1	1|1	1|1	1|1	1|1	1|1	1|1	1|1	1|1	1|1	1|1	1|1	1|1	1|1	1|1	1|1	1|1
13	142376001	13:142376001-142379600	A	CN2,CNH	.	DUP	1|1	1|2	1|1	0|1	0|0	1|1	1|2	0|1	0|1	1|2	1|1	0|0	0|1	0|0	0|1	1|1	0|0	0|0	0|0	0|0	0|0	0|0	0|1	0|0	0|0	0|0	0|0	0|0	0|0	0|0	1|1	0|0	2|2	0|1	0|1	0|1	0|0	0|0	0|0	0|0	0|0	0|0	0|1
13	142380001	13:142380001-142383600	A	CN2,CNH	.	DUP	1|1	1|2	1|2	0|1	0|0	1|1	1|2	0|1	0|1	1|2	1|1	0|0	0|1	0|0	0|1	1|1	0|0	0|0	0|0	0|0	0|0	0|0	0|1	0|0	0|1	0|0	0|0	0|0	0|1	0|0	1|1	0|0	2|2	0|1	0|1	0|1	0|0	0|0	0|1	0|0	0|0	0|0	0|1
13	143278001	13:143278001-143279600	A	CN0,CN2	.	DUP	0|0	0|0	0|1	0|0	0|0	0|0	0|0	0|0	0|0	0|0	0|0	0|1	0|0	0|0	0|0	0|0	0|0	0|0	0|1	0|0	0|0	0|0	0|0	0|0	0|0	0|0	0|2	0|0	0|0	0|2	0|0	0|0	2|2	0|0	0|2	0|0	0|0	0|0	0|0	0|0	0|2	0|2	0|2
13	143457201	13:143457201-143459600	A	CNH	.	DUP	1|1	1|1	1|1	1|1	1|1	1|1	1|1	1|1	1|1	1|1	1|1	1|1	1|1	1|1	1|1	1|1	1|1	1|1	1|1	1|1	1|1	1|1	1|1	1|1	1|1	1|1	1|1	1|1	1|1	1|1	1|1	1|1	1|1	1|1	1|1	1|1	1|1	1|1	1|1	1|1	1|1	1|1	1|1
13	143522001	13:143522001-143524000	A	CN0,CN2	.	DUP	0|2	0|0	0|0	0|0	0|0	0|0	0|0	0|0	0|0	0|0	0|0	0|0	0|0	0|0	0|0	0|0	0|0	0|2	0|0	0|1	0|0	0|0	0|2	0|0	0|0	0|1	0|0	0|0	0|0	0|0	0|0	0|0	0|2	0|2	0|2	0|0	0|0	0|0	0|0	0|0	0|2	0|2	0|2
13	144232801	13:144232801-144234800	A	CN2,CNH	.	DUP	0|0	0|0	0|1	0|0	0|1	0|1	0|1	0|0	0|0	0|0	0|1	0|0	0|0	0|0	0|1	0|0	0|1	0|0	0|0	0|1	1|2	1|1	1|1	1|2	1|1	1|1	1|2	1|1	1|1	0|1	0|1	0|0	0|0	0|0	0|1	1|1	0|0	0|1	0|1	0|0	1|1	0|1	0|1
13	144726401	13:144726401-144729200	A	CN0,CN2	.	DEL	0|0	0|1	0|0	0|2	0|2	0|0	0|0	0|0	0|0	0|0	0|0	0|0	0|0	1|1	0|0	0|2	0|2	0|0	0|1	0|0	0|0	0|1	0|1	0|1	0|2	0|1	0|1	0|0	0|1	0|1	0|0	0|1	0|1	0|0	0|0	0|2	0|1	0|0	0|0	0|1	1|1	0|1	0|0
13	146094801	13:146094801-146097200	A	CN0	.	DEL	0|0	0|0	0|0	0|0	0|0	0|0	0|1	0|0	0|0	0|0	0|0	0|0	0|0	0|0	0|0	0|0	0|0	0|0	0|0	0|1	1|1	1|1	1|1	1|1	1|1	1|1	1|1	1|1	1|1	0|1	0|0	0|0	0|0	0|0	0|1	0|1	0|1	0|1	0|0	0|1	0|1	0|0	0|1
13	146412401	13:146412401-146417200	A	CN2,CNH	.	DUP	0|0	0|0	0|0	0|0	0|0	0|0	0|0	0|0	0|0	0|0	0|0	0|0	0|0	0|0	0|0	0|0	0|0	0|0	0|0	0|0	1|2	2|2	1|1	2|2	1|1	1|2	1|1	1|1	1|1	0|0	0|0	0|0	0|0	0|0	1|1	1|1	1|1	1|1	0|0	1|1	0|0	0|0	0|1
13	146489601	13:146489601-146495600	A	CNH	.	DUP	1|1	1|1	1|1	1|1	1|1	1|1	1|1	1|1	1|1	1|1	1|1	1|1	1|1	1|1	1|1	1|1	1|1	1|1	1|1	1|1	1|1	1|1	1|1	1|1	1|1	1|1	1|1	1|1	1|1	1|1	1|1	1|1	1|1	1|1	1|1	1|1	1|1	1|1	1|1	1|1	1|1	1|1	1|1
13	146755201	13:146755201-146757600	A	CNH	.	DUP	1|1	1|1	1|1	1|1	1|1	1|1	1|1	1|1	1|1	1|1	1|1	1|1	1|1	1|1	1|1	1|1	1|1	1|1	1|1	1|1	1|1	1|1	1|1	1|1	1|1	1|1	1|1	1|1	1|1	1|1	1|1	1|1	1|1	1|1	1|1	1|1	1|1	1|1	1|1	1|1	1|1	1|1	1|1
13	146759601	13:146759601-146765200	A	CN0,CN2,CNH	.	DUP	3|3	3|3	3|3	3|3	3|3	3|3	3|3	3|3	3|3	3|3	3|3	3|3	3|3	3|3	3|3	3|3	3|3	3|3	3|3	3|3	0|2	2|2	2|2	2|2	2|2	3|3	0|2	0|2	3|3	0|2	2|2	0|2	0|2	3|3	2|2	0|2	2|2	2|2	2|2	0|2	0|1	0|1	0|1
13	146766001	13:146766001-146769600	A	CN0,CN2,CNH	.	DUP	3|3	3|3	3|3	3|3	3|3	3|3	3|3	3|3	3|3	3|3	2|3	3|3	3|3	2|3	3|3	3|3	3|3	3|3	3|3	3|3	0|1	0|0	0|0	0|1	0|0	0|2	0|1	0|1	0|2	0|1	0|2	0|2	0|1	2|2	2|2	0|0	2|2	0|2	0|2	0|0	0|1	0|1	0|1
13	147770001	13:147770001-147772400	A	CN0	.	DEL	1|1	1|1	1|1	1|1	1|1	1|1	1|1	1|1	1|1	1|1	0|1	1|1	1|1	1|1	1|1	0|1	1|1	1|1	1|1	1|1	0|0	0|0	0|0	0|0	0|0	0|0	0|0	0|0	0|0	0|0	0|0	0|0	0|0	0|1	0|0	0|1	0|1	0|0	0|0	0|0	0|0	0|0	0|0
13	148361201	13:148361201-148362800	A	CN0,CN2	.	DEL	0|1	0|2	0|0	0|1	0|1	0|0	0|0	0|1	0|1	0|0	0|1	0|0	0|1	0|1	0|0	0|1	0|0	0|0	0|2	0|2	0|0	0|1	0|2	0|0	0|0	0|0	0|2	0|2	0|0	0|0	0|1	0|1	0|2	0|2	0|2	0|0	0|0	0|0	0|1	0|0	0|0	0|0	0|2
13	148874401	13:148874401-148876400	A	CNH	.	DUP	1|1	1|1	1|1	1|1	1|1	1|1	1|1	1|1	1|1	1|1	1|1	1|1	1|1	1|1	1|1	1|1	1|1	1|1	1|1	1|1	1|1	1|1	1|1	1|1	1|1	1|1	1|1	1|1	1|1	1|1	1|1	1|1	1|1	1|1	1|1	1|1	1|1	1|1	1|1	1|1	1|1	1|1	1|1
13	149220401	13:149220401-149222400	A	CN0	.	DEL	0|0	0|0	0|0	0|1	0|0	0|0	0|0	0|0	0|0	0|0	0|0	0|0	0|0	0|0	0|0	0|0	0|0	0|0	0|0	0|0	0|1	0|1	0|1	0|1	0|1	0|1	0|1	0|1	0|1	0|1	0|1	0|1	0|1	0|1	0|1	0|0	0|1	0|1	0|1	0|1	1|1	0|1	0|1
13	149226801	13:149226801-149228800	A	CN0,CN2	.	Both	0|0	0|0	0|2	0|0	0|1	0|0	0|2	0|1	0|0	0|0	0|0	0|2	0|0	0|2	0|2	0|0	0|2	0|0	0|0	0|0	0|1	0|1	1|1	1|1	0|1	0|1	0|1	1|1	1|1	1|1	0|0	0|1	0|1	0|1	0|1	0|0	0|1	0|1	0|1	0|0	1|1	1|1	0|1
13	149429601	13:149429601-149432000	A	CN0	.	DEL	0|0	0|0	0|0	0|0	0|0	0|0	0|0	0|1	0|0	0|1	0|1	0|0	0|0	0|0	0|0	0|0	0|0	0|0	0|0	0|0	0|1	0|0	0|1	0|1	0|0	1|1	0|1	0|1	0|1	0|1	0|0	0|1	0|0	0|0	0|1	0|0	0|1	0|0	0|0	0|0	0|0	0|1	0|1
13	150022401	13:150022401-150024400	A	CN0,CN2	.	Both	0|0	0|1	0|1	0|2	0|1	0|1	0|1	0|2	0|0	0|2	0|1	0|1	0|1	0|1	0|1	0|1	0|1	0|1	0|1	0|1	0|2	0|2	0|0	0|2	0|2	0|2	0|2	0|0	0|2	0|2	0|2	0|0	0|2	0|0	0|2	0|2	0|2	0|2	0|2	0|2	0|2	0|2	0|2
13	150086001	13:150086001-150089600	A	CN0,CN2	.	DEL	0|0	0|0	0|0	0|2	0|0	0|0	0|0	0|0	0|0	0|0	0|0	0|0	0|0	0|0	0|0	0|0	0|0	0|2	0|0	0|0	0|1	0|1	0|1	0|1	0|0	1|1	0|1	0|1	0|1	0|1	0|0	0|0	0|0	0|0	0|1	0|0	0|1	0|1	0|0	0|1	0|0	0|1	0|0
13	150138401	13:150138401-150141200	A	CN0,CN2	.	DEL	0|0	0|0	0|0	0|0	0|0	0|0	0|0	0|0	0|0	0|0	0|0	0|0	0|0	0|0	0|0	0|0	0|2	0|1	0|2	0|0	0|0	0|0	0|1	0|0	0|0	0|0	0|1	0|0	0|1	0|0	1|1	1|1	0|0	0|1	0|1	0|1	0|1	0|1	1|1	0|1	0|0	0|1	0|0
13	150399601	13:150399601-150402400	A	CN0,CN2	.	DEL	0|0	0|0	0|0	0|2	0|0	0|0	0|0	0|0	0|0	0|0	0|0	0|2	0|2	0|0	0|0	0|2	0|0	0|0	0|0	0|0	0|1	0|0	0|1	1|1	0|1	0|0	0|1	0|1	0|0	0|1	0|2	0|2	0|2	0|0	0|0	0|0	0|0	0|0	0|0	0|0	0|1	0|2	0|0
13	150808001	13:150808001-150811200	A	CNH	.	Both	1|1	1|1	1|1	1|1	1|1	1|1	1|1	1|1	1|1	1|1	1|1	1|1	1|1	1|1	1|1	1|1	1|1	1|1	1|1	1|1	1|1	1|1	1|1	1|1	1|1	1|1	1|1	1|1	1|1	1|1	1|1	1|1	1|1	1|1	1|1	1|1	1|1	1|1	1|1	1|1	1|1	1|1	1|1
13	151272001	13:151272001-151274000	A	CNH	.	DUP	1|1	1|1	1|1	1|1	1|1	1|1	1|1	1|1	1|1	1|1	1|1	1|1	1|1	1|1	1|1	1|1	1|1	1|1	1|1	1|1	1|1	1|1	1|1	1|1	1|1	1|1	1|1	1|1	1|1	1|1	1|1	1|1	1|1	1|1	1|1	1|1	1|1	1|1	1|1	1|1	1|1	1|1	1|1
13	152481601	13:152481601-152483200	A	CN2,CNH	.	Both	2|2	2|2	2|2	1|2	2|2	2|2	2|2	2|2	2|2	1|2	2|2	2|2	2|2	2|2	2|2	2|2	2|2	2|2	2|2	2|2	1|2	2|2	2|2	2|2	2|2	2|2	2|2	2|2	2|2	2|2	2|2	2|2	2|2	2|2	2|2	2|2	2|2	2|2	2|2	2|2	2|2	2|2	2|2
13	152900401	13:152900401-152902000	A	CN0,CN2	.	DUP	0|0	0|0	0|0	0|0	0|0	0|0	0|0	0|0	0|1	0|0	0|2	0|0	0|0	0|0	0|0	0|0	0|0	0|0	0|0	0|0	0|0	0|0	0|0	0|0	0|0	0|0	0|0	0|0	0|2	0|0	0|2	0|0	0|2	0|0	0|2	0|0	0|0	0|0	0|2	0|0	0|2	0|2	0|2
13	153422001	13:153422001-153423600	A	CN0,CN2	.	Both	0|2	0|0	0|0	0|0	0|0	0|0	0|0	0|0	0|0	0|0	0|0	0|0	0|0	0|0	0|0	0|0	0|0	0|0	0|0	0|0	0|0	0|0	0|0	0|0	0|0	0|0	0|0	0|0	0|0	0|0	0|2	0|2	0|2	0|0	0|2	0|2	0|2	0|0	0|0	0|2	0|1	0|0	2|2
13	154455201	13:154455201-154464000	A	CNH	.	DUP	1|1	1|1	1|1	1|1	1|1	1|1	1|1	1|1	1|1	1|1	1|1	1|1	1|1	1|1	1|1	1|1	1|1	1|1	1|1	1|1	1|1	1|1	1|1	1|1	1|1	1|1	1|1	1|1	1|1	1|1	1|1	1|1	1|1	1|1	1|1	1|1	1|1	1|1	1|1	1|1	1|1	1|1	1|1
13	154950801	13:154950801-154956000	A	CN0	.	DEL	0|0	0|0	0|0	0|0	0|0	0|0	0|0	0|0	0|0	0|0	0|0	0|0	0|0	0|0	0|0	0|0	0|0	0|0	0|0	0|0	0|0	0|0	0|0	0|0	0|0	0|0	0|0	0|0	0|0	0|0	0|0	0|0	0|0	0|0	0|1	0|0	0|1	0|1	0|0	0|1	0|1	0|0	0|0
13	154963601	13:154963601-154965600	A	CN0	.	DEL	0|0	0|0	0|0	0|0	0|0	0|0	0|0	0|0	0|0	0|0	0|0	0|0	0|0	0|0	0|0	0|0	0|0	0|0	0|0	0|0	0|0	0|0	0|0	0|0	0|0	0|0	0|0	0|0	0|0	0|0	0|0	0|0	0|0	0|0	0|1	0|0	0|1	0|1	0|0	0|1	0|1	0|0	0|0
13	154966401	13:154966401-154973600	A	CN0	.	DEL	0|0	0|0	0|0	0|0	0|0	0|0	0|0	0|0	0|0	0|0	0|0	0|0	0|0	0|0	0|0	0|0	0|0	0|0	0|0	0|0	0|0	0|0	0|0	0|0	0|0	0|0	0|0	0|0	0|0	0|0	0|0	0|1	0|0	0|0	0|1	0|0	0|1	0|1	0|0	0|1	0|1	0|0	0|0
13	154974801	13:154974801-155008400	A	CN0	.	DEL	0|0	0|0	0|0	0|0	0|0	0|0	0|0	0|0	0|0	0|0	0|0	0|0	0|0	0|0	0|0	0|0	0|0	0|0	0|0	0|0	0|0	0|0	0|0	0|0	0|0	0|0	0|0	0|0	0|0	0|0	0|0	0|0	0|0	0|0	0|1	0|0	0|1	0|1	0|0	0|1	0|1	0|0	0|0
13	155297601	13:155297601-155299200	A	CN0,CN2	.	DEL	0|0	0|0	0|2	0|0	0|0	0|0	0|0	0|0	0|0	0|0	0|0	0|0	0|0	0|0	0|0	0|0	0|0	0|0	0|0	0|0	0|0	0|0	0|0	0|0	0|0	0|0	0|0	0|0	0|0	0|0	0|0	0|0	0|0	0|0	0|1	0|0	0|1	0|1	0|0	0|1	0|0	0|0	0|1
13	155302401	13:155302401-155304400	A	CN0,CN2	.	Both	0|0	0|0	0|0	0|0	0|2	0|0	0|1	0|0	0|0	0|0	0|0	0|0	0|0	0|0	0|1	0|0	0|0	0|0	0|0	0|2	0|0	0|0	0|0	0|0	0|0	0|0	0|2	0|0	0|0	0|0	0|0	0|2	0|0	0|2	0|1	0|0	0|1	0|1	0|1	0|1	0|0	0|0	0|0
13	155321601	13:155321601-155323200	A	CN0,CN2	.	DEL	0|2	0|0	0|1	0|0	0|1	0|1	0|0	0|0	0|1	0|0	0|0	0|0	0|0	0|0	0|1	0|0	0|0	0|0	0|1	0|0	0|1	0|0	0|1	0|0	0|0	0|1	0|0	0|2	0|0	0|1	0|1	0|0	0|1	0|0	0|1	0|0	0|1	0|1	0|1	0|1	0|0	0|1	0|0
13	155465601	13:155465601-155468400	A	CN0,CN2	.	Both	0|0	0|0	0|0	0|0	0|0	0|0	0|0	0|0	0|0	0|0	0|0	0|0	0|2	0|2	0|0	0|2	0|2	0|0	0|0	0|2	0|0	0|0	0|0	0|0	0|2	0|2	0|0	0|0	0|0	0|0	0|0	0|0	0|2	0|2	0|1	0|0	0|0	0|2	0|2	0|0	0|1	0|1	0|2
13	155472401	13:155472401-155474400	A	CN0,CN2	.	Both	0|2	0|2	0|0	0|0	0|0	0|2	0|0	0|0	0|0	0|0	0|2	0|0	0|0	0|0	0|0	0|2	0|0	0|2	0|0	0|0	0|0	0|0	0|0	0|0	0|0	0|0	0|0	0|0	0|2	0|0	0|0	0|0	0|0	0|0	0|0	0|0	0|2	0|0	0|1	0|0	0|1	0|1	0|0
13	155483201	13:155483201-155485200	A	CN0,CN2	.	Both	0|0	0|0	0|0	0|0	0|0	0|0	0|2	0|0	0|0	0|2	0|2	0|0	0|0	0|0	0|0	0|0	0|0	0|0	0|2	0|0	0|2	0|0	0|2	0|0	0|0	0|1	0|0	0|0	0|0	0|0	0|0	0|0	0|0	0|0	0|2	0|0	0|0	0|0	0|0	0|0	0|1	0|1	0|0
13	155484801	13:155484801-155486400	A	CN0,CN2	.	Both	0|2	0|0	0|0	0|0	0|0	0|0	0|0	0|0	0|0	0|0	0|2	0|0	0|0	0|0	0|0	0|0	0|0	0|0	0|2	0|0	0|0	0|2	0|0	0|1	0|0	0|0	0|0	0|0	0|2	0|2	0|0	2|2	0|0	0|0	0|0	0|0	0|0	0|0	0|0	0|0	0|0	0|1	0|0
13	155503601	13:155503601-155507600	A	CN0,CN2	.	DEL	0|1	0|0	0|0	1|1	0|1	0|0	0|0	0|0	0|1	1|1	0|2	0|0	0|1	0|0	0|0	0|2	0|0	0|2	0|0	0|0	0|1	0|0	0|0	0|1	1|1	0|0	0|0	0|1	0|0	0|1	0|0	0|0	0|0	0|0	0|0	0|0	0|0	0|0	0|0	0|0	0|0	0|1	0|0
13	155556401	13:155556401-155558400	A	CN0,CN2,CNH	.	DUP	0|0	0|0	0|0	0|0	0|0	0|0	0|0	0|0	0|0	0|0	0|0	0|0	0|0	0|0	0|0	0|1	0|0	0|0	0|0	0|2	0|0	0|0	0|0	0|0	0|0	0|1	0|0	0|0	0|0	0|0	0|0	0|0	0|2	0|0	0|1	0|0	0|2	0|0	0|2	0|0	0|0	0|2	2|3
13	155737201	13:155737201-155739600	A	CN2,CNH	.	DUP	1|1	1|1	1|1	1|1	1|1	1|1	0|1	0|1	0|1	0|1	1|1	1|1	0|1	2|2	1|1	0|1	1|1	0|1	1|2	0|1	1|2	1|2	1|1	2|2	1|1	1|1	1|1	1|1	0|1	1|1	1|1	1|2	0|1	1|2	1|1	1|2	1|1	1|1	0|1	1|1	1|1	1|1	0|1
13	156954401	13:156954401-156957200	A	CNH	.	Both	1|1	1|1	1|1	1|1	1|1	1|1	1|1	1|1	1|1	1|1	1|1	1|1	1|1	1|1	1|1	1|1	1|1	1|1	1|1	1|1	1|1	1|1	1|1	1|1	1|1	1|1	1|1	1|1	1|1	1|1	1|1	1|1	1|1	1|1	1|1	1|1	1|1	1|1	1|1	1|1	1|1	1|1	1|1
13	157054001	13:157054001-157060000	A	CN2	.	DUP	0|0	0|0	0|0	0|0	0|0	0|0	0|0	0|0	0|0	0|0	0|0	0|0	0|0	0|0	0|0	0|0	0|0	0|0	0|0	0|0	1|1	0|0	0|0	1|1	1|1	0|0	0|0	1|1	0|0	1|1	1|1	1|1	0|0	0|0	0|0	0|0	0|0	0|0	1|1	0|0	0|0	0|0	0|0
13	158006401	13:158006401-158008000	A	CN0,CN2	.	DUP	0|1	0|0	0|1	0|0	0|0	0|0	0|0	0|0	0|0	0|0	0|0	0|0	0|1	0|0	0|0	0|0	0|0	0|0	0|0	0|1	0|0	0|0	0|0	0|0	0|0	0|0	0|0	0|0	0|0	0|0	0|1	0|0	0|2	0|0	0|0	0|0	0|0	0|1	0|0	0|0	0|2	0|2	0|2
13	158248401	13:158248401-158250000	A	CN0,CN2	.	DUP	0|0	0|0	0|0	0|0	0|0	0|0	0|1	0|2	0|0	0|0	0|0	0|0	0|0	0|0	0|0	0|0	0|0	0|0	0|0	0|0	0|0	0|0	0|0	0|0	0|0	0|2	0|0	0|0	0|0	0|0	0|0	0|0	0|2	0|2	0|0	0|0	0|0	0|2	0|0	0|0	0|2	0|2	0|2
13	160421201	13:160421201-160502800	A	CN2,CNH	.	DUP	1|1	1|1	1|1	1|1	1|1	1|1	1|1	1|1	1|1	1|1	1|1	1|1	1|1	0|0	1|1	1|1	1|1	1|1	0|1	1|1	0|0	0|1	0|0	0|0	0|0	0|0	0|0	0|0	0|0	0|0	1|1	1|1	0|0	0|1	0|1	0|1	0|1	0|1	0|0	0|1	0|0	0|0	1|1
13	160504001	13:160504001-160647600	A	CN2,CNH	.	DUP	1|1	1|1	1|1	1|1	1|1	1|1	1|1	1|1	1|1	1|1	1|2	1|2	1|1	0|0	1|2	1|2	1|1	1|2	1|1	1|1	0|1	0|1	0|1	0|1	0|1	0|1	0|1	0|1	0|1	0|1	1|1	1|1	0|1	0|1	1|1	0|1	0|1	0|1	0|0	0|1	0|1	0|1	1|2
13	160648401	13:160648401-160692000	A	CN2,CNH	.	DUP	2|2	2|2	2|2	2|2	2|2	2|2	2|2	2|2	2|2	2|2	1|1	1|1	2|2	2|2	2|2	1|1	2|2	1|1	2|2	2|2	2|2	2|2	2|2	2|2	2|2	2|2	2|2	2|2	2|2	2|2	2|2	2|2	2|2	2|2	2|2	2|2	2|2	2|2	2|2	2|2	2|2	2|2	2|2
13	160698401	13:160698401-160700000	A	CN2,CNH	.	DUP	2|2	2|2	2|2	2|2	2|2	2|2	2|2	2|2	2|2	2|2	2|2	1|2	2|2	2|2	1|2	1|2	2|2	1|2	2|2	2|2	1|2	2|2	2|2	2|2	2|2	1|2	2|2	1|2	1|2	2|2	2|2	2|2	2|2	2|2	2|2	2|2	1|2	1|2	1|2	2|2	2|2	2|2	2|2
13	160714801	13:160714801-160719600	A	CNH	.	DUP	1|1	1|1	1|1	1|1	1|1	1|1	1|1	1|1	1|1	1|1	1|1	1|1	1|1	1|1	1|1	1|1	1|1	1|1	1|1	1|1	1|1	1|1	1|1	1|1	1|1	1|1	1|1	1|1	1|1	1|1	1|1	1|1	1|1	1|1	1|1	1|1	1|1	1|1	1|1	1|1	1|1	1|1	1|1
13	160733201	13:160733201-160735200	A	CN2,CNH	.	DUP	0|0	0|0	0|1	0|0	0|0	0|1	0|0	0|1	0|0	0|0	0|1	0|0	0|1	0|0	0|0	0|1	0|1	0|0	0|1	0|1	0|0	0|1	0|0	0|1	0|0	0|0	0|0	0|0	0|1	0|0	0|0	0|1	1|1	0|1	0|0	1|1	0|1	0|0	0|0	0|1	0|0	1|1	0|1
13	160766801	13:160766801-160768800	A	CN2	.	DUP	0|0	0|0	0|0	0|0	0|0	0|0	0|0	0|0	0|0	0|0	0|0	0|0	0|0	0|1	0|0	0|0	0|1	0|0	0|0	0|0	0|0	0|0	0|0	0|0	0|0	0|0	0|1	0|1	0|1	0|0	0|0	0|0	1|1	0|0	0|0	0|1	0|0	0|0	0|0	0|0	0|1	0|1	0|1
13	160846001	13:160846001-160848000	A	CN0,CN2	.	DUP	0|2	0|0	0|0	0|0	0|2	0|0	0|0	0|0	0|0	0|0	0|0	0|1	0|0	0|2	0|0	0|0	0|0	0|0	0|0	0|0	0|0	0|0	0|0	0|0	0|0	0|0	0|0	0|0	0|0	0|0	0|0	0|0	0|2	0|0	0|0	0|2	0|0	0|0	0|2	0|0	0|0	0|2	0|0
13	160929201	13:160929201-160931200	A	CN2,CNH	.	DUP	0|0	0|0	0|0	0|0	0|0	0|0	0|0	0|0	0|0	0|1	0|0	0|0	0|0	0|0	0|0	0|0	0|1	0|0	0|1	0|0	0|0	0|0	0|0	0|0	0|0	0|0	0|1	0|0	0|0	0|1	0|0	0|0	0|0	0|0	0|0	0|1	0|0	0|1	0|0	0|0	0|1	0|1	0|1
13	160937601	13:160937601-160947200	A	CN0,CN2	.	Both	0|0	0|0	0|0	0|0	0|0	0|0	0|0	0|0	0|2	0|0	0|0	0|0	0|0	0|2	0|0	0|0	0|2	0|0	0|0	0|0	0|1	0|0	0|0	0|1	1|1	0|0	0|2	0|1	0|1	0|1	0|0	0|0	0|0	0|1	0|0	0|0	0|0	0|0	0|1	0|0	1|1	0|1	0|2
13	161039201	13:161039201-161042000	A	CN2,CNH	.	DUP	0|0	0|0	0|1	0|0	0|0	0|0	0|0	0|0	0|0	0|0	0|0	0|0	0|0	0|0	0|0	0|0	0|0	0|0	0|0	0|0	0|0	0|0	0|0	0|0	0|0	0|0	0|0	0|0	0|0	0|0	0|1	0|1	0|1	0|0	0|1	0|1	0|1	0|0	0|1	0|0	0|1	0|1	0|1
13	161094001	13:161094001-161096400	A	CN2,CNH	.	DUP	0|1	1|1	1|1	1|1	1|1	1|1	1|1	1|1	0|1	0|1	1|1	1|1	0|1	1|1	0|1	0|0	1|1	0|1	1|1	0|1	1|2	0|1	1|1	1|1	1|1	1|1	0|1	0|1	0|1	1|1	1|2	1|2	1|2	0|1	1|1	1|2	0|1	1|1	1|1	1|1	1|2	1|1	1|2
13	161118401	13:161118401-161120400	A	CN0,CN2	.	DEL	0|0	0|0	0|0	0|0	0|0	0|2	0|2	0|0	0|0	0|1	0|0	0|1	0|0	0|0	0|0	0|0	0|0	0|1	0|2	0|0	0|0	0|1	0|0	0|1	0|1	0|1	0|0	0|1	0|1	0|1	0|0	0|0	0|0	0|1	0|1	0|0	0|1	0|0	0|1	0|1	0|0	0|0	0|0
13	161126801	13:161126801-161129600	A	CN0,CN2	.	DUP	0|0	0|0	0|0	0|0	0|0	0|0	0|0	0|0	0|0	0|0	0|0	0|0	0|0	0|0	0|0	0|0	0|0	0|0	0|1	0|0	0|0	0|0	0|0	0|0	0|0	0|0	0|0	0|0	0|0	0|0	0|0	0|0	0|0	0|0	0|0	0|2	0|0	0|0	0|0	0|0	0|0	0|2	0|2
13	161144001	13:161144001-161145600	A	CN0,CN2	.	DUP	0|2	0|0	0|0	0|0	0|1	0|0	0|0	0|1	0|2	0|2	0|0	0|0	0|0	0|2	0|0	0|0	0|2	0|0	0|0	0|0	0|2	0|0	0|0	0|0	0|2	0|0	0|0	0|2	0|0	0|0	0|2	2|2	0|2	0|0	0|2	0|2	0|0	0|2	0|2	0|2	0|2	0|2	0|0
13	161146801	13:161146801-161148800	A	CN2,CNH	.	DUP	1|1	1|1	1|2	1|1	1|1	1|1	1|1	1|1	1|1	1|1	1|1	1|1	1|1	1|1	1|1	1|1	1|1	0|1	1|1	1|1	1|1	1|1	1|1	1|1	1|2	1|2	1|1	1|2	1|1	1|2	2|2	1|2	1|2	1|1	1|1	1|2	1|1	1|2	1|2	1|2	1|2	2|2	1|2
13	161150801	13:161150801-161154400	A	CN2	.	DUP	0|0	0|0	0|0	0|0	0|0	0|1	0|1	0|0	0|0	0|0	0|0	0|1	0|0	0|1	0|0	0|0	0|0	0|0	0|0	0|1	0|1	0|0	0|1	0|0	0|0	0|0	0|1	0|0	0|0	0|1	1|1	0|1	0|0	0|0	0|0	1|1	0|1	0|0	1|1	0|1	0|1	0|1	0|0
13	161161201	13:161161201-161163200	A	CN2,CNH	.	DUP	1|1	1|1	1|2	1|1	1|1	1|2	1|2	1|2	1|2	1|2	1|2	1|2	1|1	1|2	1|1	1|2	1|2	1|2	1|1	1|2	1|2	1|1	1|2	1|1	1|2	1|1	1|2	1|2	1|2	1|1	2|2	2|2	1|2	1|2	1|2	2|2	1|2	2|2	2|2	1|2	1|2	2|2	1|2
13	161168401	13:161168401-161170400	A	CN2,CNH	.	DUP	1|1	0|1	1|1	0|1	1|1	0|1	0|1	1|1	0|1	1|1	1|1	0|1	1|1	1|2	0|1	0|1	0|1	1|1	0|1	1|1	1|2	1|1	1|1	0|1	1|2	1|1	1|1	1|1	1|2	1|1	2|2	2|2	1|2	1|1	1|1	1|2	1|1	1|1	2|2	1|1	2|2	2|2	2|2
13	161188001	13:161188001-161192000	A	CN2	.	DUP	0|0	0|0	0|0	0|0	0|0	0|0	0|0	0|0	0|0	0|0	0|0	0|0	0|0	0|0	0|0	0|0	0|0	0|0	0|0	0|0	0|0	0|0	0|1	0|0	0|0	0|0	0|0	0|0	0|0	0|0	0|1	1|1	0|1	0|0	0|0	0|1	0|0	0|0	1|1	0|1	0|0	0|1	0|1
13	161192801	13:161192801-161194400	A	CN2,CNH	.	DUP	1|1	1|1	1|2	0|1	1|1	1|2	1|1	1|2	1|2	1|2	1|2	1|2	1|1	1|2	1|1	1|2	1|1	1|2	1|1	1|2	1|2	0|1	1|2	1|1	1|2	1|1	1|2	1|2	1|2	1|1	2|2	2|2	1|2	1|2	1|2	2|2	1|2	1|2	2|2	1|2	1|2	2|2	1|2
13	161202001	13:161202001-161205200	A	CN2	.	DUP	0|0	0|0	0|0	0|0	0|1	0|0	0|0	0|0	0|0	0|0	0|0	0|0	0|0	0|0	0|0	0|0	0|0	0|0	0|0	0|0	0|0	0|0	0|0	0|0	0|0	0|1	0|1	0|0	0|0	0|0	0|1	1|1	0|1	0|0	0|0	0|1	0|0	0|1	1|1	0|0	0|1	1|1	0|1
13	161215201	13:161215201-161217200	A	CN0,CN2	.	DUP	0|2	0|0	0|2	0|0	0|0	0|0	0|0	0|2	0|0	0|2	0|0	0|0	0|2	0|0	0|0	0|0	0|0	0|0	0|0	0|2	0|1	0|0	0|0	0|2	0|0	0|0	0|0	0|0	0|0	0|0	2|2	2|2	0|0	0|0	0|2	0|2	0|1	0|0	0|2	0|2	0|2	0|2	0|0
13	161225601	13:161225601-161227600	A	CN0,CN2	.	DUP	0|2	0|0	0|2	0|0	0|2	0|0	0|0	0|0	0|2	0|2	0|1	0|0	0|0	0|0	0|0	0|0	0|0	0|0	0|0	0|0	0|0	0|2	0|0	0|0	0|0	0|0	0|0	0|0	0|2	0|0	2|2	2|2	2|2	0|2	0|0	0|2	0|0	0|0	2|2	0|2	0|2	0|2	0|2
13	161234401	13:161234401-161236800	A	CN2,CNH	.	DUP	0|0	0|0	0|0	0|0	0|0	0|0	0|0	0|0	0|0	0|0	0|0	0|0	0|0	0|0	0|0	0|0	0|0	0|0	0|0	0|0	0|0	0|0	1|1	0|0	0|0	0|0	0|1	0|0	0|0	0|0	1|1	1|2	0|0	0|0	0|0	0|0	0|1	0|0	0|1	0|0	0|1	1|1	0|0
13	161238801	13:161238801-161241600	A	CN2,CNH	.	DUP	0|0	0|0	0|0	0|0	0|0	0|0	0|1	0|0	0|0	0|0	0|1	0|0	0|1	0|0	0|1	0|0	0|1	0|0	0|1	0|0	0|0	0|0	0|1	0|0	0|1	0|0	0|1	0|0	0|0	0|0	2|2	1|2	0|0	0|0	0|1	0|1	1|1	0|0	1|1	1|1	1|1	1|1	0|1
13	161242801	13:161242801-161249200	A	CN2,CNH	.	DUP	0|0	0|0	0|0	0|0	0|0	0|0	0|0	0|0	0|0	0|0	0|0	0|0	0|0	0|0	0|0	0|0	0|0	0|0	0|0	0|0	0|0	0|0	0|1	0|0	0|0	0|0	0|1	0|0	0|0	0|0	1|2	1|2	0|0	0|0	0|0	0|1	0|1	0|1	0|1	0|1	0|1	1|1	0|1
13	161258001	13:161258001-161263200	A	CN0,CN2	.	DUP	0|0	0|0	0|0	0|0	0|0	0|0	0|0	0|0	0|2	0|0	0|0	0|0	0|0	0|0	0|0	0|0	0|2	0|0	0|0	0|0	0|0	0|2	0|2	0|0	0|0	0|0	0|2	0|0	0|0	0|0	2|2	2|2	0|0	0|2	0|0	0|0	0|2	0|2	0|2	2|2	0|2	0|2	0|1
13	161286801	13:161286801-161288800	A	CN0,CN2	.	DUP	0|0	0|2	0|0	0|0	0|2	0|0	0|0	0|2	0|0	0|0	0|0	0|0	0|0	0|2	0|0	0|0	0|0	0|0	0|0	0|0	0|0	0|0	0|0	0|0	0|0	0|0	0|0	0|0	0|1	0|0	0|2	0|2	0|0	0|2	0|2	0|2	0|0	0|0	2|2	0|0	0|0	2|2	0|2
13	161318001	13:161318001-161319600	A	CN2,CNH	.	DUP	0|1	1|1	1|2	1|1	1|1	1|1	1|1	1|1	1|1	1|1	1|1	1|1	1|1	1|1	1|1	1|1	1|1	0|0	1|1	1|1	1|1	0|1	0|1	1|1	1|2	1|2	1|1	1|1	1|1	1|1	1|2	1|2	1|1	1|1	1|1	1|2	1|2	1|1	1|2	1|2	1|2	2|2	1|2
13	161373201	13:161373201-161381600	A	CN0	.	DEL	1|1	1|1	1|1	1|1	1|1	1|1	1|1	1|1	1|1	1|1	1|1	1|1	1|1	1|1	0|1	1|1	1|1	1|1	1|1	1|1	0|1	1|1	1|1	0|1	0|0	1|1	1|1	0|1	0|1	0|1	0|1	0|1	0|1	1|1	1|1	0|1	0|1	1|1	1|1	0|1	0|1	0|0	0|1
13	161389601	13:161389601-161391600	A	CN0,CN2	.	DEL	1|1	0|1	0|1	0|1	1|1	0|1	1|1	0|1	1|1	0|1	0|1	0|1	0|1	1|1	0|0	0|1	0|1	0|1	1|1	0|1	0|1	0|1	0|1	0|0	0|0	0|1	0|1	0|0	0|1	0|1	0|0	0|0	0|1	0|1	0|1	0|0	0|0	0|1	0|1	0|0	0|2	0|2	0|1
13	161398401	13:161398401-161400000	A	CN0,CN2	.	DEL	1|1	1|1	1|1	1|1	1|1	1|1	1|1	1|1	1|1	1|1	1|1	1|1	1|1	1|1	0|1	1|1	1|1	1|1	1|1	1|1	0|1	1|1	1|1	0|1	0|2	1|1	1|1	0|1	0|1	0|1	0|1	0|1	0|0	1|1	1|1	0|0	0|1	1|1	1|1	0|1	0|1	0|2	0|1
13	161434001	13:161434001-161436400	A	CN0	.	DEL	0|1	0|0	0|1	1|1	1|1	0|1	0|1	0|1	1|1	1|1	1|1	1|1	0|1	1|1	0|1	1|1	1|1	1|1	1|1	0|1	0|1	1|1	1|1	0|1	0|1	1|1	1|1	1|1	0|1	1|1	1|1	1|1	0|0	1|1	1|1	1|1	1|1	1|1	1|1	1|1	0|1	0|1	0|1
13	161582801	13:161582801-161592800	A	CN2	.	DUP	0|0	0|0	0|0	0|0	0|0	0|0	0|0	0|0	0|0	0|0	0|0	0|0	0|0	0|0	0|1	0|0	0|0	0|0	0|0	0|0	0|1	0|0	0|0	1|1	1|1	0|0	0|0	0|1	0|1	0|1	0|1	0|0	0|1	0|0	0|0	1|1	0|1	0|0	0|0	0|1	0|1	1|1	0|1
13	161766401	13:161766401-161768400	A	CN0,CN2	.	DUP	0|2	0|0	0|2	0|0	0|0	0|0	0|0	0|0	0|0	0|2	0|0	0|0	0|1	0|2	0|0	0|0	0|0	0|0	0|0	0|0	0|2	0|2	0|2	0|2	0|2	0|0	0|2	0|2	0|2	0|2	2|2	0|2	2|2	0|0	0|0	2|2	0|2	0|2	0|0	2|2	2|2	0|2	0|2
13	161812801	13:161812801-161814400	A	CN2,CNH	.	Both	1|2	2|2	1|2	1|2	1|2	2|2	1|2	2|2	2|2	1|2	2|2	1|2	2|2	1|2	1|2	2|2	1|2	2|2	1|2	2|2	2|2	2|2	2|2	2|2	2|2	1|2	2|2	2|2	2|2	2|2	2|2	1|2	1|2	2|2	2|2	2|2	1|2	2|2	2|2	2|2	2|2	2|2	2|2
13	161819601	13:161819601-161830400	A	CN0,CN2,CNH	.	Both	0|0	0|0	0|0	0|0	0|0	0|2	0|0	0|0	0|0	0|0	0|0	0|0	0|0	0|0	0|0	0|0	0|0	0|0	0|0	0|0	0|2	0|0	0|2	0|2	2|3	0|0	0|0	0|2	2|2	0|2	0|1	0|1	0|2	0|0	0|0	0|2	0|1	0|0	0|0	0|1	0|2	2|2	0|2
13	161836401	13:161836401-161838000	A	CN2,CNH	.	Both	2|2	2|2	2|2	1|2	2|2	2|2	2|2	2|2	2|2	1|2	2|2	2|2	2|2	1|2	2|2	2|2	2|2	2|2	2|2	2|2	2|2	2|2	2|2	2|2	2|2	2|2	2|2	2|2	2|2	2|2	2|2	2|2	2|2	2|2	2|2	2|2	2|2	2|2	2|2	2|2	2|2	2|2	2|2
13	161853201	13:161853201-161854800	A	CN0,CN2	.	DEL	0|0	0|0	0|2	0|0	0|2	0|0	0|0	0|0	0|0	0|0	0|0	0|0	0|0	0|0	0|0	0|0	0|0	0|2	0|0	0|0	0|1	0|0	0|0	0|1	1|1	0|0	0|0	0|1	0|1	0|1	0|1	0|0	0|0	0|0	0|2	0|1	0|0	0|0	0|0	0|0	0|0	0|1	0|1
13	161857201	13:161857201-161858800	A	CN0,CN2	.	DEL	0|2	0|0	0|0	0|2	0|0	0|0	0|2	0|0	0|0	0|0	0|0	0|0	0|2	0|2	0|1	0|0	0|0	0|0	0|2	0|0	0|1	0|1	0|2	0|0	1|1	0|1	0|0	0|1	0|1	0|1	0|1	0|1	0|0	0|0	0|0	0|1	0|1	0|1	0|0	0|0	0|1	0|1	0|0
13	161864401	13:161864401-161872800	A	CN0	.	DEL	0|0	0|0	0|0	0|0	0|0	0|0	0|0	0|0	0|0	0|0	0|0	0|0	0|0	0|0	0|1	0|0	0|0	0|0	0|0	0|0	0|1	0|0	0|0	0|1	1|1	0|0	0|0	0|1	0|1	0|1	0|1	0|1	0|1	0|0	0|0	0|1	0|1	0|0	0|0	0|1	0|1	1|1	0|1
13	161890001	13:161890001-161892000	A	CN0,CN2	.	DEL	0|1	0|1	0|1	0|0	0|1	0|1	0|1	0|1	0|1	0|0	0|0	0|1	0|1	0|2	0|0	0|0	0|0	0|1	0|0	0|1	0|0	0|0	0|0	0|0	0|0	0|0	0|1	0|2	0|0	0|0	0|0	0|0	0|2	0|0	0|0	0|0	0|0	0|0	0|0	0|0	0|1	0|0	0|1
13	161905601	13:161905601-161907600	A	CN0,CN2	.	DEL	0|0	0|0	0|0	0|0	0|0	0|0	0|0	0|0	0|0	0|0	0|0	0|0	0|2	0|2	0|0	0|0	0|0	0|0	0|2	0|0	0|0	0|0	0|0	0|1	1|1	0|0	0|0	0|1	0|1	0|0	0|1	0|1	0|0	0|0	0|2	0|1	0|1	0|0	0|0	0|1	0|1	1|1	0|1
13	161933201	13:161933201-161937200	A	CN0,CN2	.	DEL	0|1	1|1	1|1	0|0	0|1	1|1	1|1	0|1	0|1	0|0	0|0	0|0	0|0	0|0	0|1	0|0	0|1	0|0	0|2	0|1	0|1	0|0	0|0	0|1	1|1	0|0	0|0	0|1	0|1	0|1	0|0	0|0	1|1	0|0	0|0	0|1	0|0	0|0	0|0	0|0	0|1	1|1	0|1
13	161940401	13:161940401-161946400	A	CN0	.	DEL	0|1	1|1	1|1	0|0	0|1	1|1	1|1	0|1	0|1	0|0	0|0	0|0	0|1	0|0	0|1	0|0	0|1	0|0	0|0	0|1	0|1	0|0	0|0	0|1	1|1	0|0	0|0	0|1	0|1	0|1	0|0	0|0	1|1	0|0	0|0	0|1	0|0	0|0	0|0	0|0	0|1	1|1	0|1
13	161948001	13:161948001-161950400	A	CN0,CN2	.	DEL	0|1	1|1	1|1	0|2	0|1	1|1	1|1	0|1	0|1	0|0	0|1	0|0	0|1	0|2	0|1	0|0	0|1	0|0	0|2	0|0	0|1	0|0	0|0	0|1	1|1	0|0	0|0	0|1	0|1	0|0	0|0	0|0	1|1	0|0	0|0	0|1	0|0	0|0	0|0	0|0	0|1	1|1	0|1
13	162003201	13:162003201-162005200	A	CN2	.	Both	0|0	0|0	0|0	0|0	0|0	0|0	0|1	0|0	0|0	0|0	0|0	0|0	0|0	0|0	0|0	0|0	0|0	0|1	0|0	0|0	0|1	0|0	0|1	0|0	0|0	0|0	0|0	0|0	0|0	0|0	1|1	0|1	1|1	0|1	0|1	0|1	0|0	0|0	0|1	0|0	0|1	1|1	1|1
13	162014801	13:162014801-162031600	A	CN0,CN2,CNH	.	Both	0|0	0|0	0|0	0|0	0|0	0|0	0|0	0|0	0|0	0|0	0|0	0|0	0|0	0|0	0|0	0|0	0|0	0|0	0|0	0|0	0|2	0|0	0|0	0|2	2|2	0|0	0|0	0|2	0|2	0|2	0|1	0|1	0|0	0|0	0|0	0|0	0|1	0|0	0|0	0|1	0|2	2|2	0|0
13	162034401	13:162034401-162037200	A	CN0,CN2,CNH	.	Both	0|0	0|0	0|0	0|0	0|0	0|1	0|0	0|0	0|0	0|0	0|0	0|0	0|0	0|0	0|0	0|0	0|0	0|0	0|2	0|0	0|2	0|0	0|0	0|2	2|2	0|0	0|0	0|2	0|2	0|2	0|0	0|2	0|2	0|0	0|0	0|0	0|2	0|0	0|0	0|0	0|2	2|3	0|2
13	162049601	13:162049601-162053200	A	CN0	.	DEL	1|1	1|1	1|1	1|1	1|1	1|1	1|1	1|1	1|1	1|1	1|1	1|1	1|1	1|1	0|1	1|1	1|1	1|1	1|1	1|1	1|1	1|1	1|1	1|1	0|1	1|1	1|1	1|1	0|1	0|1	0|1	0|1	0|1	1|1	1|1	0|1	1|1	1|1	1|1	0|1	0|1	0|1	0|1
13	162156801	13:162156801-162168800	A	CN0,CN2	.	Both	0|2	0|2	0|2	0|1	0|2	0|2	0|0	0|2	0|2	0|1	0|2	0|0	0|2	0|1	0|0	0|2	0|0	0|2	0|1	0|2	0|2	0|2	0|2	0|2	0|2	0|2	0|2	0|2	0|2	0|2	0|2	0|2	0|2	0|2	0|2	0|2	0|0	0|2	0|2	0|2	2|2	0|2	0|2
13	162172401	13:162172401-162176400	A	CN0,CN2	.	DEL	0|0	0|0	0|0	0|1	0|0	0|0	0|0	0|0	0|0	0|1	0|0	0|0	0|0	1|1	0|1	0|0	0|0	0|0	1|1	0|0	0|0	0|0	0|0	0|0	0|0	0|0	0|0	0|0	0|0	0|2	0|0	0|0	0|1	0|0	0|0	0|0	0|0	0|0	0|0	0|2	0|0	0|0	0|0
13	162179201	13:162179201-162182000	A	CN0	.	DEL	0|1	0|0	0|0	1|1	0|1	0|0	0|0	0|1	0|1	1|1	1|1	1|1	0|1	1|1	0|1	1|1	0|1	1|1	1|1	0|1	0|0	0|0	0|1	0|0	0|1	0|0	0|1	0|0	0|1	0|0	0|1	0|1	0|1	0|0	0|0	0|1	1|1	0|0	0|0	0|1	0|1	0|0	1|1
13	162254401	13:162254401-162259200	A	CN0,CN2	.	DEL	1|1	1|1	1|1	0|1	1|1	1|1	1|1	1|1	1|1	0|1	1|1	1|1	1|1	0|2	0|1	0|1	1|1	0|1	0|2	1|1	0|1	0|0	0|1	0|0	0|1	0|1	0|1	0|0	0|1	0|1	0|1	0|1	1|1	0|0	0|0	0|1	0|1	0|0	0|0	0|1	0|1	0|0	0|1
13	162410401	13:162410401-162412000	A	CN0,CN2	.	DEL	0|0	0|0	0|1	0|1	0|0	0|0	0|0	0|1	0|0	0|1	0|1	1|1	0|1	0|0	0|0	0|1	0|1	0|1	0|0	0|1	0|0	0|0	0|0	0|0	0|0	0|0	0|0	0|0	0|0	0|0	0|0	0|0	0|2	0|0	0|0	0|0	0|0	0|0	0|0	0|2	0|1	0|0	0|0
13	163018801	13:163018801-163020400	A	CN0,CN2	.	DEL	0|0	0|0	0|0	0|0	0|0	0|0	0|1	0|0	0|0	0|0	0|0	0|0	0|0	0|0	0|0	0|0	0|0	0|0	0|0	0|0	1|1	1|1	1|1	1|1	1|1	1|1	1|1	1|1	0|1	1|1	0|1	0|1	0|2	0|1	0|1	0|0	0|1	0|0	0|0	0|1	0|1	0|0	0|0
13	163672001	13:163672001-163674000	A	CN0,CN2	.	DEL	0|0	0|0	0|2	0|0	0|1	0|2	0|0	0|0	0|0	0|0	0|1	0|1	0|0	0|2	0|0	0|1	0|0	1|1	0|2	0|1	0|1	0|1	0|1	0|1	0|1	0|1	0|1	0|1	0|1	0|1	0|1	0|1	0|0	0|1	0|1	0|1	0|0	0|1	0|1	0|1	0|1	0|1	0|1
13	163675601	13:163675601-163677600	A	CN2,CNH	.	Both	2|2	2|2	2|2	1|1	0|1	2|2	2|2	1|1	1|1	1|1	1|1	0|1	1|1	2|2	1|2	0|1	1|1	0|0	2|2	1|1	0|1	0|1	0|0	0|1	1|1	0|0	0|1	0|0	0|0	0|1	1|1	0|1	1|1	1|1	0|1	1|2	1|1	1|1	0|1	0|0	0|1	0|1	1|1
13	163850801	13:163850801-163853200	A	CN0,CN2	.	DEL	0|1	0|0	0|0	0|1	0|1	0|1	0|0	0|1	0|1	0|1	0|1	1|1	0|1	0|0	0|0	1|1	0|1	1|1	0|2	0|1	0|0	0|0	0|0	0|1	0|0	0|0	0|1	0|0	0|0	0|0	0|0	0|0	0|0	0|0	0|1	0|0	0|0	0|1	0|0	0|0	0|1	0|0	0|1
13	164283201	13:164283201-164284800	A	CN0,CN2	.	DUP	0|2	0|0	0|0	0|2	0|2	0|0	0|0	0|0	0|0	0|2	0|0	0|2	0|0	0|0	0|0	0|0	0|0	0|0	0|0	0|0	0|2	0|2	0|2	0|2	0|0	2|2	0|2	2|2	0|2	0|2	0|0	0|1	0|0	0|0	0|0	0|0	0|2	0|2	0|0	0|0	0|0	0|0	0|2
13	164669201	13:164669201-164671200	A	CN0,CN2	.	DEL	0|0	0|0	0|2	0|0	0|1	0|0	0|2	0|0	0|0	0|0	0|1	0|1	0|1	0|1	0|2	0|1	0|0	0|1	0|0	0|0	0|1	0|1	0|1	0|1	0|1	0|1	0|1	0|1	0|0	0|1	0|1	0|1	0|0	0|1	0|1	0|1	0|1	0|1	0|1	0|1	0|0	0|1	0|1
13	165028001	13:165028001-165029600	A	CN0,CN2	.	DEL	0|0	0|0	0|0	0|0	0|0	0|0	0|0	0|0	0|0	0|0	0|0	0|0	0|0	0|0	0|0	0|0	0|0	0|1	0|0	0|0	0|0	0|0	0|0	0|0	0|1	0|1	0|0	0|0	0|1	0|2	0|1	0|1	0|0	0|0	0|1	0|0	0|0	0|0	0|0	0|0	0|2	0|0	0|0
13	165336001	13:165336001-165343600	A	CNH	.	Both	1|1	1|1	1|1	1|1	1|1	1|1	1|1	1|1	1|1	1|1	1|1	1|1	1|1	1|1	1|1	1|1	1|1	1|1	1|1	1|1	1|1	1|1	1|1	1|1	1|1	1|1	1|1	1|1	1|1	1|1	1|1	1|1	1|1	1|1	1|1	1|1	1|1	1|1	1|1	1|1	1|1	1|1	1|1
13	166411201	13:166411201-166413600	A	CN0	.	DEL	0|0	0|0	0|0	0|0	0|0	0|1	0|0	0|0	0|0	0|0	0|0	0|0	0|0	0|0	0|0	0|0	0|1	0|0	0|0	0|0	0|0	0|0	0|0	0|0	0|0	0|0	0|0	0|1	0|0	0|0	0|0	0|0	0|1	0|0	0|0	0|0	0|1	0|0	0|0	0|0	0|1	0|0	0|1
13	167435601	13:167435601-167438800	A	CN0,CN2	.	Both	0|1	0|0	0|0	0|1	0|0	0|2	0|2	0|1	0|0	0|1	0|1	1|1	0|1	0|0	0|0	1|1	0|0	1|1	0|2	0|1	0|2	0|2	0|0	0|2	0|0	0|2	0|0	0|0	0|0	0|2	0|0	0|0	0|0	0|2	0|0	0|2	0|2	0|2	0|0	0|2	0|0	0|0	0|2
13	168214001	13:168214001-168218000	A	CN0	.	DEL	0|0	0|0	0|0	0|0	0|0	0|0	0|0	0|0	0|0	0|0	0|0	0|0	0|0	0|0	0|0	0|0	0|0	0|0	0|0	0|0	1|1	0|1	1|1	1|1	0|1	1|1	1|1	1|1	0|1	1|1	0|0	0|0	0|0	0|0	0|1	0|1	0|0	0|1	0|0	0|0	0|1	0|1	1|1
13	168286801	13:168286801-168290400	A	CN0	.	DEL	0|0	0|0	0|0	0|0	0|0	0|0	0|1	0|0	0|0	0|0	0|1	0|0	0|0	0|0	0|0	0|0	0|0	0|0	0|0	0|0	0|0	0|1	0|0	0|0	0|0	0|0	0|0	0|0	0|0	0|0	1|1	1|1	0|1	0|0	0|0	0|0	0|1	0|0	0|1	0|1	0|0	0|0	0|0
13	168695201	13:168695201-168697200	A	CN0,CN2	.	DEL	0|2	0|0	0|0	0|0	0|2	0|0	0|0	0|2	0|0	0|0	0|0	0|0	0|0	0|2	0|0	0|0	0|0	0|0	0|0	0|2	0|1	0|1	0|1	0|1	0|1	0|1	0|1	0|1	0|0	0|1	0|0	0|0	0|1	0|0	0|0	0|0	0|0	0|0	0|0	0|0	0|0	0|0	0|1
13	168698001	13:168698001-168700400	A	CN0,CN2	.	DEL	0|0	0|0	0|0	0|0	0|0	0|0	0|2	0|0	0|1	0|0	0|0	0|0	0|0	0|0	0|0	0|0	0|0	0|0	0|0	0|2	1|1	0|1	0|1	1|1	0|1	1|1	0|1	1|1	0|1	1|1	0|0	0|0	0|1	0|0	0|0	0|1	0|0	0|0	0|0	0|0	0|1	0|1	1|1
13	169406801	13:169406801-169409200	A	CN0	.	DEL	0|1	0|0	0|0	0|1	0|0	0|0	0|0	0|0	0|0	0|1	0|0	0|0	0|1	0|0	0|0	0|0	0|0	0|0	0|0	0|0	1|1	0|1	0|1	1|1	0|1	1|1	0|1	0|1	0|1	0|1	0|1	1|1	0|1	0|0	0|1	0|1	0|1	0|1	0|1	0|1	0|1	0|1	1|1
13	169577601	13:169577601-169579200	A	CN0,CN2	.	DEL	0|0	0|0	0|2	0|0	0|0	0|2	0|2	0|0	0|0	0|1	0|0	1|1	2|2	0|2	0|2	0|1	0|0	0|1	0|0	0|1	0|1	0|1	0|1	0|1	0|1	0|1	0|1	0|1	0|1	0|1	0|1	0|1	0|1	0|1	0|1	0|1	0|1	0|1	0|1	1|1	0|1	0|1	0|1
13	169853201	13:169853201-169855200	A	CN0,CN2	.	Both	0|0	0|0	0|0	0|0	0|2	0|0	0|0	0|2	0|0	0|0	0|0	0|0	0|0	0|0	0|0	0|0	0|2	0|0	0|0	0|0	0|0	0|0	0|0	0|0	0|0	0|0	0|0	0|2	0|2	0|0	1|1	1|1	0|2	0|2	0|2	0|0	0|1	0|0	0|1	0|1	0|2	0|2	0|2
13	171406401	13:171406401-171411600	A	CNH	.	DUP	1|1	1|1	1|1	1|1	1|1	1|1	1|1	1|1	1|1	1|1	1|1	1|1	1|1	1|1	1|1	1|1	1|1	1|1	1|1	1|1	1|1	1|1	1|1	1|1	1|1	1|1	1|1	1|1	1|1	1|1	1|1	1|1	1|1	1|1	1|1	1|1	1|1	1|1	1|1	1|1	1|1	1|1	1|1
13	171474001	13:171474001-171476000	A	CN0,CN2	.	DEL	0|0	0|0	0|0	0|0	0|0	0|0	0|0	0|0	0|0	0|0	0|0	0|0	0|2	0|0	0|0	0|0	0|0	0|0	0|0	0|0	1|1	0|1	1|1	1|1	0|1	1|1	1|1	1|1	0|1	1|1	1|1	1|1	0|0	0|1	0|0	0|1	0|0	0|0	0|1	0|0	0|2	0|0	0|1
13	171625201	13:171625201-171628400	A	CNH	.	Both	1|1	1|1	1|1	1|1	1|1	1|1	1|1	1|1	1|1	1|1	1|1	1|1	1|1	1|1	1|1	1|1	1|1	1|1	1|1	1|1	1|1	1|1	1|1	1|1	1|1	1|1	1|1	1|1	1|1	1|1	1|1	1|1	1|1	1|1	1|1	1|1	1|1	1|1	1|1	1|1	1|1	1|1	1|1
13	172218001	13:172218001-172226400	A	CN0,CN2	.	DEL	0|1	0|0	0|0	0|1	0|0	0|0	0|0	0|1	0|1	0|1	0|0	0|1	0|0	0|2	0|1	0|0	0|1	0|1	0|1	0|0	0|0	0|0	0|1	0|0	0|1	0|0	0|1	0|0	0|1	0|0	1|1	1|1	0|0	0|1	0|0	0|0	0|0	0|0	1|1	0|0	0|0	0|1	0|0
13	173441201	13:173441201-173444000	A	CN0,CN2,CNH	.	DUP	0|0	0|0	0|0	0|0	0|0	0|0	0|0	0|0	0|0	0|0	0|1	0|0	0|0	0|0	0|2	0|0	0|0	0|0	0|0	0|0	0|0	0|0	0|0	0|1	0|2	0|0	0|0	0|2	0|0	0|0	0|2	0|0	0|0	0|0	2|3	0|0	0|2	2|2	0|2	2|2	0|0	0|2	0|2
13	174124401	13:174124401-174136000	A	CN2	.	DUP	0|1	0|0	0|0	0|1	0|1	0|0	0|0	0|1	0|1	0|1	0|0	1|1	0|0	0|0	0|1	0|1	0|1	1|1	0|1	0|1	0|0	0|0	0|0	0|0	0|0	0|0	0|0	0|0	0|0	0|0	0|0	0|0	0|0	0|0	0|0	0|0	0|0	0|0	0|0	0|0	0|0	0|0	0|0
13	174470401	13:174470401-174472400	A	CN0	.	DEL	0|1	0|0	0|0	0|0	0|0	0|0	0|0	0|1	0|1	0|1	0|0	1|1	0|0	0|0	0|1	0|1	0|1	1|1	0|1	0|1	0|1	0|0	0|0	0|1	0|1	0|0	0|0	0|0	0|0	0|1	0|0	0|0	0|1	0|1	1|1	0|1	0|1	1|1	1|1	0|1	1|1	1|1	0|0
13	174532801	13:174532801-174534800	A	CN0,CN2	.	DEL	0|1	0|1	0|1	0|1	0|1	0|1	0|1	0|1	0|1	0|1	0|1	0|1	0|0	0|0	0|1	0|1	0|1	0|1	0|1	0|0	0|0	0|0	0|0	0|2	0|2	0|2	0|1	0|2	0|0	0|2	0|1	0|0	0|0	0|1	0|0	0|1	0|0	0|0	0|1	0|0	0|1	0|1	0|1
13	174942001	13:174942001-174944000	A	CN0	.	DEL	0|0	0|0	0|0	0|1	0|0	0|0	0|1	0|1	0|0	0|0	0|1	0|0	0|0	0|0	0|0	0|0	0|0	0|0	0|1	0|0	0|0	0|0	0|0	0|0	0|1	0|0	0|0	0|1	0|0	0|0	0|1	0|0	0|0	0|1	0|0	0|0	0|1	0|0	0|0	0|0	0|1	0|1	0|0
13	174951601	13:174951601-174953600	A	CN2	.	Both	0|0	0|0	0|0	0|1	0|0	0|0	0|0	0|0	0|0	0|0	0|0	0|0	0|0	0|0	0|0	0|0	0|1	0|0	0|0	0|0	0|1	0|1	0|0	0|0	0|0	0|0	0|1	0|0	0|1	0|1	0|1	0|1	0|1	0|1	0|0	0|1	0|0	0|1	0|1	0|0	0|1	0|0	0|1
13	175112801	13:175112801-175115200	A	CN0	.	Both	0|0	0|0	0|0	0|0	0|0	0|0	0|0	0|0	0|0	0|0	0|1	0|0	0|0	1|1	0|0	0|1	0|0	0|0	0|1	0|0	0|0	0|0	0|0	0|0	0|0	0|0	0|1	0|0	0|0	0|0	1|1	1|1	0|0	0|1	1|1	1|1	1|1	1|1	0|1	1|1	0|0	0|1	0|0
13	175414001	13:175414001-175416800	A	CN0	.	DEL	1|1	1|1	1|1	1|1	1|1	1|1	1|1	1|1	1|1	1|1	1|1	1|1	0|0	1|1	1|1	1|1	0|1	1|1	1|1	0|1	1|1	0|1	1|1	1|1	1|1	1|1	1|1	1|1	1|1	1|1	1|1	1|1	1|1	1|1	1|1	1|1	1|1	1|1	1|1	1|1	1|1	0|1	1|1
13	177408001	13:177408001-177409600	A	CN0,CN2	.	DUP	0|0	0|2	0|0	0|0	0|1	0|2	0|0	0|0	0|0	0|0	0|2	0|0	0|0	0|1	0|0	0|0	0|0	0|0	0|0	0|2	0|2	0|1	0|0	0|0	0|2	0|0	0|0	0|0	0|0	0|2	0|2	2|2	2|2	0|0	0|0	0|0	0|0	0|2	0|0	0|0	0|2	0|2	0|2
13	179710401	13:179710401-179712400	A	CN2	.	DUP	0|0	0|0	0|0	0|0	0|0	0|0	0|0	0|0	0|0	0|0	0|0	0|0	0|0	0|1	0|0	0|1	0|1	0|0	0|0	0|0	0|1	0|0	0|0	0|0	0|0	0|0	0|1	0|0	0|0	0|0	0|0	0|1	1|1	0|0	0|0	0|0	0|0	0|0	0|0	0|0	0|0	0|1	0|1
13	182459201	13:182459201-182461200	A	CN0,CN2	.	DUP	0|0	0|0	0|0	0|2	0|0	0|0	0|0	0|0	0|0	0|2	0|1	0|2	0|0	0|0	0|0	0|1	0|2	0|0	0|0	0|0	0|0	0|0	0|0	0|0	0|1	0|0	0|0	0|0	0|0	0|0	0|2	0|2	0|2	0|2	0|2	0|0	0|0	0|2	0|0	0|0	0|0	0|1	0|2
13	182484001	13:182484001-182486000	A	CN0,CN2	.	DEL	0|0	0|0	0|2	0|0	0|0	0|0	0|1	0|0	0|0	0|0	0|2	0|0	0|0	0|0	0|0	0|0	0|0	0|0	0|2	0|2	0|1	0|0	0|1	0|1	0|1	0|0	0|1	0|1	0|1	0|1	0|0	0|0	1|1	0|0	0|1	0|0	0|1	0|1	0|0	0|1	0|0	0|0	0|0
13	182490801	13:182490801-182492800	A	CN2	.	DUP	0|1	0|0	0|0	0|1	0|0	0|0	0|0	0|0	0|0	0|0	0|0	0|0	0|0	0|0	0|1	0|0	0|0	0|0	0|0	0|0	0|0	0|0	0|0	0|1	0|1	0|0	0|1	0|1	0|0	0|0	0|1	0|0	1|1	0|0	0|1	0|0	0|0	0|0	0|1	0|1	1|1	0|1	0|1
13	183592001	13:183592001-183596000	A	CN0,CN2	.	DEL	0|0	0|0	0|0	0|2	0|0	0|0	0|0	0|0	0|0	0|0	0|0	0|2	0|2	0|0	0|0	0|0	0|0	0|0	0|0	0|2	0|0	0|1	0|0	0|1	0|2	0|1	0|0	0|1	0|1	0|1	0|1	0|1	0|1	0|2	0|0	0|0	0|1	0|0	0|0	0|1	0|0	0|0	0|0
13	183632801	13:183632801-183635200	A	CNH	.	DUP	1|1	1|1	1|1	1|1	1|1	1|1	1|1	1|1	1|1	1|1	1|1	1|1	1|1	1|1	1|1	1|1	1|1	1|1	1|1	1|1	1|1	1|1	1|1	1|1	1|1	1|1	1|1	1|1	1|1	1|1	1|1	1|1	1|1	1|1	1|1	1|1	1|1	1|1	1|1	1|1	1|1	1|1	1|1
13	184084001	13:184084001-184092400	A	CN2,CNH	.	DUP	0|0	1|1	0|0	1|1	0|0	0|0	0|0	0|0	0|0	1|1	0|0	0|0	0|0	0|0	0|0	0|0	2|2	2|2	0|0	2|2	0|0	0|0	0|0	0|0	0|0	0|0	0|0	0|0	0|0	0|0	0|1	0|0	0|0	2|2	0|0	0|1	0|1	0|0	2|2	0|0	0|0	0|0	0|0
13	184146401	13:184146401-184148400	A	CN0,CN2	.	DEL	0|1	0|0	0|2	0|0	0|1	0|2	0|2	0|1	0|1	0|0	0|1	0|2	0|0	0|1	0|1	0|0	0|1	0|0	0|0	0|1	0|1	0|1	0|1	0|0	0|1	0|1	0|1	0|1	1|1	0|1	0|1	0|1	0|1	1|1	0|1	0|1	0|1	0|1	0|1	0|1	0|1	0|1	0|1
13	186084001	13:186084001-186086400	A	CN0,CN2	.	DEL	0|1	0|0	0|2	0|0	0|0	0|2	0|0	0|0	0|0	0|0	1|1	0|0	0|0	0|1	0|0	0|1	0|2	0|0	0|1	0|0	0|2	0|0	0|0	0|0	0|0	0|0	0|0	0|0	0|1	0|1	0|0	0|0	0|0	0|1	1|1	0|0	1|1	1|1	0|0	1|1	0|2	1|1	1|1
13	186274001	13:186274001-186277200	A	CN0	.	DEL	0|1	0|0	0|0	0|0	0|1	0|0	0|0	0|1	0|1	0|0	0|0	0|0	0|1	0|1	0|1	0|0	0|0	0|0	0|0	0|0	0|1	0|1	0|1	0|1	0|1	1|1	0|1	0|1	0|1	0|0	1|1	1|1	0|1	0|1	0|0	0|1	0|0	0|0	0|1	0|0	0|0	0|0	0|0
13	186311201	13:186311201-186313200	A	CN0,CN2	.	DEL	0|0	0|0	0|0	0|0	0|0	0|0	0|0	0|0	0|0	0|0	0|0	0|0	0|0	0|2	0|0	0|2	0|2	0|0	0|0	0|0	0|0	0|2	0|0	0|0	0|0	0|2	0|0	0|0	0|0	0|0	0|2	0|0	0|0	0|0	0|0	0|0	0|1	0|0	0|0	0|1	0|1	0|1	0|0
13	186660801	13:186660801-186664000	A	CN0	.	DEL	0|0	0|1	1|1	0|1	0|1	1|1	1|1	0|0	0|1	0|1	0|0	1|1	0|1	0|0	0|1	0|1	0|1	1|1	0|1	0|1	0|0	0|0	0|0	0|0	0|0	0|0	0|0	0|0	0|0	0|0	0|0	0|0	0|0	0|0	0|1	0|0	0|0	0|1	0|0	0|0	0|0	0|0	0|1
13	187062001	13:187062001-187064000	A	CN0,CN2	.	DEL	0|0	0|0	0|2	0|0	0|0	0|1	0|0	0|0	0|0	0|0	1|1	0|0	0|0	0|1	0|0	0|1	0|0	0|1	0|1	0|0	0|0	0|1	0|0	0|1	0|0	0|0	0|1	0|0	0|0	0|0	0|1	0|0	0|1	0|1	0|0	0|1	0|0	0|0	0|0	0|0	0|1	0|0	0|1
13	187090401	13:187090401-187092000	A	CN0,CN2	.	DEL	0|1	0|0	0|0	0|0	0|0	0|0	0|0	0|0	0|0	0|0	0|0	0|0	0|0	0|0	0|0	0|0	0|1	0|0	0|0	0|1	0|0	0|1	0|0	0|2	0|1	0|0	0|0	0|1	0|0	0|0	0|0	0|0	0|0	0|1	0|1	0|1	0|1	0|1	0|0	0|1	0|0	0|0	0|0
13	187118801	13:187118801-187121200	A	CN0,CN2	.	Both	0|0	0|0	0|0	0|0	0|0	0|0	0|0	0|0	0|0	0|0	0|0	0|0	0|0	0|0	0|0	0|0	0|0	0|0	0|0	0|0	0|0	0|0	0|0	0|0	0|0	0|0	0|0	0|2	0|2	0|0	0|0	0|0	2|2	0|0	0|1	0|2	0|1	0|1	0|0	0|1	0|2	0|0	0|2
13	187170001	13:187170001-187172400	A	CN0,CN2	.	DEL	0|0	0|0	0|0	0|0	0|0	0|0	0|0	0|2	0|0	0|0	0|2	0|0	0|0	0|2	0|0	0|0	0|0	0|0	0|0	0|0	0|1	0|1	0|1	0|1	0|0	1|1	0|1	0|1	0|1	0|0	0|0	0|0	0|0	0|0	0|1	0|0	0|0	0|1	0|0	0|1	0|0	0|0	0|0
13	187173601	13:187173601-187182800	A	CN0,CN2	.	DEL	0|0	0|0	0|0	0|0	0|0	0|0	0|0	0|0	0|0	0|0	0|0	0|0	0|0	0|0	0|0	0|0	0|0	0|0	0|0	0|0	0|1	1|1	0|1	0|1	0|0	1|1	0|1	0|1	0|1	0|0	0|0	0|0	0|0	0|0	0|0	0|0	0|0	0|0	0|0	0|0	0|0	0|0	0|0
13	187409201	13:187409201-187412400	A	CN0,CN2,CNH	.	DUP	2|3	2|2	2|2	2|2	2|3	0|2	2|2	2|2	2|3	2|2	0|0	3|3	3|3	0|2	0|2	3|3	3|3	3|3	0|2	3|3	0|1	0|2	0|1	0|1	0|2	0|0	0|0	0|0	0|1	0|0	0|0	0|1	0|2	0|2	0|2	0|2	0|2	0|2	2|3	0|1	0|0	0|2	0|1
13	187876401	13:187876401-187878400	A	CN0,CN2	.	DEL	0|0	0|0	0|2	0|2	0|0	0|0	0|0	0|0	0|0	0|0	1|1	0|0	0|0	0|1	0|0	0|1	0|0	0|1	0|1	0|0	0|0	0|2	0|2	0|0	0|2	0|0	0|0	0|0	0|0	0|1	0|0	0|2	0|0	0|2	0|1	0|0	0|1	0|1	0|0	0|0	0|0	0|0	0|1
13	188080401	13:188080401-188084400	A	CN0,CN2,CNH	.	DUP	0|0	2|2	2|2	0|2	0|2	2|3	2|2	0|0	0|0	0|2	0|0	0|0	0|0	0|2	0|2	0|0	0|0	0|0	0|2	0|0	0|0	0|0	0|0	0|0	0|0	0|0	0|0	0|0	0|0	0|0	0|0	0|0	0|0	0|0	0|0	0|0	0|0	0|0	0|0	0|0	0|0	0|0	0|0
13	188190001	13:188190001-188193200	A	CN0	.	DEL	0|0	0|0	0|0	0|0	0|0	0|0	0|0	0|1	0|0	0|0	0|0	0|1	0|0	0|0	0|0	0|0	0|0	0|0	0|0	0|0	0|1	0|0	0|0	0|1	0|1	0|0	0|0	0|1	0|0	0|1	0|1	0|1	0|0	0|0	0|0	0|0	0|0	0|0	0|1	0|1	0|0	0|0	0|1
13	188311201	13:188311201-188313600	A	CN2,CNH	.	DUP	0|0	0|0	0|0	0|0	0|0	0|0	0|0	0|0	0|0	0|0	0|0	0|0	0|1	0|0	0|0	0|0	0|1	0|1	0|0	0|0	0|1	0|1	0|0	0|1	1|1	0|0	0|1	0|1	0|1	1|1	1|2	1|1	1|2	0|0	0|1	0|1	0|0	0|1	0|1	0|0	1|2	0|1	0|1
13	188458401	13:188458401-188460800	A	CN0,CN2	.	DEL	0|0	0|0	0|0	0|0	0|0	0|0	0|0	0|2	0|2	0|0	0|1	0|0	0|0	0|1	0|2	0|1	0|0	0|1	0|1	0|0	0|1	0|1	0|1	0|1	0|1	0|1	0|1	0|1	0|1	0|1	0|1	0|1	0|0	0|0	0|0	0|1	0|1	0|0	0|1	0|1	0|1	0|1	0|1
13	188673201	13:188673201-188675200	A	CN0,CN2	.	DEL	1|1	1|1	1|1	1|1	1|1	1|1	1|1	1|1	1|1	1|1	0|0	1|1	0|1	0|1	1|1	0|1	1|1	0|1	0|0	1|1	0|2	0|0	0|0	0|0	0|2	0|0	0|0	0|2	0|0	0|0	0|0	0|0	0|2	0|1	0|0	0|0	0|0	0|0	0|1	0|0	0|0	0|0	0|2
13	189060401	13:189060401-189064000	A	CN0,CN2	.	DEL	0|0	0|0	0|0	0|0	0|0	0|0	0|2	0|0	0|0	0|0	0|0	1|1	1|1	0|0	0|0	0|1	0|0	0|0	0|0	0|0	1|1	1|1	1|1	1|1	1|1	1|1	1|1	1|1	1|1	1|1	1|1	1|1	0|0	0|0	0|1	0|1	1|1	0|1	0|1	1|1	1|1	1|1	1|1
13	190124801	13:190124801-190127200	A	CN0,CN2	.	DEL	0|1	1|1	1|1	1|1	0|1	1|1	1|1	0|1	0|0	1|1	0|0	0|0	0|2	0|1	1|1	0|0	0|0	0|0	0|0	0|0	0|1	0|1	0|1	0|1	0|1	1|1	0|1	0|1	1|1	0|0	1|1	1|1	0|1	0|1	0|1	0|0	0|1	0|1	1|1	0|1	1|1	0|1	1|1
13	190933601	13:190933601-190936000	A	CN0	.	DEL	1|1	0|1	0|1	0|1	0|1	1|1	0|1	0|1	0|1	1|1	1|1	1|1	1|1	1|1	0|1	1|1	0|1	0|1	1|1	1|1	1|1	1|1	1|1	1|1	1|1	1|1	1|1	1|1	1|1	1|1	1|1	1|1	1|1	1|1	1|1	1|1	1|1	1|1	1|1	1|1	1|1	1|1	0|1
13	191360401	13:191360401-191362000	A	CN0,CN2	.	DUP	0|0	0|0	0|0	0|0	0|0	0|0	0|0	0|0	0|0	0|0	0|2	0|0	0|1	0|0	0|0	0|0	0|0	0|0	0|0	0|0	0|0	0|0	0|0	0|0	0|2	0|0	0|2	0|0	0|0	0|0	0|0	0|2	0|2	0|0	0|0	0|0	0|1	0|0	0|0	0|1	0|0	0|2	2|2
13	191716801	13:191716801-191720000	A	CN0,CN2	.	Both	0|0	0|0	0|1	0|0	0|0	0|0	0|0	0|2	0|2	0|2	2|2	0|2	0|2	0|0	0|0	2|2	0|2	0|0	0|0	0|2	0|1	0|0	0|0	0|0	0|0	0|0	0|1	0|1	0|0	0|0	0|0	0|0	0|2	0|0	0|0	0|0	0|0	0|1	0|1	0|0	0|0	0|0	0|2
13	192281601	13:192281601-192288800	A	CN0	.	DEL	0|0	0|0	0|0	0|0	0|0	0|0	0|0	0|0	0|0	0|1	1|1	0|1	0|1	0|0	0|0	1|1	0|0	0|0	0|0	0|1	1|1	0|1	0|1	1|1	1|1	1|1	0|1	1|1	0|0	1|1	1|1	1|1	0|1	1|1	0|0	1|1	0|0	0|0	1|1	0|0	1|1	0|1	1|1
13	192820401	13:192820401-192822400	A	CN0,CN2	.	DEL	0|1	0|1	0|1	0|1	0|1	0|1	0|1	0|1	0|0	0|1	0|0	0|1	0|1	0|1	0|1	0|1	0|1	0|1	0|1	0|1	0|2	0|0	0|1	0|0	0|0	0|0	0|1	0|0	0|1	0|0	0|2	0|2	0|1	0|0	0|1	0|0	0|0	0|1	0|0	0|0	0|2	0|1	0|1
13	192968001	13:192968001-192976800	A	CNH	.	Both	1|1	1|1	1|1	1|1	1|1	1|1	1|1	1|1	1|1	1|1	1|1	1|1	1|1	1|1	1|1	1|1	1|1	1|1	1|1	1|1	1|1	1|1	1|1	1|1	1|1	1|1	1|1	1|1	1|1	1|1	1|1	1|1	1|1	1|1	1|1	1|1	1|1	1|1	1|1	1|1	1|1	1|1	1|1
13	192992401	13:192992401-192994400	A	CN0,CN2,CNH	.	DUP	0|0	0|0	0|1	0|1	0|0	0|0	1|1	0|0	0|0	0|1	0|2	0|0	0|0	0|1	0|1	0|0	0|1	0|1	0|0	0|2	0|0	0|0	0|0	0|0	0|0	0|2	0|0	0|2	0|0	0|2	0|2	2|2	2|3	0|2	0|2	0|0	0|0	0|2	0|2	0|0	0|2	2|2	0|2
13	193659601	13:193659601-193665600	A	CN2	.	Both	0|0	0|1	1|1	1|1	1|1	1|1	1|1	0|0	0|1	0|0	0|0	0|0	0|0	0|0	0|1	0|0	0|0	0|0	1|1	0|0	0|0	0|0	0|0	0|0	0|0	0|0	0|0	0|0	0|0	0|0	0|1	0|0	0|1	0|0	0|0	0|0	0|0	0|0	0|0	0|0	0|0	0|1	0|0
13	193667601	13:193667601-193672400	A	CN2	.	Both	0|0	0|1	1|1	0|1	0|1	1|1	1|1	0|0	0|1	0|0	0|0	0|0	0|0	0|0	0|1	0|0	0|0	0|0	0|1	0|0	0|0	0|0	0|0	0|0	0|1	0|0	0|0	0|1	0|0	0|0	0|0	0|0	0|0	0|0	0|0	0|0	0|0	0|0	0|0	0|0	0|0	0|0	0|0
13	193674001	13:193674001-193676400	A	CN0,CN2	.	Both	0|0	0|2	2|2	0|2	0|2	0|2	0|2	0|0	0|2	0|0	0|2	0|0	0|2	0|0	0|2	0|0	0|0	0|0	0|2	0|0	0|1	0|0	0|0	0|0	0|0	0|0	0|0	0|0	0|0	0|0	0|2	0|0	0|1	0|0	0|0	0|0	0|2	0|0	0|0	0|0	0|1	0|0	0|1
13	193678801	13:193678801-193691200	A	CN2	.	Both	0|0	0|1	1|1	0|1	0|1	1|1	1|1	0|0	0|1	0|0	0|0	0|0	0|0	0|0	0|1	0|0	0|0	0|1	0|1	0|0	0|0	0|0	0|0	0|0	0|0	0|0	0|0	0|0	0|0	0|0	0|1	0|0	0|0	0|0	0|0	0|0	0|0	0|0	0|0	0|0	0|0	0|0	0|0
13	193693601	13:193693601-193695200	A	CN2,CNH	.	Both	0|0	1|1	1|1	0|1	0|1	1|1	1|2	0|0	0|1	0|0	0|0	0|0	0|0	0|0	0|1	0|0	0|0	0|0	0|1	0|1	0|0	0|0	0|0	0|0	0|0	0|1	0|1	0|0	0|0	0|0	0|1	0|1	0|0	0|0	0|1	0|0	0|0	0|1	0|1	0|0	0|0	0|1	0|1
13	193703601	13:193703601-193705600	A	CN2,CNH	.	Both	0|1	0|1	1|2	1|1	0|1	1|2	1|2	0|0	1|1	0|0	0|0	0|0	0|0	0|0	0|1	0|0	0|1	0|1	0|1	0|1	0|1	0|1	0|0	0|0	0|0	0|1	0|1	0|0	0|0	0|0	0|1	0|0	0|1	0|0	0|1	0|0	0|0	0|0	0|0	0|0	0|0	0|1	0|0
13	193706801	13:193706801-193708400	A	CN0,CN2,CNH	.	Both	0|0	0|2	2|2	0|2	2|2	2|3	2|2	0|1	0|2	0|2	0|0	0|2	0|0	0|0	0|0	0|0	0|0	0|0	2|2	0|0	0|1	0|0	0|2	0|2	0|0	0|0	0|0	0|0	0|0	0|0	0|0	0|0	0|0	0|1	0|1	0|0	0|0	0|0	0|0	0|0	0|0	0|0	0|0
13	193710401	13:193710401-193715200	A	CN2	.	Both	0|0	0|1	1|1	0|1	0|1	1|1	1|1	0|0	0|1	0|0	0|0	0|0	0|0	0|0	0|1	0|0	0|0	0|0	0|1	0|0	0|0	0|0	0|0	0|0	0|1	0|0	0|0	0|1	0|0	0|0	0|0	0|0	0|0	0|0	0|0	0|0	0|0	0|0	0|0	0|0	0|0	0|0	0|0
13	193717201	13:193717201-193719200	A	CN0,CN2	.	Both	0|0	2|2	2|2	0|2	2|2	2|2	0|2	0|0	0|2	0|0	0|2	0|0	0|2	0|2	0|2	0|0	0|2	0|2	0|2	0|0	0|0	0|0	0|2	0|0	0|0	0|2	0|2	0|2	0|2	0|0	0|2	0|0	0|1	0|2	0|2	0|0	0|2	0|0	0|0	0|2	0|0	0|2	0|0
13	193720401	13:193720401-193722800	A	CN2,CNH	.	Both	0|0	0|1	1|1	0|1	0|1	0|1	1|2	0|0	0|1	0|0	0|0	0|0	0|0	0|0	0|1	0|0	0|1	0|0	0|0	0|0	0|1	0|0	0|0	0|1	0|1	0|0	0|1	0|1	0|0	0|0	0|0	0|1	0|0	0|0	0|0	0|0	0|1	0|1	0|1	0|1	0|1	0|1	0|1
13	193979601	13:193979601-193983200	A	CN0,CN2	.	DEL	0|0	0|0	0|0	0|0	0|0	0|0	0|0	0|2	0|0	0|0	0|1	0|1	0|0	0|0	0|0	0|1	0|0	0|0	0|0	0|1	1|1	1|1	1|1	1|1	1|1	1|1	1|1	1|1	1|1	1|1	1|1	1|1	0|1	1|1	1|1	0|1	0|1	1|1	1|1	0|1	1|1	1|1	1|1
13	194248401	13:194248401-194312000	A	CN0,CN2,CNH	.	Both	3|3	3|3	3|3	3|3	3|3	3|3	3|3	3|3	3|3	3|3	3|3	3|3	3|3	3|3	3|3	3|3	3|3	3|3	3|3	3|3	0|1	0|1	0|1	0|1	0|1	0|1	0|1	0|1	0|0	0|1	0|0	0|0	3|3	0|0	0|0	0|0	0|0	0|0	0|0	0|0	0|0	2|3	0|0
13	194314001	13:194314001-194319200	A	CN0,CN2,CNH	.	Both	0|0	0|0	0|0	0|0	0|0	0|0	0|0	0|0	0|0	0|1	0|1	0|1	0|1	0|1	0|1	0|1	0|1	0|1	0|1	0|1	0|2	2|2	2|3	2|2	0|1	2|3	2|3	2|2	0|0	2|2	3|3	2|3	0|2	2|3	3|3	2|2	2|2	3|3	3|3	2|2	0|0	0|0	0|0
13	194322001	13:194322001-194331600	A	CNH	.	Both	1|1	1|1	1|1	1|1	1|1	1|1	1|1	1|1	1|1	1|1	0|0	0|0	0|0	0|0	1|1	0|0	0|0	0|0	1|1	1|1	1|1	1|1	1|1	1|1	1|1	1|1	1|1	1|1	1|1	1|1	1|1	1|1	1|1	1|1	1|1	1|1	1|1	1|1	1|1	1|1	1|1	1|1	1|1
13	194332001	13:194332001-194340800	A	CN0,CN2,CNH	.	Both	0|2	0|2	0|2	0|2	0|2	0|2	0|2	0|2	0|2	0|1	3|3	2|3	0|1	0|1	0|2	3|3	0|1	0|1	0|2	0|1	3|3	3|3	3|3	3|3	0|2	3|3	3|3	3|3	3|3	3|3	3|3	3|3	3|3	3|3	3|3	3|3	3|3	3|3	3|3	3|3	2|3	3|3	3|3
13	194341601	13:194341601-194351600	A	CNH	.	Both	1|1	1|1	1|1	1|1	1|1	1|1	1|1	1|1	1|1	1|1	0|0	0|0	0|0	0|0	1|1	0|0	0|0	0|0	1|1	1|1	1|1	1|1	1|1	1|1	1|1	1|1	1|1	1|1	1|1	1|1	1|1	1|1	1|1	1|1	1|1	1|1	1|1	1|1	1|1	1|1	1|1	1|1	1|1
13	194354001	13:194354001-194356400	A	CNH	.	Both	1|1	1|1	1|1	1|1	1|1	1|1	1|1	1|1	1|1	1|1	0|0	0|0	0|0	0|0	1|1	0|0	0|0	0|0	1|1	1|1	1|1	1|1	1|1	1|1	1|1	1|1	1|1	1|1	1|1	1|1	1|1	1|1	1|1	1|1	1|1	1|1	1|1	1|1	1|1	1|1	1|1	1|1	1|1
13	194356801	13:194356801-194358400	A	CN2,CNH	.	Both	0|0	0|1	1|1	0|0	0|1	0|1	0|1	0|0	1|1	0|0	0|1	1|1	0|0	0|0	0|1	0|1	0|0	0|0	1|1	0|0	2|2	2|2	2|2	2|2	0|1	2|2	2|2	2|2	2|2	2|2	2|2	2|2	2|2	2|2	2|2	2|2	2|2	2|2	2|2	2|2	1|1	1|2	1|2
13	194360001	13:194360001-194363200	A	CNH	.	Both	1|1	1|1	1|1	1|1	1|1	1|1	1|1	1|1	1|1	1|1	0|0	0|0	0|0	0|0	1|1	0|0	0|0	0|0	1|1	1|1	1|1	1|1	1|1	1|1	1|1	1|1	1|1	1|1	1|1	1|1	1|1	1|1	1|1	1|1	1|1	1|1	1|1	1|1	1|1	1|1	1|1	1|1	1|1
13	194365201	13:194365201-194369600	A	CNH	.	Both	1|1	1|1	1|1	1|1	1|1	1|1	1|1	1|1	1|1	1|1	0|0	0|0	0|0	0|0	1|1	0|0	0|0	0|0	1|1	1|1	1|1	1|1	1|1	1|1	1|1	1|1	1|1	1|1	1|1	1|1	1|1	1|1	1|1	1|1	1|1	1|1	1|1	1|1	1|1	1|1	1|1	1|1	1|1
13	194710401	13:194710401-194716000	A	CN0	.	DEL	0|0	0|0	0|0	0|0	0|0	0|0	0|0	0|0	0|0	0|0	0|0	0|0	0|0	0|0	0|0	0|0	0|0	0|0	0|0	0|0	0|1	0|1	0|0	0|1	1|1	0|0	0|0	0|1	0|0	0|1	0|0	0|0	0|0	0|0	0|1	0|1	0|0	0|1	0|1	0|0	0|1	0|0	0|0
13	194718401	13:194718401-194727200	A	CN0	.	DEL	0|0	0|0	0|0	0|0	0|0	0|0	0|0	0|0	0|0	0|0	0|0	0|0	0|0	0|0	0|0	0|0	0|0	0|0	0|0	0|0	0|1	0|1	0|0	0|1	1|1	0|0	0|0	0|1	0|0	0|1	0|0	0|0	0|0	0|0	0|1	0|0	0|0	0|1	0|0	0|0	0|1	0|0	0|0
13	195463601	13:195463601-195471200	A	CN2	.	Both	0|0	0|1	1|1	0|1	0|1	1|1	1|1	0|0	0|1	0|0	1|1	1|1	0|1	1|1	0|1	1|1	0|1	1|1	1|1	0|1	0|0	0|0	0|0	0|0	0|0	0|0	0|0	0|0	0|0	0|0	0|0	0|0	0|1	0|0	0|0	0|0	0|0	0|0	0|0	0|0	0|0	0|0	0|0
13	195471601	13:195471601-195474000	A	CN2	.	Both	0|0	0|1	1|1	0|0	0|1	1|1	1|1	0|0	0|0	0|0	1|1	1|1	0|1	1|1	0|1	0|1	0|1	1|1	1|1	0|1	0|0	0|0	0|0	0|0	0|0	0|0	0|0	0|0	0|0	0|0	0|0	0|0	0|1	0|0	0|0	0|0	0|0	0|0	0|0	0|0	0|0	0|0	0|0
13	195474801	13:195474801-195482000	A	CN2	.	Both	0|0	0|1	1|1	0|1	0|1	1|1	1|1	0|0	0|1	0|0	1|1	1|1	0|1	1|1	0|1	1|1	0|1	1|1	1|1	0|1	0|0	0|0	0|0	0|0	0|0	0|0	0|0	0|0	0|0	0|0	0|0	0|0	0|1	0|0	0|0	0|0	0|0	0|0	0|0	0|0	0|0	0|0	0|0
13	195482801	13:195482801-195484800	A	CN2	.	Both	0|0	0|1	1|1	0|0	0|1	1|1	1|1	0|0	0|1	0|0	1|1	1|1	1|1	1|1	0|1	0|1	0|1	1|1	1|1	0|1	0|0	0|0	0|0	0|0	0|0	0|0	0|0	0|0	0|1	0|0	0|1	0|0	0|1	0|0	0|0	0|0	0|0	0|0	0|0	0|0	0|0	0|0	0|0
13	196425201	13:196425201-196430000	A	CN0	.	DEL	0|0	0|0	0|0	0|0	0|0	0|0	0|0	0|0	0|0	0|0	0|0	0|0	0|0	0|0	0|0	0|0	0|0	0|0	0|0	0|0	0|0	0|0	0|0	0|0	0|0	0|0	0|0	0|0	0|0	0|0	0|1	1|1	0|0	0|1	0|0	0|0	0|0	0|0	1|1	0|0	0|1	0|0	0|0
13	197168801	13:197168801-197171200	A	CN0,CN2	.	DUP	0|1	0|0	0|0	0|0	0|0	0|0	0|0	0|0	0|0	0|0	0|0	0|0	0|0	0|0	0|0	0|0	0|0	0|0	0|0	0|0	0|0	0|0	0|0	0|0	0|0	0|0	0|0	0|0	0|0	0|0	0|0	0|2	0|2	0|0	0|0	0|0	0|0	0|0	0|0	0|0	0|2	0|2	0|2
13	198090801	13:198090801-198092400	A	CN0,CN2	.	Both	0|0	0|0	0|0	0|0	0|0	0|0	0|0	0|0	0|0	0|0	0|0	0|0	0|0	0|0	0|0	0|0	0|0	0|0	0|1	0|1	0|0	0|0	0|1	0|1	0|0	0|2	0|1	0|0	0|1	0|0	0|1	0|0	0|2	0|0	0|0	0|0	0|0	0|0	0|0	0|0	0|1	0|1	0|0
13	198093201	13:198093201-198094800	A	CN0,CN2	.	Both	0|1	0|0	0|0	0|0	0|0	0|0	0|0	0|0	0|0	0|0	0|0	0|0	0|0	0|0	0|0	0|0	0|0	0|0	0|0	0|0	0|1	0|0	0|0	0|1	0|1	0|0	0|0	0|1	0|0	0|1	0|0	0|0	0|2	0|1	0|0	0|0	0|0	0|1	0|0	0|0	0|0	0|0	0|1
13	198696001	13:198696001-198698000	A	CN0,CN2	.	DUP	0|0	0|0	0|0	0|0	0|1	0|0	0|0	0|0	0|0	0|0	0|2	0|2	0|0	0|0	0|0	0|0	0|0	0|0	0|0	0|2	0|0	0|2	0|0	0|0	0|2	0|2	0|2	0|0	0|0	0|0	0|2	0|2	2|2	0|0	0|0	0|2	0|0	0|0	0|0	0|2	0|0	0|2	0|0
13	199630401	13:199630401-199632400	A	CNH	.	DUP	1|1	1|1	1|1	1|1	1|1	1|1	1|1	1|1	1|1	1|1	1|1	1|1	1|1	1|1	1|1	1|1	1|1	1|1	1|1	1|1	1|1	1|1	1|1	1|1	1|1	1|1	1|1	1|1	1|1	1|1	1|1	1|1	1|1	1|1	1|1	1|1	1|1	1|1	1|1	1|1	1|1	1|1	1|1
13	199646801	13:199646801-199685600	A	CNH	.	DUP	1|1	1|1	1|1	1|1	1|1	1|1	1|1	1|1	1|1	1|1	1|1	1|1	1|1	1|1	1|1	1|1	1|1	1|1	1|1	1|1	1|1	1|1	1|1	1|1	1|1	1|1	1|1	1|1	1|1	1|1	1|1	1|1	1|1	1|1	1|1	1|1	1|1	1|1	1|1	1|1	1|1	1|1	1|1
13	199688801	13:199688801-199698000	A	CNH	.	Both	1|1	1|1	1|1	1|1	1|1	1|1	1|1	1|1	1|1	1|1	1|1	1|1	1|1	1|1	1|1	1|1	1|1	1|1	1|1	1|1	1|1	1|1	1|1	1|1	1|1	1|1	1|1	1|1	1|1	1|1	1|1	1|1	1|1	1|1	1|1	1|1	1|1	1|1	1|1	1|1	1|1	1|1	1|1
13	199787201	13:199787201-199796000	A	CN2,CNH	.	Both	2|2	1|2	1|2	2|2	2|2	1|2	1|2	1|2	2|2	2|2	2|2	2|2	2|2	1|2	2|2	1|2	2|2	2|2	2|2	2|2	1|1	1|1	1|2	1|1	1|2	0|0	1|1	0|0	1|2	1|1	1|2	2|2	1|1	1|1	1|2	1|1	1|2	1|2	2|2	1|2	2|2	2|2	1|2
13	199796801	13:199796801-199803200	A	CN2,CNH	.	Both	1|1	1|1	1|1	1|1	1|1	1|1	1|1	1|1	1|1	1|1	1|1	1|1	1|1	1|2	0|1	1|1	1|1	1|1	1|1	1|1	0|1	1|1	0|1	1|1	1|2	0|0	0|1	0|1	1|2	1|1	1|1	1|1	0|1	0|0	1|2	1|1	1|1	1|1	0|1	0|1	0|1	1|2	0|1
13	199804801	13:199804801-199806400	A	CN0,CN2	.	DEL	0|0	0|0	0|2	0|0	0|0	0|0	0|0	0|0	0|0	0|0	0|0	0|0	0|0	0|0	0|0	0|0	0|2	0|2	0|0	0|0	0|1	0|0	0|0	0|0	0|1	1|1	0|0	0|0	0|2	0|1	0|1	0|0	0|0	1|1	0|1	0|0	0|1	0|2	0|1	0|1	1|1	0|2	0|1
13	199814801	13:199814801-199821200	A	CN2,CNH	.	Both	0|1	1|1	1|1	1|1	1|1	1|1	1|1	1|1	1|1	1|1	1|1	1|1	1|1	1|1	0|1	1|1	1|1	1|1	1|1	1|1	0|1	0|1	0|0	1|1	1|1	0|0	0|0	0|1	1|1	0|1	0|1	0|1	0|0	0|0	1|2	1|1	0|1	1|1	0|1	0|1	0|0	1|1	0|0
13	199870801	13:199870801-199873200	A	CN0	.	DEL	0|0	0|0	0|1	0|0	0|0	0|0	0|0	0|0	0|0	0|0	0|0	0|0	0|0	0|0	0|0	0|0	0|0	0|0	0|0	0|0	0|0	0|0	0|0	0|0	0|0	0|0	0|0	0|0	0|0	0|0	0|0	0|1	0|0	1|1	0|0	0|0	0|0	0|1	0|1	0|0	0|1	0|0	0|0
13	199920001	13:199920001-199922000	A	CN0	.	DEL	0|0	0|0	0|0	0|0	0|0	0|0	0|0	0|0	0|0	0|0	0|1	0|0	0|1	0|1	0|0	0|0	0|0	0|1	0|0	0|1	0|1	0|1	0|0	0|1	0|1	0|1	0|1	0|1	0|1	0|1	0|0	0|1	0|0	0|0	0|1	0|1	0|1	0|1	0|1	0|1	0|1	0|1	0|1
13	200249201	13:200249201-200253200	A	CN0	.	DEL	1|1	1|1	1|1	1|1	1|1	1|1	1|1	1|1	1|1	1|1	0|0	0|0	0|0	0|0	0|1	0|0	0|0	0|0	0|1	0|0	0|0	0|0	0|0	0|0	0|0	0|0	0|0	0|0	0|0	0|0	0|0	0|0	0|0	0|0	0|0	0|1	0|0	0|0	0|0	0|0	0|0	0|0	0|1
13	200630401	13:200630401-200634800	A	CN0	.	DEL	0|0	0|0	0|0	0|0	0|0	0|0	0|0	0|0	0|0	0|0	0|0	0|0	0|1	0|0	0|0	0|0	0|0	0|0	0|0	0|0	0|1	0|1	1|1	0|1	0|0	1|1	1|1	0|1	0|1	0|1	0|0	0|1	0|1	1|1	1|1	1|1	1|1	1|1	0|1	1|1	0|1	1|1	0|0
13	202952401	13:202952401-202956000	A	CN0	.	DEL	0|1	0|0	1|1	0|0	0|1	0|1	0|1	0|0	0|1	0|0	0|0	0|0	0|1	0|0	0|1	0|0	0|0	0|0	0|1	0|0	1|1	1|1	1|1	1|1	1|1	1|1	1|1	1|1	1|1	1|1	1|1	1|1	0|1	1|1	1|1	1|1	1|1	1|1	1|1	1|1	1|1	1|1	1|1
13	203323201	13:203323201-203334400	A	CN0,CNH	.	DUP	0|1	0|1	0|0	0|1	0|0	0|0	0|0	0|1	0|0	0|1	2|2	2|2	2|2	2|2	2|2	2|2	2|2	2|2	2|2	2|2	0|0	0|0	0|0	0|0	0|0	0|0	0|0	0|0	0|0	0|0	0|0	0|0	0|0	0|0	0|0	0|0	0|0	0|0	0|0	0|0	0|0	0|0	0|0
13	203348001	13:203348001-203350800	A	CN0	.	DEL	0|1	0|1	0|0	0|1	0|0	0|0	0|0	0|1	0|0	0|1	0|0	0|0	0|0	0|0	0|0	0|0	0|0	0|0	0|0	0|0	0|0	0|0	0|0	0|0	0|0	0|0	0|0	0|0	0|0	0|0	0|0	0|0	0|0	0|0	0|0	0|0	0|0	0|0	0|0	0|0	0|0	0|0	0|0
13	204124401	13:204124401-204126000	A	CN0,CN2,CNH	.	DUP	0|1	0|0	0|0	0|0	0|1	0|0	0|0	0|0	0|1	0|0	0|0	0|0	0|0	0|2	0|0	0|0	0|0	0|0	0|1	0|0	0|2	0|0	0|0	0|0	0|0	0|0	0|0	0|2	0|0	0|0	0|2	0|2	2|2	0|0	0|0	0|0	0|0	0|0	0|2	0|0	2|2	3|3	2|2
13	205267601	13:205267601-205270800	A	CN0,CN2	.	Both	0|2	0|2	0|2	0|2	0|2	0|2	0|2	0|2	0|2	0|2	0|2	0|2	0|2	0|2	0|2	0|2	0|2	0|2	0|0	0|2	0|0	0|0	0|0	0|1	0|0	0|0	0|0	0|2	0|0	0|1	0|0	0|1	0|0	0|0	0|2	0|0	0|0	0|2	0|0	0|0	0|2	0|0	0|0
13	205786801	13:205786801-205789600	A	CN0,CN2	.	DEL	0|0	0|0	0|0	0|1	0|0	0|0	0|2	0|0	0|0	0|0	0|1	0|0	0|0	0|0	0|0	0|0	0|0	0|0	0|2	0|0	0|0	0|1	0|1	0|1	0|0	1|1	1|1	0|1	1|1	0|0	0|2	0|1	0|2	0|1	0|1	0|0	0|1	0|1	0|1	0|1	0|1	0|1	1|1
13	206016001	13:206016001-206018000	A	CN0,CN2	.	Both	0|0	0|0	0|0	0|0	0|0	0|0	0|0	0|0	0|0	0|0	0|0	0|0	0|0	0|0	0|2	0|0	0|0	0|0	0|0	0|0	1|1	0|1	0|1	0|1	1|1	1|1	0|1	0|1	0|1	0|1	0|2	0|1	0|0	0|0	0|0	0|0	0|1	0|1	0|0	0|0	0|0	0|1	0|0
[truncated: 5,344 more rows]
[truncated: 58 more columns]

## Sheet: Table S5
Table S5. The number and length distribution of CNVRs on each chromosome
chr	length	number
1	274330532	684
[truncated: 17 more rows]

## Sheet: Table S6
Table S6. Gene ontology functional enrichment of CNVR-harbored genes(P<0.01).
[truncated: 127 more rows]

[truncated: 6 more sheets: Table S7, Table S8, Table S9, Table S10, Table S11, Table S12]
